# Supplementary material for: Proteomic Dynamics in the Interaction of Susceptible and Resistant Tomato Cultivars and Potato Cyst Nematodes
Source: Int J Mol Sci. 2025 Mar 20;26(6):2823. doi: 10.3390/ijms26062823 (PMC11943225; doi:10.3390/ijms26062823)
Supplement: Supplementary file 1 [file ijms-26-02823-s001.zip]

Archive with 9 entries (9 files):
- Supplementary Figure S4.pdf
- Supplementary Table S1.xlsx
- Supplementary Table S2.xlsx
- Supplementary Table S3.xlsx
- Supplementary Table S4.xlsx
- Supplementary Table S5.xlsx
- Supplementary Figure S1.pdf
- Supplementary Figure S2.tif
- Supplementary Figure S3.pdf
