# Supplementary material for: Proteomic Dynamics in the Interaction of Susceptible and Resistant Tomato Cultivars and Potato Cyst Nematodes
Source: Int J Mol Sci. 2025 Mar 20;26(6):2823. doi: 10.3390/ijms26062823 (PMC11943225; doi:10.3390/ijms26062823)
Supplement: Supplementary file 1 [file ijms-26-02823-s001.zip › Supplementary Table S1.xlsx]

## Sheet: S1 Table Caption
	Mass Spectrometry results after MaxQuant analysis - Protein identification in samples
S1C3M	Sample description: First "Snumber" stands for sample replicate, second letter, "C" or "S" stands for control (uninfected root segments) or syncytium (infected), third letter "M"(Moneymaker), L10, LA1792 - tomato genotype. Totally 3844 proteins with a prot score equal to or above 30 were detected in all samples. These proteins were detected by one or more peptides and include some proteins derivi…
S2C3M
S3C3M
S1S3M
S2S3L10
S2C3LA1792
Solyc02g087300.1.1	Tomato protein ID
GROS_g03438.t1	Globodera rochtochiensis protein ID
GPLIN_000054100	Globodera palida protein ID

## Sheet: proteinGroups
Protein IDs	Majority protein IDs	Peptide counts (all)	Peptide counts (razor+unique)	Peptide counts (unique)	Fasta headers	Number of proteins	Peptides	Razor + unique peptides	Unique peptides	Sequence coverage [%]	Unique + razor sequence coverage [%]	Unique sequence coverage [%]	Mol. weight [kDa]	Sequence length	Sequence lengths	Q-value	Score	Intensity	MS/MS count	Peptide sequences	Only identified by site	Reverse	Potential contaminant	id	Peptide IDs	Peptide is razor	Mod. peptide IDs	Evidence IDs	MS/MS IDs	Best MS/MS	Oxidation (M) site IDs	Oxidation (M) site positions	Taxonomy IDs
CON__ENSEMBL:ENSBTAP00000025008	CON__ENSEMBL:ENSBTAP00000025008	2	1	1		1	2	1	1	3.4	1.9	1.9	59.299	536	536	0.0014593	6.9599	1992600	1	IREEYPDR;LAVNMVPFPR			+	0	6669;7597	False;True	6706;7637	12064;13710	14195;16078	14195;16078			-1
CON__P02533;CON__Q04695;CON__Q9QWL7;CON__A2A4G1;CON__P08727;CON__P19001;CON__P19012;CON__Q9Z2K1;CON__Q3ZAW8;CON__Q61782;CON__Q6IFX2	CON__P02533	11;5;5;4;3;3;3;3;3;2;2	8;3;3;1;1;1;1;1;1;2;1	4;2;2;0;0;0;0;0;0;2;0		11	11	8	4	27.5	22.7	12.9	51.621	472	472;432;433;456;400;403;456;469;474;93;452	0	95.305	63748000	15	APSTYGGGLSVSSSR;ASLENSLEETK;CEMEQQNQEYK;EVATNSELVQSGK;GSCGIGGGIGGGSSR;ISSVLAGGSCR;LAADDFR;LASYLDK;LLEGEDAHLSSSQFSSGSQSSR;VLDELTLAR;VTMQNLNDR			+	1	1087;1209;1582;3613;5210;6756;7454;7587;8285;13837;14378	True;True;True;True;True;True;False;False;True;True;False	1095;1217;1594;3638;5239;6793;7493;7627;8327;13939;14484	2009;2010;2223;2224;2891;2892;6560;6561;9427;9428;12207;12208;13456;13694;14916;14917;25025;26019;26020	2391;2392;2635;2636;3403;3404;7698;7699;11107;11108;14358;14359;15779;16061;17501;17502;29726;30901;30902;30903	2392;2635;3404;7699;11107;14359;15779;16061;17501;29726;30902			-1;-1;-1;-1;-1;-1;-1;-1;-1;-1;-1
CON__P48668;CON__P04259;CON__P02538;CON__O95678;CON__Q8VED5	CON__P48668;CON__P04259;CON__P02538	10;10;10;4;3	5;5;5;1;0	2;2;2;0;0	;;	5	10	5	2	20.6	12.2	6	60.024	564	564;564;564;551;531	0	38.513	26213000	8	AQYEEIAQR;FASFIDK;GSGGLGGACGGAGFGSR;ISIGGGSCAISGGYGSR;KLLEGEECR;NKYEDEINKR;NLDLDSIIAEVK;QNLEPLFEQYINNLR;WTLLQEQGTK;YEELQVTAGR			+	2	1151;3791;5231;6709;7231;9920;9939;10744;14699;14819	False;False;True;True;False;False;False;True;True;True	1159;3816;5260;6746;7269;9994;10013;10829;14806;14927	2124;2125;6878;9467;12134;12135;13052;13053;17880;17881;17882;17883;17918;17919;19370;26593;26594;26823;26824	2523;2524;8080;11150;14274;14275;15321;15322;21070;21071;21072;21073;21112;21113;21114;22977;31588;31589;31899;31900	2523;8080;11150;14274;15321;21072;21112;22977;31589;31900			-1;-1;-1;-1;-1
CON__P04264;CON__H-INV:HIT000016045	CON__P04264	26;1	26;1	18;0		2	26	26	18	49.8	49.8	37.1	66.017	644	644;99	0	323.31	1282700000	73	AEAESLYQSK;DVDGAYMTK;DYQELMNTK;FLEQQNQVLQTK;FSSCGGGGGSFGAGGGFGSR;GGGGGGYGSGGSSYGSGGGSYGSGGGGGGGR;GSYGSGGSSYGSGGGSYGSGGGGGGHGSYGSGSSSGGYR;IEISELNR;LNDLEDALQQAK;LRSEIDNVKK;MSGECAPNVSVSVSTSHTTISGGGSR;NKLNDLEDALQQAK;NKLNDLEDALQQAKEDLAR;NKYEDEINKR;NMQDMVEDYR;QISNLQQSISDAEQR;SISISVAR;SKAEAESLYQSK;SLDLDSIIAEVK;SLNNQFASFIDK;THNLEPYFESFINNLR;TLLEGEESR;TNAENEFVTIK;TNAENEFVTIKK;WELLQQVDTSTR;YEELQITAGR			+	3	271;2527;2626;4045;4232;4659;5289;6006;8477;8726;9548;9909;9910;9920;10021;10650;11596;11617;11654;11736;12565;12708;12790;12791;14640;14817	True;True;True;True;True;True;True;True;True;True;True;True;True;True;True;True;True;True;True;True;True;True;True;True;True;True	273;2547;2646;4071;4258;4685;5318;6039;8520;8771;9617;9618;9983;9984;9994;10097;10098;10734;11684;11705;11742;11824;12657;12801;12884;12885;14747;14925	500;501;4620;4621;4795;4796;7308;7309;7639;7640;8405;8406;8407;8408;9581;9582;10877;10878;15232;15233;15686;17199;17200;17201;17862;17863;17864;17865;17880;17881;17882;17883;18078;18079;18080;18081;19201;19202;20902;20903;20942;20943;20944;20945;21021;21022;21023;21164;21165;22637;22913;23066;23067;23068;26484;26485;26819;26820	624;625;5442;5443;5638;5639;8589;8590;8591;8972;8973;8974;9897;9898;9899;9900;9901;9902;9903;11282;11283;11284;12793;12794;17857;17858;17859;17860;18378;20265;20266;20267;20268;20269;20270;20271;20272;21051;21052;21053;21054;21070;21071;21072;21073;21353;21354;21355;21356;21357;22783;22784;24785;24786;24827;24828;24829;24830;24917;24918;24919;24920;24921;25079;25080;26835;27213;27435;27436;27437;…	624;5443;5639;8589;8974;9899;11282;12793;17857;18378;20268;21052;21054;21072;21353;22783;24785;24828;24920;25079;26835;27213;27436;27437;31454;31893	0;1;2	259;262;493	-1;-1
CON__P08779	CON__P08779	9	2	2		1	9	2	2	22	7.4	7.4	51.267	473	473	0	13.552	1622800	2	ASLENSLEETK;EVASNSELVQSSR;GSCGIGGGIGGGSSR;ISSVLAGGSCR;LAADDFR;LASYLDK;LLEGEDAHLSSQQASGQSYSSR;VLDELTLAR;VTMQNLNDR			+	4	1209;3612;5210;6756;7454;7587;8284;13837;14378	False;True;False;False;False;False;True;False;False	1217;3637;5239;6793;7493;7627;8326;13939;14484	2223;2224;6559;9427;9428;12207;12208;13456;13694;14915;25025;26019;26020	2635;2636;7697;11107;11108;14358;14359;15779;16061;17500;29726;30901;30902;30903	2635;7697;11107;14359;15779;16061;17500;29726;30902			-1
CON__P13645;CON__P02535-1;CON__Q148H6;CON__P08730-1;CON__Q7Z3Y7;CON__Q2M2I5;CON__ENSEMBL:ENSP00000377550;CON__P05784;CON__Q7Z3Z0;CON__Q7Z3Y8;CON__Q99456;CON__REFSEQ:XP_986630;CON__O76014;CON__Q7Z3Y9;CON__O76013;CON__Q14525;CON__P13646-1;CON__Q9UE12;CON__Q497I4;CON__A2AB72;CON__Q14532;CON__Q92764;CON__Q15323;CON__A2A5Y0;CON__O76015	CON__P13645	26;5;3;3;3;2;2;2;2;2;1;1;1;1;1;1;1;1;1;1;1;1;1;1;1	26;5;3;3;3;2;2;2;2;2;1;1;1;1;1;1;1;1;1;1;1;1;1;1;1	23;3;1;1;1;1;1;0;1;1;0;0;0;0;0;0;1;0;0;0;0;0;0;0;0		25	26	26	23	52.6	52.6	48.7	59.51	593	593;570;464;437;486;525;420;423;450;459;494;476;471;468;467;404;458;416;455;453;448;425;416;416;456	0	323.31	697420000	60	ADLEMQIESLTEELAYLKK;AETECQNTEYQQLLDIK;ALEESNYELEGK;DAEAWFNEK;ELTTEIDNNIEQISSYK;GSLGGGFSSGGFSGGSFSR;GSSGGGCFGGSSGGYGGLGGFGGGSFR;IRLENEIQTYR;LAADDFR;LASYLDK;LENEIQTYR;LKYENEVALR;NHEEEMKDLR;NQILNLTTDNANILLQIDNAR;NVQALEIELQSQLALK;NVSTGDVNVEMNAAPGVDLTQLLNNMR;QSVEADINGLR;SGGGGGGGGCGGGGGVSSLR;SKELTTEIDNNIEQISSYK;SLLEGEGSSGGGGR;SQYEQLAEQNR;SQYEQLAEQNRK;TIDDLKNQILNLTTDNANILLQIDNAR;VLDELTLTK;VTMQNLNDR;YENE…			+	5	235;361;779;1662;3293;5246;5270;6672;7454;7587;7789;8220;9833;10129;10283;10288;10809;11440;11622;11720;11970;11971;12579;13838;14378;14832	True;True;True;True;True;True;True;True;True;True;True;True;True;True;True;True;True;True;True;True;True;True;True;True;True;True	236;237;363;782;1675;3314;5275;5299;6709;7493;7627;7830;8262;9907;10207;10364;10369;10370;10371;10894;11527;11710;11808;12059;12060;12672;13940;14484;14940	434;435;436;673;674;675;676;1437;3024;3025;6003;6004;6005;6006;9495;9496;9541;9542;12068;13456;13694;14058;14059;14801;14802;14803;17722;17723;18298;18299;18300;18567;18568;18569;18570;18580;18581;18582;18583;19467;19468;20611;20612;20960;20961;21139;21140;21589;21590;21591;21592;22671;25026;25027;26019;26020;26846;26847	544;545;546;547;821;822;823;824;1738;3559;3560;7058;7059;7060;7061;7062;11189;11190;11238;11239;14200;15779;16061;16491;16492;17371;17372;17373;20890;20891;21708;21709;21710;22027;22028;22029;22030;22040;22041;22042;22043;22044;23090;23091;24456;24457;24845;24846;25048;25049;25561;25562;25563;25564;26888;29727;29728;29729;30901;30902;30903;31929;31930	547;821;1738;3560;7061;11189;11239;14200;15779;16061;16492;17373;20891;21709;22027;22042;23090;24457;24846;25049;25561;25563;26888;29728;30902;31929	3;4;5	271;306;321	-1;-1;-1;-1;-1;-1;-1;-1;-1;-1;-1;-1;-1;-1;-1;-1;-1;-1;-1;-1;-1;-1;-1;-1;-1
CON__P13647	CON__P13647	9	3	2		1	9	3	2	15.6	4.9	3.2	62.378	590	590	0	21.872	16583000	7	AQYEEIANR;FASFIDK;KLLEGEECR;LAELEEALQK;NKYEDEINKR;NLDLDSIIAEVK;QNLEPLFEQYINNLR;WTLLQEQGTK;YEELQQTAGR			+	6	1150;3791;7231;7499;9920;9939;10744;14699;14818	True;False;False;True;False;False;False;False;True	1158;3816;7269;7538;9994;10013;10829;14806;14926	2123;6878;13052;13053;13536;13537;17880;17881;17882;17883;17918;17919;19370;26593;26594;26821;26822	2522;8080;15321;15322;15869;15870;15871;15872;21070;21071;21072;21073;21112;21113;21114;22977;31588;31589;31897;31898	2522;8080;15321;15870;21072;21112;22977;31589;31898			-1
CON__P19013	CON__P19013	3	1	1		1	3	1	1	4	1.3	1.3	63.91	594	594	0.008615	5.8613	2664400	1	AQYEEIAQR;FASFIDK;LLEGEEYR			+	7	1151;3791;8286	False;False;True	1159;3816;8328	2124;2125;6878;14918	2523;2524;8080;17503	2523;8080;17503			-1
CON__P35527	CON__P35527	16	15	15		1	16	15	15	41.7	40.6	40.6	62.129	623	623	0	203.03	349720000	39	EIETYHNLLEGGQEDFESSGAGK;FSSSSGYGGGSSR;GGGGSFGYSYGGGSGGGFSASSLGGGFGGGSR;GGSGGSHGGGSGFGGESGGSYGGGEEASGSGGGYGGGSGK;GGSGGSYGGGGSGGGYGGGSGSR;HGVQELEIELQSQLSK;LASYLDK;MTLDDFR;QEYEQLIAK;SDLEMQYETLQEELMALK;SDLEMQYETLQEELMALKK;SGGGGGGGLGSGGSIR;STMQELNSR;TLLDIDNTR;VQALEEANNDLENK;YCGQLQMIQEQISNLEAQITDVR			+	8	3083;4235;4660;4698;4699;5599;7587;9580;10550;11220;11221;11441;12130;12707;14179;14766	True;True;True;True;True;True;False;True;True;True;True;True;True;True;True;True	3104;4261;4686;4724;4725;5631;7627;9650;10634;11305;11306;11307;11528;12221;12800;14284;14873;14874	5634;5635;7643;7644;8409;8410;8475;8476;8477;8478;8479;10145;10146;13694;17256;17257;19028;19029;20213;20214;20215;20216;20217;20613;20614;21854;21855;22911;22912;25666;26722;26723;26724;26725	6611;6612;8977;8978;9904;9905;9981;9982;9983;9984;9985;9986;11938;11939;16061;20341;20342;22587;22588;23954;23955;23956;23957;23958;23959;23960;24458;24459;25868;25869;27211;27212;30480;31757;31758;31759;31760;31761;31762;31763	6612;8978;9904;9981;9986;11938;16061;20342;22587;23955;23960;24458;25868;27211;30480;31759	6;7;8	276;286;411	-1
CON__P35908v2;CON__P35908;CON__Q5XKE5;CON__Q6NXH9;CON__Q01546;CON__Q9R0H5;CON__Q7Z794;CON__P12035	CON__P35908v2;CON__P35908	22;22;3;3;3;2;2;2	20;20;3;2;3;1;1;2	14;14;1;0;1;0;0;1	;	8	22	20	14	50.2	47.1	37.7	65.432	639	639;645;535;539;638;524;578;629	0	208.92	304220000	45	AQYEEIAQR;DYQELMNVK;FASFIDK;FGGFGGPGGVGGLGGPGGFGPGGYPGGIHEVSVNQSLLQPLNVK;FLEQQNQVLQTK;GFSSGSAVVSGGSR;GGSGGGGSISGGGYGSGGGSGGR;GGSISGGGYGSGGGK;GSSSGGGYSSGSSSYGSGGR;HGGGGGGFGGGGFGSR;IEISELNR;KLLEGEECR;LNDLEEALQQAK;NLDLDSIIAEVK;NVQDAIADAEQR;SKEEAEALYHSK;TAAENDFVTLK;TSQNSELNNMQDLVEDYKK;VDLLNQEIEFLK;VDPEIQNVK;VLYDAEISQIHQSVTDTNVILSMDNSR;YLDGLTAER			+	9	1151;2627;3791;3933;4045;4630;4697;4700;5274;5590;6006;7231;8478;9939;10284;11621;12281;12986;13384;13392;13996;14987	True;True;True;True;False;True;True;True;True;True;False;True;True;True;True;True;True;True;True;True;True;True	1159;2647;3816;3958;4071;4656;4723;4726;5303;5622;6039;7269;8521;10013;10365;11709;12373;13082;13483;13491;14099;14100;15097	2124;2125;4797;6878;7121;7122;7123;7308;7309;8358;8359;8473;8474;8480;8481;9548;9549;10133;10134;10877;10878;13052;13053;15234;15235;17918;17919;18571;18572;20955;20956;20957;20958;20959;22126;22127;23424;24174;24175;24187;25317;25318;25319;27147;27148	2523;2524;5640;8080;8377;8378;8379;8380;8589;8590;8591;9840;9841;9979;9980;9987;9988;11245;11246;11925;11926;12793;12794;15321;15322;17861;17862;21112;21113;21114;22031;22032;24840;24841;24842;24843;24844;26171;26172;27840;28725;28726;28740;30062;30063;30064;30065;30066;32296;32297	2523;5640;8080;8377;8589;9841;9980;9987;11246;11926;12793;15321;17861;21112;22031;24842;26171;27840;28725;28740;30065;32296	9	337	-1;-1;-1;-1;-1;-1;-1;-1
CON__Q32PI4	CON__Q32PI4	1	1	1		1	1	1	1	2.3	2.3	2.3	68.932	618	618	0.0014159	6.5753	3743100	2	PAKMGEFPWQMAIK			+	10	10331	True	10414	18658;18659	22131;22132	22132	10;11	384;391	-1
REV__Solyc01g096030.3.1	REV__Solyc01g096030.3.1	1	1	1	Solyc01g096030.3.1 UV-stimulated scaffold A-like protein (AHRD V3.3 *** A0A072U659_MEDTR)	1	1	1	1	0	0	0	73.526	647	647	0.0057239	6.0077	5602300	1	ADILGAVVK		+		11	230	True	231	428	537	537			-1
REV__Solyc02g093250.3.1;REV__Solyc01g107910.3.1;REV__Solyc02g093270.3.1	REV__Solyc02g093250.3.1;REV__Solyc01g107910.3.1;REV__Solyc02g093270.3.1	1;1;1	1;1;1	1;1;1	Solyc02g093250.3.1 Caffeoyl-CoA O-methyltransferase (AHRD V3.3 *** CAMT_SOLTU);Solyc01g107910.3.1 Caffeoyl CoA O-methyltransferase (AHRD V3.3 *** A0A0S2UWA5_PETHY);Solyc02g093270.3.1 caffeoyl-CoA O-methyltransferase	3	1	1	1	0	0	0	27.248	242	242;257;304	0.0076667	5.8976	1440900	1	IPDAALK		+		12	6545	True	6582	11853	13948	13948			-1;-1;-1
REV__Solyc02g014460.3.1	REV__Solyc02g014460.3.1	2	2	2	Solyc02g014460.3.1 WD40 repeat-containing protein (AHRD V3.3 *** A0A103XDG9_CYNCS)	1	2	2	2	0	0	0	57.585	514	514	0.0008558	11.22	7291500	2	ALDWIGLEK;SATWIYVQGGSTAGALMGVKR		+		13	766;11152	True;True	769;11237	1416;20082	1712;23799	1712;23799			-1
REV__Solyc02g090670.3.1	REV__Solyc02g090670.3.1	1	1	1	Solyc02g090670.3.1 Methionine aminopeptidase 1 (AHRD V3.3 *** M1BAG1_SOLTU)	1	1	1	1	0	0	0	38.036	344	344	0.0089374	5.8581	29157000	1	ETVQVLK		+		14	3594	True	3619	6524	7659	7659			-1
REV__Solyc04g009110.1.1	REV__Solyc04g009110.1.1	1	1	1	Solyc04g009110.1.1 Nbs-lrr resistance protein (AHRD V3.3 *** A0A061FZT5_THECC)	1	1	1	1	0	0	0	97.523	843	843	0.0050779	6.0619	15076000	2	MELFDLTK		+		15	9296	True	9352	16732;16733	19687;19688	19688			-1
REV__Solyc04g026060.1.1;REV__Solyc12g082720.1.1;REV__Solyc12g038430.2.1	REV__Solyc04g026060.1.1;REV__Solyc12g082720.1.1;REV__Solyc12g038430.2.1	1;1;1	1;1;1	1;1;1	Solyc04g026060.1.1 LOW QUALITY:P-loop containing nucleoside triphosphate hydrolases superfamily protein (AHRD V3.3 --* AT1G08600.4);Solyc12g082720.1.1 En/Spm-like transposon protein (AHRD V3.3 --* Q9ZUQ3_ARATH);Solyc12g038430.2.1 Kinesin-like calmodulin-bi	3	1	1	1	0	0	0	6.9653	62	62;269;442	0.0073382	5.9081	14689000	3	TDPPIIK		+		16	12413	True	12505	22361;22362	26468;26469;26470	26468			-1;-1;-1
REV__Solyc04g050780.2.1;REV__Solyc04g050770.2.1	REV__Solyc04g050780.2.1;REV__Solyc04g050770.2.1	1;1	1;1	1;1	Solyc04g050780.2.1 U-box domain-containing protein (AHRD V3.3 *** A0A0K9NXH9_ZOSMR);Solyc04g050770.2.1 U-box domain-containing protein (AHRD V3.3 *** A0A0K9NXH9_ZOSMR)	2	1	1	1	0	0	0	48.368	431	431;443	0.0063887	5.9868	480190000	2	LVLPELAGK		+		17	9027	True	9073	16263;16264	19129;19130	19129			-1;-1
REV__Solyc04g074380.3.1	REV__Solyc04g074380.3.1	1	1	1	Solyc04g074380.3.1 Glycosyltransferase (AHRD V3.3 *-* M1D1E1_SOLTU)	1	1	1	1	0	0	0	172.62	1537	1537	0.0053927	6.0185	4540700	1	LELKNDEIK		+		18	7780	True	7821	14044	16474	16474			-1
REV__Solyc04g078210.2.1	REV__Solyc04g078210.2.1	2	2	2	Solyc04g078210.2.1 Pumilio-like protein (AHRD V3.3 *** A0A0B0N664_GOSAR)	1	2	2	2	0	0	0	59.392	539	539	0.00043403	11.636	23831000	2	IEVVNSAK;LDILIDTR		+		19	6059;7669	True;True	6092;7709	10978;13846	12918;16238	12918;16238			-1
REV__Solyc04g079480.2.1	REV__Solyc04g079480.2.1	1	1	1	Solyc04g079480.2.1 Serpin-like protein (AHRD V3.3 *** Q8GT65_CITPA)	1	1	1	1	0	0	0	46.153	416	416	0.0020913	6.3993	2704900	1	SLFCLLQK		+		20	11674	True	11762	21060	24959	24959			-1
REV__Solyc05g053800.3.1	REV__Solyc05g053800.3.1	1	1	1	Solyc05g053800.3.1 DNA repair protein RAD50 (AHRD V3.3 *** RAD50_ARATH)	1	1	1	1	0	0	0	152.97	1316	1316	0.0047393	6.0619	0	1	NQDLEENLENLK		+		21	10120	True	10198	18279	21683	21683			-1
REV__Solyc06g059840.3.1	REV__Solyc06g059840.3.1	1	1	1	Solyc06g059840.3.1 branched chain alpha-keto acid dehydrogenase E1-alpha subunit	1	1	1	1	0	0	0	51.351	456	456	0.001768	6.5611	4563600	1	KLESAESIK		+		22	7220	True	7258	13033	15301	15301			-1
REV__Solyc06g059870.1.1	REV__Solyc06g059870.1.1	1	1	1	Solyc06g059870.1.1 subunit of exocyst complex 8 (AHRD V3.3 --* AT3G10380.2)	1	1	1	1	0	0	0	7.362	66	66	0.0031056	6.2868	1138100	1	GETAWPNLK		+		23	4539	True	4565	8193	9644	9644			-1
REV__Solyc06g075860.2.1	REV__Solyc06g075860.2.1	1	1	1	Solyc06g075860.2.1 LOW QUALITY:Protein yippee-like (AHRD V3.3 *-* M1DX18_SOLTU)	1	1	1	1	0	0	0	24.119	206	206	1	-2	8906500	1	IMNMLAKMIMQGEK	+	+		24	6480	True	6517	11739	13822	13822	12	46	-1
REV__Solyc06g076860.3.1	REV__Solyc06g076860.3.1	1	1	1	Solyc06g076860.3.1 cell division control 6 (AHRD V3.3 *** AT2G29680.2)	1	1	1	1	0	0	0	59.126	532	532	0.0095552	5.8365	6814000	2	AFTVVAK		+		25	444	True	446	810;811	972;973	972			-1
REV__Solyc07g037940.2.1	REV__Solyc07g037940.2.1	1	1	1	Solyc07g037940.2.1 Ulp1 protease family, C-terminal catalytic domain containing protein (AHRD V3.3 *-* Q60D46_SOLDE)	1	1	1	1	0	0	0	72.925	633	633	0.007992	5.889	4752100	1	LNLEEINK		+		26	8501	True	8545	15287	17923	17923			-1
REV__Solyc07g039665.1.1	REV__Solyc07g039665.1.1	1	1	1	Solyc07g039665.1.1 LOW QUALITY:Ankyrin repeat-containing-like protein (AHRD V3.3 *-* A0A061FUD1_THECC)	1	1	1	1	0	0	0	23.337	205	205	0.0024365	6.3834	22103000	3	NQSSLSITCIEM		+		27	10146	True	10224	18325;18326	21739;21740;21741	21739			-1
REV__Solyc07g054460.3.1	REV__Solyc07g054460.3.1	1	1	1	Solyc07g054460.3.1 H/ACA ribonucleoprotein complex non-core subunit NAF1 (AHRD V3.3 *-* W9R7R8_9ROSA)	1	1	1	1	0	0	0	89.584	829	829	0.002772	6.338	553390	1	NSIMAAAAAVVSGSVNGVDAQDVR		+		28	10176	True	10255	18378	21804	21804			-1
REV__Solyc07g061780.3.1	REV__Solyc07g061780.3.1	1	1	1	Solyc07g061780.3.1 Ubiquitin carboxyl-terminal hydrolase 15-like protein (AHRD V3.3 *** A0A0B0MG64_GOSAR)	1	1	1	1	0	0	0	108.1	970	970	0.0098814	5.8363	8910500	2	IGYSGEQR		+		29	6198	True	6231	11227;11228	13225;13226	13225			-1
REV__Solyc07g065080.4.1	REV__Solyc07g065080.4.1	1	1	1	Solyc07g065080.4.1 Fimbrin-like potential actin filament bundling protein (AHRD V1 *--* Q5AC06_CANAL)	1	1	1	1	0	0	0	97.662	892	892	0.008635	5.8721	2770100	1	KVNAWSLIDADTIK		+		30	7418	True	7456	13391	15704	15704			-1
REV__Solyc08g015670.3.1	REV__Solyc08g015670.3.1	1	1	1	Solyc08g015670.3.1 Glucose-1-phosphate adenylyltransferase, putative (AHRD V3.3 *** B9T528_RICCO)	1	1	1	1	0	0	0	57.213	507	507	0.004111	6.194	500890000	3	DNVVYIDMGAK		+		31	2299	True	2316	4210;4211	4957;4958;4959	4957			-1
REV__Solyc09g082180.3.1	REV__Solyc09g082180.3.1	1	1	1	Solyc09g082180.3.1 C-8 sterol isomerase (AHRD V3.3 *** AT1G05440.1)	1	1	1	1	0	0	0	40.191	359	359	0.0070281	5.9314	3067900	1	SVSSNPTSVPTK		+		32	12232	True	12324	22042	26079	26079			-1
REV__Solyc11g010570.2.1	REV__Solyc11g010570.2.1	1	1	1	Solyc11g010570.2.1 jointless	1	1	1	1	0	0	0	30.426	265	265	0.0034423	6.2496	8066200	1	LLLTALGK		+		33	8349	True	8391	15022	17621	17621			-1
REV__Solyc11g017420.2.1	REV__Solyc11g017420.2.1	1	1	1	Solyc11g017420.2.1 transmembrane protein (DUF616) (AHRD V3.3 *** AT4G09630.2)	1	1	1	1	0	0	0	81.68	713	713	0.0044338	6.1307	1866300	1	DGAENYLGNGGHDLK		+		34	1911	True	1925	3486	4104	4104			-1
REV__Solyc11g045100.2.1	REV__Solyc11g045100.2.1	1	1	1	Solyc11g045100.2.1 tropomyosin (AHRD V3.3 *** AT1G33500.3)	1	1	1	1	0	0	0	30.473	268	268	0.0060586	6.0055	11100000	1	LKSLESMQNK		+		35	8216	True	8258	14795	17363	17363			-1
REV__Solyc11g062410.2.1	REV__Solyc11g062410.2.1	1	1	1	Solyc11g062410.2.1 Non-specific serine/threonine protein kinase (AHRD V3.3 *** A0A0V0IHL6_SOLCH)	1	1	1	1	0	0	0	49.984	438	438	0.0014998	7.3633	32275000	2	GSMSILEFANMPTPQEK		+		36	5252	True	5281	9506;9507;9508	11201;11202;11203	11201			-1
REV__Solyc11g065620.2.1	REV__Solyc11g065620.2.1	1	1	1	Solyc11g065620.2.1 Sulfite reductase (AHRD V3.3 *** H6WYS2_SOLLC)	1	1	1	1	0	0	0	77.914	691	691	0.0083084	5.8786	19403000	2	EQTVVIK		+		37	3441	True	3463	6263	7363;7364	7364			-1
REV__Solyc11g065780.2.1	REV__Solyc11g065780.2.1	1	1	1	Solyc11g065780.2.1 Disease resistance protein (AHRD V3.3 *-* A0A068EX84_SOLHA)	1	1	1	1	0	0	0	36.516	321	321	0.0037684	6.2016	1348400	1	LDILVETR		+		38	7670	True	7710	13847	16239	16239			-1
REV__Solyc12g011360.2.1	REV__Solyc12g011360.2.1	1	1	1	Solyc12g011360.2.1 Interactor of constitutive active ROPs protein, putative (AHRD V3.3 *** A0A072V8T5_MEDTR)	1	1	1	1	0	0	0	38.437	339	339	0.0066979	5.9324	948100	1	SKTEIQEQVK		+		39	11636	True	11724	20992	24882	24882			-1
REV__Solyc12g042770.2.1	REV__Solyc12g042770.2.1	1	1	1	Solyc12g042770.2.1 post-illumination chlorophyll fluorescence increase (AHRD V3.3 *** AT3G15840.1)	1	1	1	1	0	0	0	36.563	337	337	0.0092685	5.8568	21036000	1	LTAPYYR		+		40	8869	True	8914	15968	18773	18773			-1
REV__Solyc12g057060.2.1;REV__Solyc12g057070.2.1;REV__Solyc12g057080.2.1	REV__Solyc12g057060.2.1;REV__Solyc12g057070.2.1;REV__Solyc12g057080.2.1	2;1;1	2;1;1	2;1;1	Solyc12g057060.2.1 Glycosyltransferase (AHRD V3.3 *** M1AG38_SOLTU);Solyc12g057070.2.1 Glycosyltransferase (AHRD V3.3 *** Q589Y2_TOBAC);Solyc12g057080.2.1 Glycosyltransferase (AHRD V3.3 *** Q589Y2_TOBAC)	3	2	2	2	0	0	0	54.415	486	486;484;486	0.0012626	10.704	4619700	2	EWLSSGLK;HSSLLVDNIK		+		41	3710;5728	True;True	3735;5760	6738;10367	7908;12190	7908;12190			-1;-1;-1
Solyc00g006800.3.1	Solyc00g006800.3.1	18	18	18	Solyc00g006800.3.1 transaldolase	1	18	18	18	62.2	62.2	62.2	47.645	437	437	0	315.76	1384000000	67	AANAQAALAYDLYQK;AISTSNAYNDQFR;DIDSVYWELVVK;IGTPEALDLR;IPATAPCIPSIK;LADDTEGTVEAAK;LFETIYDK;LGIDWGFVGSQLELEGVDSFKK;LLWASTSVK;NPAYPDTLYVDPLIGPDTVSTMPDQALQAFIDHGSVAR;PVTDLIPLIDSGVR;SFDSLLDSLQEK;TDGGDGYVSVEVSPR;TIDANLSEAEGIYSALEK;TTLHHLYETQGQSPWYDNLCR;VDTLIDK;VTSVASFFVSR;YEAVIDAYLDGLEASGLSDLSR				42	108;695;2012;6186;6537;7473;7846;7962;8423;10054;10440;11357;12398;12577;13040;13404;14394;14809	True;True;True;True;True;True;True;True;True;True;True;True;True;True;True;True;True;True	109;698;2026;6219;6574;7512;7888;8004;8465;10131;10132;10524;11443;12490;12670;13136;13503;14500;14917	211;212;213;214;1276;1277;3679;11205;11206;11837;11838;13489;13490;14151;14152;14360;15140;15141;18137;18138;18139;18140;18141;18840;18841;18842;18843;20449;20450;22332;22333;22666;22667;22668;22669;23521;24209;24210;26044;26045;26803;26804;26805	275;276;277;278;279;1526;1527;4320;4321;13200;13201;13930;13931;15820;15821;16594;16595;16843;17747;17748;21421;21422;21423;21424;21425;21426;21427;21428;21429;21430;21431;21432;21433;21434;21435;21436;22354;22355;22356;22357;24241;24242;24243;24244;26435;26436;26437;26438;26439;26879;26880;26881;26882;26883;26884;26885;26886;27951;28764;28765;30929;30930;31874;31875;31876;31877;31878	275;1526;4321;13200;13931;15820;16594;16843;17747;21435;22355;24242;26437;26883;27951;28765;30930;31877	13	360	-1
Solyc00g009020.3.1	Solyc00g009020.3.1	15	15	15	Solyc00g009020.3.1 MALE GAMETOPHYTE DEFECTIVE 1 (AHRD V3.3 *** AT2G21870.1)	1	15	15	15	52.9	52.9	52.9	27.713	242	242	0	148.61	897530000	32	ANLLSESEIIK;DALEAMETQK;DIFYEVK;EAAAPTTLK;EEFKDEEMPTVK;EKITIDPEDPAAVSEYAK;FNIEVETHEIPDAR;GLIDSQGIEDLQMAALDK;GLIDSQGIEDLQMAALDKVEK;ITIDPEDPAAVSEYAK;KEEMPKYEEQLELK;LETAIGVLR;NKLETAIGVLR;RGLIDSQGIEDLQMAALDKVEK;YEEQLELK				43	1004;1699;2021;2637;2854;3162;4108;4920;4921;6805;7043;7815;9908;10942;14823	True;True;True;True;True;True;True;True;True;True;True;True;True;True;True	1011;1712;2035;2657;2874;3183;4134;4946;4947;6842;7081;7857;9982;11027;14931	1839;1840;3089;3090;3696;4819;5222;5223;5773;5774;5775;5776;7419;8910;8911;8912;8913;8914;8915;12299;12300;12705;12706;14101;14102;17858;17859;17860;17861;19697;26830;26831	2199;2200;3635;3636;4343;5665;6133;6134;6772;6773;6774;6775;8716;10492;10493;10494;10495;10496;10497;10498;14471;14472;14932;14933;16536;16537;21047;21048;21049;21050;23340;31909;31910	2200;3635;4343;5665;6133;6775;8716;10494;10497;14471;14932;16537;21047;23340;31910			-1
Solyc00g009141.1.1	Solyc00g009141.1.1	2	2	2	Solyc00g009141.1.1 Microsomal signal peptidase 25 kDa subunit (AHRD V3.3 *-* G7KBX4_MEDTR)	1	2	2	2	27.2	27.2	27.2	10.397	92	92	0	25.557	40017000	3	KANLLDHHSIK;SLLDESVTEIVTSK				44	6987;11715	True;True	7025;11803	12611;21127;21128	14836;25035;25036	14836;25035			-1
Solyc00g013137.1.1;Solyc00g244290.1.1	Solyc00g013137.1.1;Solyc00g244290.1.1	1;1	1;1	1;1	Solyc00g013137.1.1 NADH dehydrogenase subunit 2 (AHRD V3.3 *-* D5I397_CITLA);Solyc00g244290.1.1 LOW QUALITY:NADH dehydrogenase subunit 2 (AHRD V3.3 *-* A0A1C9I9Q6_9ROSI)	2	1	1	1	8	8	8	14.938	137	137;163	0.001482	7.2154	10906000	2	ILTGYEITGAR				45	6446	True	6482	11673;11674	13747;13748	13747			-1;-1
Solyc09g009360.1.1;Solyc00g014830.3.1;Solyc01g065770.2.1;Solyc12g036600.2.1;Solyc12g036595.1.1	Solyc09g009360.1.1;Solyc00g014830.3.1	5;5;1;1;1	5;5;1;1;1	5;5;1;1;1	Solyc09g009360.1.1 LOW QUALITY:NADH dehydrogenase subunit 7 (AHRD V3.3 *** ATMG00510.1);Solyc00g014830.3.1 NADH dehydrogenase subunit 7 (AHRD V3.3 *** A0A0C5B9X5_9SOLA)	5	5	5	5	26.7	26.7	26.7	20.353	180	180;554;197;279;339	0	59.355	70861000	10	DWGFSGVMLR;GSGVCWDLR;LLEFYER;LLNCEVPLR;LVDIGTVTAQQAK				46	2605;5234;8281;8353;8964	True;True;True;True;True	2625;5263;8323;8395;9010	4750;4751;9471;9472;14910;14911;15027;15028;16138;16139	5587;5588;11154;11155;17495;17496;17627;17628;18974;18975	5588;11154;17495;17628;18975			-1;-1;-1;-1;-1
Solyc00g015733.1.1	Solyc00g015733.1.1	2	2	2	Solyc00g015733.1.1 Aldo/keto reductase family protein (AHRD V3.3 *** D7LKP7_ARALL)	1	2	2	2	5.8	5.8	5.8	32.618	294	294	0.00043159	11.514	8135800	3	LIGDGFVK;LTDLLNVAR				47	8103;8875	True;True	8145;8920	14600;15977;15978	17135;18782;18783	17135;18782			-1
Solyc00g019740.1.1	Solyc00g019740.1.1	2	2	2	Solyc00g019740.1.1 ATPase subunit 8 (AHRD V3.3 *** A0A0K1ZF72_SOLCA)	1	2	2	2	14.1	14.1	14.1	17.98	156	156	0	14.82	10921000	3	MTLISCFGEISGSR;NIFYLISK				48	9582;9857	True;True	9652;9931	17261;17771;17772	20346;20943;20944	20346;20943			-1
Solyc00g019950.1.1;Solyc08g065550.1.1;Solyc01g020470.2.1	Solyc00g019950.1.1;Solyc08g065550.1.1	3;2;1	3;2;1	3;2;1	Solyc00g019950.1.1 NADH dehydrogenase subunit 9 (AHRD V3.3 *** ATMG00070.1);Solyc08g065550.1.1 LOW QUALITY:NADH dehydrogenase subunit 9 (AHRD V3.3 *-* ATMG00070.1)	3	3	3	3	17.9	17.9	17.9	22.682	190	190;80;149	0	21.49	63138000	5	VQTSADEVTR;VVSEPIEMTQEFR;YFDFASPWEQR				49	14219;14543;14847	True;True;True	14324;14650;14955	25734;25735;26320;26321;26871	30567;30568;31245;31246;31964	30568;31246;31964			-1;-1;-1
Solyc00g032947.1.1;Solyc04g055260.3.1	Solyc00g032947.1.1;Solyc04g055260.3.1	1;1	1;1	1;1	Solyc00g032947.1.1 Salicylic acid carboxyl methyltransferase (AHRD V3.3 *-* A0A125QZJ1_9ROSI);Solyc04g055260.3.1 S-adenosyl-L-methionine:benzoic acid/salicylic acid carboxyl methyltransferase (AHRD V3.3 *** H9BID1_NICAT)	2	1	1	1	12.1	12.1	12.1	12.527	107	107;365	0.0070093	5.9186	2409600	1	MVLTMLGRKNEDR				50	9599	True	9669	17289	20379	20379	14;15	1;5	-1;-1
Solyc00g042130.2.1;Solyc04g071300.2.1	Solyc00g042130.2.1;Solyc04g071300.2.1	2;1	2;1	2;1	Solyc00g042130.2.1 ATP synthase subunit alpha (AHRD V3.3 *** A0A076E9A2_CHLSO);Solyc04g071300.2.1 ATP synthase subunit alpha, chloroplastic (AHRD V3.3 *-* ATPA_VITVI)	2	2	2	2	2.8	2.8	2.8	54.536	509	509;121	0	11.99	180580000	5	ELIIGDR;LELAQYR				51	3236;7778	True;True	3257;7819	5904;5905;14041;14042	6937;6938;6939;16471;16472	6938;16472			-1;-1
Solyc00g047200.1.1	Solyc00g047200.1.1	1	1	1	Solyc00g047200.1.1 LOW QUALITY:cytochrome b (AHRD V3.3 *-* AT2G07727.1)	1	1	1	1	16.9	16.9	16.9	8.641	77	77	0.0014711	7.072	29913000	2	GIPNSYTDETDHT				52	4812	True	4838	8706;8707	10261;10262	10261			-1
Solyc00g047700.3.1	Solyc00g047700.3.1	7	2	2	Solyc00g047700.3.1 Nuclear RNA binding protein-like (AHRD V3.3 *** Q38M48_SOLTU)	1	7	2	2	31	16	16	33.872	313	313	0	26.599	146420000	10	EMTLEEYEK;GNWGTTADDIALETEVPVVDGEK;KNDDEIFIK;NDDEIFIK;QTGQEDAGDDNKDSTAAELEEKEPEEK;RGGFNNGDAADGEIERPR;YSAPENGESGK				53	3344;5087;7266;9708;10817;10936;15130	False;True;False;False;True;False;False	3366;5116;7304;9781;10902;11021;15244	6091;6092;9210;9211;9212;9213;13113;13114;17507;17508;19479;19480;19481;19482;19688;27388;27389	7152;7153;10855;10856;10857;10858;10859;15389;15390;20645;20646;23102;23103;23104;23105;23106;23331;32579;32580	7152;10855;15389;20646;23105;23331;32579			-1
Solyc08g008455.1.1;Solyc00g082150.3.1	Solyc08g008455.1.1;Solyc00g082150.3.1	2;2	2;2	2;2	Solyc08g008455.1.1 Protein KINESIN LIGHT CHAIN-RELATED 3 (AHRD V3.3 *** KLCR3_ARATH);Solyc00g082150.3.1 kinesin light chain I2I isoform	2	2	2	2	6.3	6.3	6.3	44.392	398	398;402	0	16.158	2309800	2	LGTANPDFNDEK;VDDAIEILEYVLK				54	8017;13351	True;True	8059;13450	14462;24113	16965;28661	16965;28661			-1;-1
Solyc00g096460.2.1	Solyc00g096460.2.1	1	1	1	Solyc00g096460.2.1 translation initiation factor (AHRD V3.3 *-* AT1G44780.2)	1	1	1	1	20.9	20.9	20.9	8.1293	67	67	0.0012048	8.7591	1603100	1	AMEVNEEKPVMEVK				55	952	True	956	1741	2079	2079			-1
Solyc00g140060.3.1	Solyc00g140060.3.1	4	4	4	Solyc00g140060.3.1 Tripeptidyl-peptidase 2 (AHRD V3.3 *-* W9SA17_9ROSA)	1	4	4	4	24.7	24.7	24.7	24.044	219	219	0	44.135	34764000	8	ESTFLAAQMPK;LVYELFTDTLTSR;NQEAIAEAVK;VIDVIDCTGSGDVDTSTVVK				56	3528;9100;10121;13725	True;True;True;True	3551;9147;10199;13826	6408;16395;16396;18280;18281;24832;24833	7525;19290;19291;19292;21684;21685;29502;29503	7525;19290;21685;29503			-1
Solyc09g007010.1.1;Solyc00g174340.2.1	Solyc09g007010.1.1;Solyc00g174340.2.1	2;2	2;2	2;2	Solyc09g007010.1.1 Pathogenesis-related protein 1 (AHRD V3.3 *** Q75QH2_CAPCH);Solyc00g174340.2.1 Pathogenesis-related protein 1 (AHRD V3.3 *** Q75QH2_CAPCH)	2	2	2	2	21.4	21.4	21.4	17.438	159	159;228	0	13.941	10532000	2	AGDCNLIHSGAGENLAK;AQVGVGPMSWDANLASR				57	467;1145	True;True	469;1153	851;2117	1022;2516	1022;2516			-1;-1
Solyc00g187050.3.1;Solyc12g010025.1.1	Solyc00g187050.3.1;Solyc12g010025.1.1	2;2	1;1	1;1	Solyc00g187050.3.1 leucine aminopeptidase 2;Solyc12g010025.1.1 Leucine aminopeptidase (AHRD V3.3 *** U3PLK3_TOBAC)	2	2	1	1	4.7	2.4	2.4	53.46	507	507;537	0.0012325	9.4804	43187000	2	GLTFDSGGYNLK;TIEVNNTDAEGR				58	4982;12588	True;False	5008;12681	9020;22686;22687	10626;10627;26911;26912	10627;26912			-1;-1
Solyc00g322635.1.1;Solyc04g007830.3.1;Solyc05g046150.3.1;Solyc05g046145.1.1;Solyc05g046205.1.1;Solyc04g007825.1.1	Solyc00g322635.1.1	11;1;1;1;1;1	11;1;1;1;1;1	9;0;0;0;0;0	Solyc00g322635.1.1 MLP-like protein 28 (AHRD V3.3 *** AT1G70830.2)	6	11	11	9	54.9	54.9	40.8	24.682	213	213;134;150;150;179;352	0	135.31	1516100000	36	CDGDVFHEIFR;DIETHHLTGK;EIIEEIDEEK;EIIEEIDEEKK;FCLDVTK;GEDNLVTWILEYEK;HRPHHISTMSSDK;LNEDIEDPHTLMK;LVSEINIK;SDGDVFHEIFR;VIGGDILDYYK				59	1577;2018;3098;3099;3808;4501;5711;8483;9059;11208;13740	True;True;True;True;True;True;True;True;True;True;True	1589;2032;3119;3120;3833;4527;5743;8526;8527;9106;11293;13842	2880;2881;2882;3688;3689;5657;5658;5659;5660;5661;6902;6903;8126;8127;8128;8129;10335;10336;15246;15247;15248;15249;15250;16323;16324;16325;20184;20185;20186;20187;24858;24859	3392;3393;3394;4330;4331;6638;6639;6640;6641;6642;8105;8106;9555;9556;9557;9558;9559;9560;9561;9562;12155;12156;17878;17879;17880;17881;17882;19210;19211;19212;19213;23914;23915;23916;23917;23918;29530;29531	3393;4331;6638;6642;8105;9556;12155;17881;19212;23916;29531	16	134	-1;-1;-1;-1;-1;-1
Solyc01g005210.3.1;Solyc08g076650.3.1	Solyc01g005210.3.1;Solyc08g076650.3.1	2;1	2;1	2;1	Solyc01g005210.3.1 Trehalose-phosphate synthase 6 (AHRD V3.3 *** W8Q024_CAMSI);Solyc08g076650.3.1 Trehalose-6-phosphate synthase, putative (AHRD V3.3 *** Q2A970_BRAOL)	2	2	2	2	4	4	4	97.268	857	857;862	0	13.871	12363000	3	ELLDHLESVLANEPVTVK;LMQGLASVADQMLPQM				60	3249;8453	True;True	3270;8496	5927;15188	6966;6967;17804	6967;17804			-1;-1
Solyc01g005250.3.1	Solyc01g005250.3.1	8	8	8	Solyc01g005250.3.1 Aspartate-semialdehyde dehydrogenase (AHRD V3.3 *** V5N8M5_PHAVU)	1	8	8	8	33.6	33.6	33.6	41.521	381	381	0	78.724	116390000	14	AHAESVNLQFENPLDENTAR;ASNRFPTPLEVSNKDDVAVGR;DVSQDGDYGLDIFVCGDQIR;FPTPLEVSNKDDVAVGR;GTIVVDNSSAFR;KIWSDKDVK;MDENVPLVIPEVNPEAMAHVK;MVVSTYQAASGAGAAAMEELVQQTR				61	568;1228;2583;4151;5316;7181;9225;9611	True;True;True;True;True;True;True;True	570;1236;2603;4177;5345;7219;9278;9681	1035;1036;2258;4716;7499;7500;9627;9628;12959;12960;16608;16609;17314;17315	1242;1243;2673;5547;8815;8816;11337;11338;15222;15223;19533;19534;20407;20408	1242;2673;5547;8816;11337;15222;19533;20408			-1
Solyc01g005410.3.1	Solyc01g005410.3.1	5	5	5	Solyc01g005410.3.1 Caleosin-related family protein (AHRD V3.3 *** AT1G70680.1)	1	5	5	5	37.7	37.7	37.7	21.895	191	191	0	39.298	22740000	9	ASSSGIGNNDELTPLQK;DGIIYPWETYQGFR;DVYDGTLFEQK;WPSPLFPIEIK;YAHNNSESLTSEEVNELLK				62	1250;1933;2604;14681;14736	True;True;True;True;True	1258;1947;2624;14788;14843	2290;2291;3524;4749;26560;26561;26666;26667	2711;2712;4148;5586;31550;31551;31695;31696;31697	2712;4148;5586;31550;31697			-1
Solyc01g005430.3.1	Solyc01g005430.3.1	1	1	1	Solyc01g005430.3.1 UBX domain-containing protein (AHRD V3.3 *** A0A0K9Q356_ZOSMR)	1	1	1	1	3.5	3.5	3.5	50.27	456	456	0.0012165	9.0653	1230200	0	AITLEEEDLIPSALLK				63	701	True	704	1287	1538	1538			-1
Solyc01g005560.3.1	Solyc01g005560.3.1	18	18	10	Solyc01g005560.3.1 Isocitrate dehydrogenase [NADP] (AHRD V3.3 *** IDHC_SOLTU)	1	18	18	10	47.5	47.5	27	46.688	415	415	0	188.44	1037100000	49	AFAEASMNMAFQK;CATITPDEAR;DATDDKVTIESAEATQK;DIFQEVYEANWK;DLALIIHGSK;EHYLNTEEFIDAVADELK;FKDIFQEVYEANWK;GGETSTNSIASIFAWTR;HAFGDQYR;LEAACIGAVESGK;LIDDMVAYALK;LILPFLELDIK;LVFVPEGSDEK;LVPGWTKPICIGR;NILNGTVFR;SKYEEAGIWYEHR;VTIESAEATQK;YFDLGLPHR				64	380;1574;1734;2019;2104;3054;4014;4650;5526;7719;8078;8130;9001;9038;9876;11641;14361;14848	True;True;True;True;True;True;True;True;True;True;True;True;True;True;True;True;True;True	382;1586;1748;2033;2118;3075;4040;4676;5558;7759;8120;8172;9047;9085;9950;11729;14467;14956	710;711;2876;3156;3157;3158;3159;3690;3691;3838;3839;5581;5582;5583;5584;7259;7260;8391;8392;8393;8394;10024;10025;13934;13935;14563;14564;14650;16208;16209;16286;16287;17803;17804;20998;20999;21000;25993;26872;26873;26874;26875	860;861;862;3388;3711;3712;3713;3714;4332;4333;4508;4509;6547;6548;6549;6550;6551;6552;8536;8537;8538;9882;9883;9884;9885;11799;11800;11801;11802;16341;16342;17091;17092;17195;19057;19058;19162;19163;20982;20983;20984;24888;24889;24890;30871;31965;31966;31967;31968;31969	860;3388;3712;4333;4508;6549;8536;9882;11801;16341;17091;17195;19057;19162;20983;24888;30871;31966			-1
Solyc01g005620.3.1	Solyc01g005620.3.1	10	10	10	Solyc01g005620.3.1 oxoglutarate/malate translocator	1	10	10	10	46.8	46.8	46.8	31.754	297	297	0	124.68	535820000	26	AIEANEGKPLPLYQK;ALCGLTAGAIGATVGSPADLALIR;AMALNMGMLASYDQSVEFFR;FYTGFPVYCVR;IAADEGVLALWK;IQLGQGSAAEVTK;LPYTGSFDCAMK;MQADATLPLAQR;NEGFGAFYK;NYTNAFHALSR				65	622;752;940;4352;5788;6637;8630;9522;9751;10320	True;True;True;True;True;True;True;True;True;True	625;755;944;4378;5821;6674;8675;9590;9824;10403	1136;1137;1138;1139;1380;1381;1382;1383;1726;7839;10475;10476;12010;12011;15523;15524;17158;17159;17584;17585;17586;18636;18637	1370;1371;1372;1373;1640;1641;1642;1643;1644;2061;9207;12316;12317;14129;14130;18193;18194;20214;20215;20216;20217;20731;20732;20733;22105;22106	1370;1644;2061;9207;12316;14130;18193;20215;20731;22106			-1
Solyc01g005950.3.1;Solyc07g065020.3.1	Solyc01g005950.3.1	4;1	1;0	1;0	Solyc01g005950.3.1 Serine/threonine-protein phosphatase (AHRD V3.3 *** B9GY91_POPTR)	2	4	1	1	23.6	10.1	10.1	36.13	318	318;305	0.0014717	7.0755	1968800	1	QITQVYGFYDECLR;SLDPVVSSSQGNLDEQIAQLMQCKPLSEQEVK;VQEVPHEGAMCDLLWSDPDDR;YGNANVWK				66	10653;11656;14194;14893	False;True;False;False	10737;11744;14299;15002	19207;19208;21026;25689;25690;26956;26957	22789;22790;24924;30514;30515;32064;32065	22789;24924;30515;32064			-1;-1
Solyc01g005960.3.1;Solyc02g086660.3.1	Solyc01g005960.3.1	7;1	1;0	1;0	Solyc01g005960.3.1 RNA helicase DEAD1	2	7	1	1	14.6	3.1	3.1	65.709	604	604;774	0.0011802	8.1298	286990	2	MLDMGFEPQIR;SLSDLMQEANQEVPAWLSR;TAAFCFPIISGIMR;VGSSTDLIVQR;VVVAYGGAPINQQLR;YLALDEADR;YVKPTPVQR				67	9424;11747;12282;13659;14564;14982;15225	False;True;False;False;False;False;False	9490;11835;12374;13760;14671;15092;15339	16985;21180;22128;24682;24683;26353;26354;27136;27556;27557	20002;25100;25101;26173;29318;29319;31288;31289;32283;32779;32780	20002;25101;26173;29318;31289;32283;32779			-1;-1
Solyc01g005990.3.1	Solyc01g005990.3.1	1	1	1	Solyc01g005990.3.1 Lipid transfer protein (AHRD V3.3 *** A0A072TPI6_MEDTR)	1	1	1	1	5.7	5.7	5.7	20.662	193	193	0.0014793	7.1904	16502000	2	SPTPDCCTGLK				68	11908	True	11997	21479;21480	25435;25436	25435			-1
Solyc01g006110.3.1	Solyc01g006110.3.1	3	3	3	Solyc01g006110.3.1 PP2A regulatory subunit TAP46 (AHRD V3.3 *** TAP46_ARATH)	1	3	3	3	11.4	11.4	11.4	45.972	405	405	0	31.615	3722500	6	AFDLLEMLK;GELNMQEMPLPALFEQAK;TRPNEDDEEDDNDDAAQEK				69	393;4526;12936	True;True;True	395;4552;13032	732;8171;8172;23338;23339	885;9613;9614;9615;27742;27743	885;9613;27742			-1
Solyc01g006160.3.1;Solyc01g104370.3.1	Solyc01g006160.3.1	3;1	3;1	3;1	Solyc01g006160.3.1 60S acidic ribosomal protein P1 (AHRD V3.3 *** B9IDH5_POPTR)	2	3	3	3	73.2	73.2	73.2	11.351	112	112;78	0	53.038	350140000	26	AANVTVEPYWPLLFAK;NLGDLIMNVGAGGGGGAVAVAAPTGGAAGGAAAAAPAAEEK;SCGEVACTYAALLLHDEDIPITAEK				70	115;9950;11173	True;True;True	116;10024;11258	226;227;228;17939;17940;17941;17942;20116;20117;20118;20119	293;294;295;296;297;298;299;300;301;21138;21139;21140;21141;21142;21143;21144;21145;21146;21147;21148;23837;23838;23839;23840;23841;23842;23843	293;21142;23842			-1;-1
Solyc01g006280.3.1	Solyc01g006280.3.1	14	14	14	Solyc01g006280.3.1 Formate--tetrahydrofolate ligase (AHRD V3.3 *** FTHS_SPIOL)	1	14	14	14	32.6	32.6	32.6	67.326	634	634	0	174.43	179700000	37	AGDPVTADDLGVGGALTVLMK;DAINPTLMQTLEGTPVLVHAGPFANIAHGNSSIVADK;FLYPLDIGIK;GAPSGFILPIR;GAVDLGIAVQK;KITIGQGPEEK;LDIDPASVTWR;LVGPGGFVVTEAGFGSDIGTEK;MHGGGPQVTAGKPLDK;STTTVGLCQALGAFLDK;STTTVGLCQALGAFLDKK;SYGADGVEYSEEAEK;TAPEDLTPEESSK;TQYSFSHDAGK				71	471;1689;4085;4410;4422;7177;7666;9004;9378;12147;12148;12258;12342;12931	True;True;True;True;True;True;True;True;True;True;True;True;True;True	473;1702;4111;4436;4448;7215;7706;9050;9439;12238;12239;12350;12434;13027	859;860;3071;3072;7381;7382;7948;7949;7972;7973;12952;13837;13838;16213;16214;16215;16216;16890;16891;21889;21890;21891;22088;22089;22233;22234;23325;23326;23327;23328	1030;1031;1032;3613;3614;3615;3616;3617;8674;8675;9348;9349;9375;9376;15215;16227;16228;19063;19064;19065;19066;19067;19068;19069;19875;19876;25909;25910;25911;26130;26131;26315;26316;27729;27730;27731;27732	1031;3614;8675;9349;9375;15215;16228;19067;19875;25910;25911;26131;26315;27729			-1
Solyc01g006430.3.1	Solyc01g006430.3.1	2	2	2	Solyc01g006430.3.1 Fatty acid desaturase (AHRD V3.3 *** M4QSE6_9ERIC)	1	2	2	2	7.8	7.8	7.8	43.801	383	383	0	12.574	8986000	2	AVKPLLGDYYQFDGTPIFK;MSAPNGGTEVK				72	1440;9542	True;True	1450;9611	2616;17192	3095;20257	3095;20257			-1
Solyc01g006510.3.1	Solyc01g006510.3.1	4	4	4	Solyc01g006510.3.1 sorbitol related enzyme	1	4	4	4	16.3	16.3	16.3	38.126	355	355	0	57.613	26018000	5	EVDVIGIFR;FGFSQEEVEEAFETSAR;IQPFNLPALGPHDVR;VSINIQDVATDIENIQK				73	3626;3926;6650;14284	True;True;True;True	3651;3951;6687;14390	6588;7111;12034;25857;25858	7735;8366;14156;30707;30708	7735;8366;14156;30708			-1
Solyc01g006580.3.1	Solyc01g006580.3.1	7	7	2	Solyc01g006580.3.1 2-oxoglutarate-dependent dioxygenase-related family protein (AHRD V3.3 *** B9GL08_POPTR)	1	7	7	2	19.6	19.6	4.5	40.59	352	352	0	44.095	189060000	11	EGIFDIEK;IPTIDFSNEELKPNTPLWESTK;LSLQFNTLSK;LSLQFNTLSKPGHFIEAPK;MILENLGLEK;SYANSLLK;VKIPTIDFSNEELKPNTPLWESTK				74	2961;6594;8792;8793;9396;12252;13805	True;True;True;True;True;True;True	2982;6631;8837;8838;9460;12344;13907	5405;5406;11935;11936;15803;15804;16925;16926;22074;24976;24977	6344;6345;14044;14045;18507;18508;19923;19924;26115;29668;29669	6345;14045;18507;18508;19923;26115;29669			-1
Solyc01g006610.2.1	Solyc01g006610.2.1	6	1	1	Solyc01g006610.2.1 2-oxoglutarate-dependent dioxygenase-related family protein (AHRD V3.3 *** B9GL08_POPTR)	1	6	1	1	19.6	2.8	2.8	36.032	316	316	0.001422	6.6181	31868000	2	IPTIDFSNEELKPNTPLWESTK;LFEFPLETK;LSLQFNTLSK;LSLQFNTLSKPGHFIEAPK;MILENLGLEK;VKIPTIDFSNEELKPNTPLWESTK				75	6594;7841;8792;8793;9396;13805	False;True;False;False;False;False	6631;7883;8837;8838;9460;13907	11935;11936;14142;14143;15803;15804;16925;16926;24976;24977	14044;14045;16584;16585;18507;18508;19923;19924;29668;29669	14045;16585;18507;18508;19923;29669			-1
Solyc01g006800.3.1	Solyc01g006800.3.1	2	2	2	Solyc01g006800.3.1 Methionine aminopeptidase 2 (AHRD V3.3 *** K4ASP6_SOLLC)	1	2	2	2	5.3	5.3	5.3	43.019	379	379	0	11.876	6866300	3	LDFGTHIDGR;NFDIGHIPLR				76	7656;9783	True;True	7696;9857	13817;17632;17633	16205;20791;20792	16205;20791			-1
Solyc01g006860.3.1;Solyc01g006870.3.1	Solyc01g006860.3.1;Solyc01g006870.3.1	1;1	1;1	1;1	Solyc01g006860.3.1 DNAJ heat shock N-terminal domain-containing protein (AHRD V3.3 *** AT5G06410.1);Solyc01g006870.3.1 polyketide cyclase/dehydrase/lipid transport superfamily protein (AHRD V3.3 *-* AT5G06440.3)	2	1	1	1	4.9	4.9	4.9	31.016	267	267;753	0	53.735	0	1	ETVDEANDSQELK				77	3590	True	3615	6516	7651	7651			-1;-1
Solyc01g006900.3.1	Solyc01g006900.3.1	6	6	6	Solyc01g006900.3.1 MD-2-related lipid recognition domain-containing protein / ML domain-containing protein (AHRD V3.3 *** AT3G11780.1)	1	6	6	6	52.2	52.2	52.2	17.537	159	159	0	40.793	548620000	18	ETSCPASGDFVISHSQELPGFTPPGSYTLTMK;STDFDYCNK;TTTFSITAETGR;VSQIDITPYPIK;VSQIDITPYPIKGGR;YFFLNVHHEDIDLCK				78	3581;12099;13065;14308;14309;14852	True;True;True;True;True;True	3605;3606;12190;13162;14414;14415;14960	6498;6499;6500;6501;6502;21804;21805;23561;25897;25898;25899;26880;26881	7626;7627;7628;7629;7630;7631;7632;7633;7634;25806;25807;27994;27995;30759;30760;30761;31974;31975	7629;25806;27994;30759;30761;31974	17	127	-1
Solyc01g006950.3.1	Solyc01g006950.3.1	2	2	1	Solyc01g006950.3.1 Syntaxin, putative (AHRD V3.3 *** B9SDJ9_RICCO)	1	2	2	1	13.7	13.7	9.7	34.232	300	300	0	20.487	8040000	6	LQESMNQFNELR;YYTVTGENPDEAVLDTLISTGQSETFLQK				79	8655;15263	True;True	8700;15377	15572;15573;27624;27625	18248;18249;32860;32861;32862;32863	18249;32861			-1
Solyc01g006980.3.1	Solyc01g006980.3.1	7	7	7	Solyc01g006980.3.1 Malonyl-CoA:Acyl carrier protein transacylase (AHRD V3.3 *** M9PMR7_LINUS)	1	7	7	7	22.8	22.8	22.8	44.049	413	413	0	76.82	99016000	14	ILASQVTSPVQWETTIK;IPVISNVDAQPHADPDTIK;IPVISNVDAQPHADPDTIKK;LCDAANEEVDEANK;LCDAANEEVDEANKVQIANFLCPGNYAVSGGVK;LEAALSATEIR;SAMVSIIGLDSDK				80	6339;6600;6601;7606;7607;7720;11129	True;True;True;True;True;True;True	6374;6637;6638;7646;7647;7760;11214	11488;11943;11944;11945;11946;13734;13735;13736;13737;13936;13937;20021	13529;14052;14053;14054;14055;14056;14057;14058;16113;16114;16115;16116;16117;16343;16344;23708	13529;14055;14057;16114;16117;16344;23708			-1
Solyc01g007150.3.1	Solyc01g007150.3.1	18	18	9	Solyc01g007150.3.1 Coatomer subunit beta (AHRD V3.3 *** K4AST1_SOLLC)	1	18	18	9	28.1	28.1	17	105.85	949	949	0	163.02	162590000	34	AAANTYCQLLQSQSDNNVK;AINYLLTHVDR;ALSSPNLDIR;ATGEFVKDENDANK;EALEGNDIPAK;ETLQNLCLELATMGDLK;GMSQLELEDEVQDDLKR;IENLLTTEQDPSAK;LEEVQPSK;LLCNTGNEVR;LNEVDIIEPLIPSIMNNLEHR;LPHGEQLLVDAPEK;NINEVVLTLK;NNLQHPNEYLR;QCLGDLPFFSVSEESEAADSSK;RPAVLADGTYATQSAASETAFSPPTVVQGSLTTGNLR;SCSLLIHFDK;VAVNTVIQDEK				81	14;683;900;1308;2712;3561;5023;6023;7754;8242;8489;8566;9878;10040;10498;10998;11183;13312	True;True;True;True;True;True;True;True;True;True;True;True;True;True;True;True;True;True	15;686;904;1318;2732;3584;5049;6056;7794;8284;8533;8611;9952;10117;10582;11083;11268;13411	36;37;1257;1258;1655;1656;2384;4960;4961;6458;9088;10907;10908;10909;10910;13991;14841;15261;15262;15408;17806;17807;18118;18119;18940;19790;19791;19792;20136;24035;24036	65;66;1507;1508;1982;1983;2827;5832;5833;7581;10708;12827;12828;12829;12830;16407;17422;17893;17894;17895;18059;18060;20986;20987;21400;21401;22485;22486;23438;23439;23440;23441;23442;23443;23862;28571;28572	65;1508;1982;2827;5833;7581;10708;12830;16407;17422;17893;18060;20987;21401;22485;23443;23862;28571			-1
Solyc01g007740.3.1	Solyc01g007740.3.1	5	4	4	Solyc01g007740.3.1 2-Cys peroxiredoxin 2	1	5	4	4	27.7	25.1	25.1	29.259	267	267	0	37.283	49075000	9	ASSEVPLVGNK;GLFIIDK;SYNVLIPDQGIALR;TGGLGDLNYPLISDVTK;TLQALQYVQENPDEVCPAGWKPGDK				82	1245;4900;12273;12516;12729	True;False;True;True;True	1253;4926;12365;12608;12822	2284;8873;8874;22114;22115;22551;22552;22943;22944	2705;10449;10450;26158;26159;26731;26732;26733;27249;27250;27251	2705;10450;26158;26732;27249			-1
Solyc01g007860.3.1;Solyc04g007970.3.1;Solyc04g007960.3.1	Solyc01g007860.3.1	6;1;1	6;1;1	1;0;0	Solyc01g007860.3.1 ubiquitin-conjugating enzyme E2 variant 1D	3	6	6	1	59.6	59.6	8.2	16.545	146	146;164;309	0	48.27	109550000	10	EYTMEDILTQLK;GIGDGTVSYGMDDGDDIYMR;LFCDKDYPEKPPSVR;LLEELER;SWTGTIIGPHNSVHEGR;VNMTCVNHETGVVEPK				83	3740;4767;7832;8277;12250;14049	True;True;True;True;True;True	3765;4793;7874;8319;12342;14153	6788;6789;8608;8609;14127;14128;14903;22071;25410;25411	7967;7968;10136;10137;16565;16566;17488;26112;30166;30167	7967;10136;16566;17488;26112;30167			-1;-1;-1
Solyc01g007910.3.1	Solyc01g007910.3.1	8	8	2	Solyc01g007910.3.1 succinyl-CoA ligase alpha 1 subunit	1	8	8	2	31.9	31.9	8.7	34.568	332	332	0	66.547	405120000	22	EAGVTVCESPAK;IGIMPGYIHKPGR;IGVSMLEVFK;KGGTEHLGLPVFNTVEEAK;LIGPNCPGIIKPGECK;MGHAGAIVSGGK;NGTFHTEQAIEYGTK;VICQGITGK				84	2699;6147;6195;7108;8107;9354;9824;13712	True;True;True;True;True;True;True;True	2719;6180;6228;7146;8149;9413;9898;13813	4939;4940;11131;11132;11221;11222;12828;12829;12830;14606;14607;16846;16847;17701;17702;17703;24810;24811	5811;5812;13120;13121;13219;13220;15066;15067;15068;17141;17142;17143;17144;19823;19824;20864;20865;20866;20867;20868;29474;29475	5811;13120;13219;15068;17142;19823;20868;29474			-1
Solyc05g005190.3.1;Solyc01g100860.3.1;Solyc01g008000.3.1;Solyc01g100870.3.1;Solyc04g025560.3.1;Solyc12g099080.2.1;Solyc02g092970.3.1	Solyc05g005190.3.1;Solyc01g100860.3.1;Solyc01g008000.3.1;Solyc01g100870.3.1;Solyc04g025560.3.1;Solyc12g099080.2.1	7;7;7;7;5;5;1	7;7;7;7;5;5;1	7;7;7;7;5;5;1	Solyc05g005190.3.1 ADP-ribosylation factor (AHRD V3.3 *** ARF_VIGUN);Solyc01g100860.3.1 ADP-ribosylation factor (AHRD V3.3 *** ARF_VIGUN);Solyc01g008000.3.1 ADP-ribosylation factor (AHRD V3.3 *** ARF_VIGUN);Solyc01g100870.3.1 ADP-ribosylation factor (AHRD	7	7	7	7	43.6	43.6	43.6	20.693	181	181;181;209;210;153;232;191	0	60.64	415920000	19	DAVLLVFANK;ILMVGLDAAGK;LGEIVTTIPTIGFNVETVEYK;MLNEDELR;MLNEDELRDAVLLVFANK;NISFTVWDVGGQDK;QDLPNAMNAAEITDK				85	1750;6414;7935;9454;9455;9882;10519	True;True;True;True;True;True;True	1764;6449;6450;7977;9520;9521;9956;10603	3191;3192;11623;11624;11625;14313;14314;14315;14316;17037;17038;17039;17814;17815;18978;18979	3751;3752;13689;13690;13691;16787;16788;16789;16790;16791;16792;20063;20064;20065;20066;20995;20996;22534;22535	3751;13689;16791;20064;20065;20995;22534	18	22	-1;-1;-1;-1;-1;-1;-1
Solyc01g008080.3.1;Solyc06g068710.3.1;Solyc01g008090.3.1	Solyc01g008080.3.1	3;1;1	3;1;1	3;1;1	Solyc01g008080.3.1 40S ribosomal protein S27 (AHRD V3.3 *** M0TJU4_MUSAM)	3	3	3	3	44.2	44.2	44.2	9.621	86	86;95;190	0	22.571	370680000	9	LTEGCSFR;LVQSPNSFFMDVK;VLPNDVDLLNPPAEHEK				86	8880;9054;13925	True;True;True	8925;9101;14028	15987;15988;16315;16316;25173;25174;25175;25176	18793;18794;19198;19199;29901;29902;29903;29904;29905	18794;19198;29903			-1;-1;-1
Solyc01g008110.3.1	Solyc01g008110.3.1	3	3	3	Solyc01g008110.3.1 Cytochrome P450 (AHRD V3.3 *** A0A118JS81_CYNCS)	1	3	3	3	6.6	6.6	6.6	55.267	487	487	0	19.025	8673600	3	AENDMLQCFIDSK;AWPIVGGLIR;NPDTYDPDR				87	342;1524;10063	True;True;True	344;1535;10141	635;2781;18157	777;3279;21454	777;3279;21454			-1
Solyc01g008270.3.1	Solyc01g008270.3.1	3	3	3	Solyc01g008270.3.1 Prefoldin subunit 5 (AHRD V3.3 *** B6TVU2_MAIZE)	1	3	3	3	34.7	34.7	34.7	16.354	147	147	0	39.306	9888200	4	EQADLEVNLLQDSLNNIR;MLVPLTASLYVPGTLDDADK;SVADETGLILQAK				88	3410;9469;12164	True;True;True	3432;9535;12255	6207;6208;17062;17063;21918	7297;7298;20093;20094;25941	7297;20094;25941			-1
Solyc01g008290.3.1	Solyc01g008290.3.1	5	5	5	Solyc01g008290.3.1 Dihydroorotate dehydrogenase (quinone), mitochondrial (AHRD V3.3 *** K4AT27_SOLLC)	1	5	5	5	14.2	14.2	14.2	48.716	457	457	0	32.221	17641000	7	AGPGILGVNLGK;DEMQWGEEGPPPLLVK;LPNEGALINR;LVNPFFAFLDPEVAHK;SIHEAVGADCR				89	533;1824;8581;9036;11564	True;True;True;True;True	535;1838;8626;9083;11652	978;3341;3342;15435;16284;20845	1172;3940;3941;3942;18093;19160;24716	1172;3941;18093;19160;24716			-1
Solyc01g008310.3.1	Solyc01g008310.3.1	9	9	9	Solyc01g008310.3.1 Phenylalanyl-tRNA synthetase beta chain family protein (AHRD V3.3 *** B9N5I6_POPTR)	1	9	9	9	21.3	21.3	21.3	69.143	619	619	0	74.262	51951000	12	ADELMEFYK;EEDNSAVTIADSR;IFEVGDIVLLDDTK;IMEATGTNFVSPGNSTGYYIEK;KPASLNPLPLSQFSDLIR;RKPASLNPLPLSQFSDLIR;SDVLHPCDVAEDVAIAYGYNEIPK;TSEFEVVRPSLMPGLLR;YDLLCLEGLAQALR				90	212;2846;6073;6468;7282;10963;11254;12950;14794	True;True;True;True;True;True;True;True;True	213;2866;6106;6504;7320;11048;11340;13046;14902	396;5205;10996;10997;11718;13140;19730;19731;20272;23361;23362;26776;26777	503;6114;12939;12940;13798;15418;23375;23376;24018;24019;27770;27771;31839;31840	503;6114;12939;13798;15418;23376;24019;27771;31839			-1
Solyc01g008330.3.1	Solyc01g008330.3.1	15	15	15	Solyc01g008330.3.1 Biotin Carboxylase (AHRD V3.3 *** A0A0R5QP93_SALMI)	1	15	15	15	43.1	43.1	43.1	58.545	536	536	0	110.03	354250000	31	ALDDTVITGVPTTIEYHK;EHGINFIGPNPDSIR;HEEELAPPQQIVPAASK;IQVEHPVTEMISSVDLIEEQIR;ITSYLPAGGPFTR;LAEEIGYPVMIK;LILDIEDFK;LIVWAPTR;LLEEAPSPALTPELR;MDSHVYPDYVVPPSYDSLLGK;NAGVPTVPGSDGLLQSTEEGVK;SEAAAAFGNDGVYLEK;TAHEMGIPCVAVYSTIDKDALHVK;YGNVVHFGER;YKQEDIVLR				91	758;3036;5557;6661;6830;7493;8124;8188;8274;9244;9651;11265;12313;14897;14977	True;True;True;True;True;True;True;True;True;True;True;True;True;True;True	761;3057;5589;6698;6867;7532;8166;8230;8316;9298;9722;11351;12405;15006;15087	1394;1395;5544;5545;5546;10075;12050;12051;12342;13526;13527;14640;14641;14749;14898;14899;16641;16642;17395;17396;17397;20292;20293;22175;22176;26963;27126;27127	1661;1662;6506;6507;6508;11860;14172;14173;14174;14521;15858;15859;17184;17185;17312;17483;17484;19575;19576;20506;20507;20508;24042;24043;24044;24045;26226;26227;32071;32270;32271	1662;6508;11860;14174;14521;15858;17185;17312;17484;19576;20507;24044;26227;32071;32271			-1
Solyc01g008340.3.1	Solyc01g008340.3.1	1	1	1	Solyc01g008340.3.1 L19 ribosomal protein	1	1	1	1	6.8	6.8	6.8	28.379	250	250	0.0063694	5.9367	6759800	2	AQNEIPDIKPGYIIQLK				92	1135	True	1143	2101;2102	2500;2501	2500			-1
Solyc01g008360.3.1	Solyc01g008360.3.1	2	2	2	Solyc01g008360.3.1 RNA recognition motif (RRM) domain-containg protein	1	2	2	2	25.2	25.2	25.2	14.303	123	123	0	12.196	5868300	1	NLPFNITSEEMYDIFGK;TAVDHLSGFNVANR				93	9977;12360	True;True	10051;12452	17989;22266	21216;26358	21216;26358			-1
Solyc01g008370.3.1	Solyc01g008370.3.1	6	6	6	Solyc01g008370.3.1 putative 26S proteasome subunit	1	6	6	6	24.3	24.3	24.3	38.56	337	337	0	41.732	40277000	8	AYYAVEEVK;DTTISTLATEVTGK;SQNVFVHVPSEIAAHEVEEIGVEHLLR;SQQISSRPIEK;SYLDLVIDGK;VVGVLLGTSFK				94	1564;2507;11945;11952;12266;14486	True;True;True;True;True;True	1576;2527;12034;12041;12358;14592	2857;2858;4582;21548;21558;22098;22099;26210;26211	3366;3367;5395;25514;25525;26141;26142;31114;31115	3367;5395;25514;25525;26141;31114			-1
Solyc01g008530.3.1	Solyc01g008530.3.1	2	1	1	Solyc01g008530.3.1 phenylacetaldehyde reductase	1	2	1	1	7	4.3	4.3	35.908	328	328	0.0011381	7.5615	2028900	2	SLGIEFTTLEESIK;TLAEDAAWK				95	11687;12658	True;False	11775;12751	21082;22823;22824	24988;24989;27099;27100	24989;27099			-1
Solyc01g008550.4.1;Solyc01g008540.3.1	Solyc01g008550.4.1	11;2	11;2	10;1	Solyc01g008550.4.1 phenylacetaldehyde reductase PAR2	2	11	11	10	40.9	40.9	38.1	35.468	320	320;292	0	101.36	169780000	21	CADDKPFTPTYQVNVER;DPQVEMIDPALK;DVALAHILAFENPSANGR;ELYPTLK;ESQLWYVLSK;KVDHLTSLDGAK;LGIEFIPLAESVK;TLAEDAAWK;TPEVVVDETWWSDPDFCR;VDHLTSLDGAK;YLMVESVAHYSEIVK				96	1567;2329;2518;3317;3520;7398;7963;12658;12848;13372;15021	True;True;True;True;True;True;True;True;True;True;True	1579;2346;2538;3338;3543;7436;8005;12751;12943;13471;15131	2863;2864;4265;4602;4603;6046;6398;13355;13356;13357;14361;14362;22823;22824;23180;23181;24153;27205	3373;3374;5024;5417;5418;5419;7104;7514;15666;15667;15668;16844;16845;27099;27100;27567;27568;27569;28702;28703;32362	3373;5024;5418;7104;7514;15668;16844;27099;27569;28702;32362			-1;-1
Solyc01g008650.3.1	Solyc01g008650.3.1	1	1	1	Solyc01g008650.3.1 Cytochrome P450 (AHRD V3.3 *** Q9AVQ2_SOLTU)	1	1	1	1	3.4	3.4	3.4	57.268	504	504	0.0011274	7.3945	2132000	1	LMEDGDLQFPITNDNIK				97	8438	True	8480	15163	17773	17773			-1
Solyc01g008820.3.1	Solyc01g008820.3.1	1	1	1	Solyc01g008820.3.1 signal peptide peptidase (AHRD V3.3 *** AT2G03120.1)	1	1	1	1	3.8	3.8	3.8	37.538	339	339	0	55.479	10248000	2	TQSTEEVAAEESK				98	12924	True	13020	23315;23316	27719;27720	27720			-1
Solyc01g008950.3.1;Solyc10g077005.1.1	Solyc01g008950.3.1;Solyc10g077005.1.1	11;7	1;0	1;0	Solyc01g008950.3.1 Calmodulin 1;Solyc10g077005.1.1 Calmodulin (AHRD V3.3 *** CALM_CAPAN)	2	11	1	1	65.8	8.7	8.7	16.848	149	149;110	0.0012526	10.408	38103000	2	ADQLTEDQISEFK;DTDSEEELK;DTDSEEELKEAFR;EADVDGDGQINYDEFVK;EAFSLFDK;EAFSLFDKDGDGCITTK;HVMTNLGEK;LTDEEVDEMIR;MKDTDSEEELK;MKDTDSEEELKEAFR;VFDKDQNGFISAAELR				99	252;2477;2479;2668;2684;2685;5765;8871;9412;9414;13506	True;False;False;False;False;False;False;False;False;False;False	254;2497;2499;2688;2704;2705;5798;8916;9478;9480;13606	467;468;4526;4527;4529;4530;4531;4881;4882;4907;4908;4909;4910;4911;4912;10434;15970;16958;16959;16960;16963;16964;24408;24409;24410;24411	584;585;5334;5335;5337;5338;5339;5740;5741;5742;5743;5744;5775;5776;5777;5778;5779;5780;12263;18775;19969;19970;19971;19972;19975;19976;29005;29006;29007;29008	584;5334;5338;5740;5775;5780;12263;18775;19969;19975;29007			-1;-1
Solyc01g008960.3.1;Solyc01g096750.1.1;Solyc07g049500.3.1	Solyc01g008960.3.1	19;2;1	19;2;1	14;0;0	Solyc01g008960.3.1 Argonaute 4a	3	19	19	14	26.7	26.7	21.5	101.75	909	909;881;903	0	161.87	171710000	34	DADGEVQTTEVTVFDYFVNHR;DPFSLDWAK;EALLDFYVSSGK;FLLCLLPER;GIMVEDPFDVFEESPQVR;GQESENSQEALR;INQYDAEPLLR;IPMQAIANALR;KVLDTVHETYDTELAGK;LGGLNSMLTVEHSPAIPMVSK;MFEQVQSK;NFVDVGAGVLGCR;NLAEYGIVTQCIAPTR;SCGISISNNFTQIEGR;SLFTIGALPR;TGGDDFVPR;TSDTEDDGIMR;VLDIILR;VNDQYITNVLLK				100	1657;2312;2720;4057;4802;5164;6522;6577;7415;7955;9336;9802;9925;11174;11678;12513;12949;13843;14025	True;True;True;True;True;True;True;True;True;True;True;True;True;True;True;True;True;True;True	1670;2329;2740;4083;4828;5193;6559;6614;7453;7997;9395;9876;9999;11259;11766;12605;13045;13945;14129	3015;3016;4233;4234;4977;7328;7329;8688;8689;8690;8691;9350;9351;11813;11903;11904;13385;13386;14348;14349;16810;16811;17659;17891;17892;20120;21065;21066;22545;22546;23360;25032;25365	3550;3551;4985;4986;5849;8610;8611;10242;10243;10244;10245;11018;11019;13906;14006;14007;14008;15698;15699;16829;16830;19784;19785;20818;21083;21084;23844;24964;24965;26703;26704;26705;27769;29735;30114	3550;4985;5849;8611;10244;11019;13906;14007;15698;16830;19785;20818;21084;23844;24965;26705;27769;29735;30114			-1;-1;-1
Solyc01g008970.3.1	Solyc01g008970.3.1	6	6	6	Solyc01g008970.3.1 RNA binding protein (AHRD V3.3 *** B6TJJ4_MAIZE)	1	6	6	6	18.9	18.9	18.9	41.219	391	391	0	64.051	62760000	14	ASEPSQPAEEPVEIK;DQLTALIK;FGEVEEGPLGLDK;IEEGNEEDLEDEPLENLLEPFTK;IFVSNVAADLEPQK;KIFVSNVAADLEPQK				101	1186;2361;3921;5984;6102;7163	True;True;True;True;True;True	1194;2378;3946;6017;6135;7201	2183;2184;4320;7101;7102;10831;10832;10833;10834;11054;12928;12929	2588;2589;5093;8354;8355;8356;12741;12742;12743;12744;12745;12746;13024;15190;15191	2589;5093;8355;12742;13024;15190			-1
Solyc01g009020.3.1	Solyc01g009020.3.1	1	1	1	Solyc01g009020.3.1 Cysteine proteinase inhibitor (AHRD V3.3 *** K4AT98_SOLLC)	1	1	1	1	17.8	17.8	17.8	9.8401	90	90	0.001217	9.0797	35964000	2	EAGGSENSLEINDLAR				102	2692	True	2712	4925;4926	5794;5795	5795			-1
Solyc01g009050.3.1	Solyc01g009050.3.1	3	3	3	Solyc01g009050.3.1 Molybdopterin biosynthesis protein CNX1 (AHRD V3.3 *** CNX1_ARATH)	1	3	3	3	6.7	6.7	6.7	70.724	670	670	0	18.928	4483600	3	AVSVVNASSER;LPPVTLPIHEVLGK;VLAEDITAPDPLPPYPASIK				103	1481;8591;13816	True;True;True	1491;8636;13918	2693;15456;15457;24993	3178;18120;18121;29690	3178;18121;29690			-1
Solyc01g009090.3.1	Solyc01g009090.3.1	4	4	4	Solyc01g009090.3.1 Serrate RNA effector molecule-like protein (AHRD V3.3 *** A0A0B0MH79_GOSAR)	1	4	4	4	9.5	9.5	9.5	83.658	748	748	0	27.252	11833000	5	DFLLDLQSGTLDIGPGVAPPPTNK;GHNKDPDLLLAAPK;IHGVDYYGLAETNEAK;QFIQELEDDILPAEAER				104	1881;4731;6210;10560	True;True;True;True	1895;4757;6245;10644	3440;8533;11252;11253;19050	4055;10051;13254;13255;22612	4055;10051;13254;22612			-1
Solyc01g009100.3.1	Solyc01g009100.3.1	5	5	1	Solyc01g009100.3.1 60S ribosomal protein L30 (AHRD V3.3 *** RL30_LUPLU)	1	5	5	1	52.7	52.7	10.7	12.36	112	112	0	42.753	115760000	11	KSEIEYYAMLAK;LVIIANNCPPIR;SEIEYYAMLAK;VCCLSIIDPGDSDIIK;VGVHHYNGNNVDLGTACGK				105	7353;9016;11300;13324;13666	True;True;True;True;True	7391;9062;11386;13423;13767	13279;13280;16236;16237;20353;24054;24055;24698;24699	15582;15583;19097;19098;19099;24111;24112;28590;28591;29340;29341	15583;19098;24112;28590;29341			-1
Solyc01g009180.3.1	Solyc01g009180.3.1	16	5	5	Solyc01g009180.3.1 5-methyltetrahydropteroyltriglutamate--homocysteine methyltransferase (AHRD V3.3 *** METE_CATRO)	1	16	5	5	24	8.6	8.6	92.073	830	830	0	36.224	20424000	9	AAGASWIQFDEPTLVK;CVKPPIIYGDVSR;CVKPPIIYGDVSRPK;EVIAELK;FALESFWDGK;FETCYQIALAIKDEVEDLEK;GMLTGPVTILNWSFVR;GNASVPAMEMTK;IPSTEEIADR;ISEEDYVK;LSLPSLPTTTIGSFPQTLELR;MLAVLDTNILWVNPDCGLK;SFPLLSLIEK;SWLAFAAQK;YGAGIGPGVYDIHSQR;YLFAGVVDGR				106	56;1639;1640;3650;3774;3892;5018;5034;6589;6687;8791;9422;11384;12247;14871;15001	True;False;False;False;False;False;False;False;False;True;True;False;True;False;True;False	57;1652;1653;3675;3799;3917;5044;5061;5062;6626;6724;8836;9488;11470;12339;14979;15111	118;119;2985;2986;2987;2988;2989;6633;6853;6854;7051;7052;7053;9082;9111;9112;9113;11927;11928;11929;12092;15800;15801;15802;16979;16980;16981;16982;20494;20495;22065;22066;22067;26914;27169;27170	166;167;3513;3514;3515;3516;3517;7788;8053;8054;8055;8056;8287;8288;8289;8290;8291;8292;8293;8294;8295;8296;8297;10701;10735;10736;10737;10738;14035;14036;14037;14038;14224;18504;18505;18506;19992;19993;19994;19995;19996;19997;19998;19999;24292;24293;26104;26105;26106;32015;32320;32321;32322;32323;32324;32325	166;3513;3517;7788;8054;8288;10701;10737;14035;14224;18504;19992;24293;26105;32015;32320			-1
Solyc01g009420.3.1	Solyc01g009420.3.1	6	3	3	Solyc01g009420.3.1 UDP-apiose/xylose synthase (AHRD V3.3 *** Q2I2N3_SOLTU)	1	6	3	3	23.1	13.5	13.5	43.184	386	386	0	66.382	28078000	9	IPDMTIINR;LIHFSTCEVYGK;MDFIPGIDGPSEGVPR;QDPAYFLLSEDASPCIFGPIEK;TIGAFLPEDSPLR;VSGETPLETPTVDVSSK				107	6550;8114;9226;10521;12593;14273	False;False;False;True;True;True	6587;8156;9279;10605;12686;14379	11860;11861;14621;16610;18982;18983;18984;22695;22696;25835;25836	13956;13957;17159;19535;22538;22539;22540;26922;26923;26924;26925;30678;30679	13956;17159;19535;22540;26923;30679			-1
Solyc03g025880.3.1;Solyc01g009630.3.1;Solyc01g009620.3.1	Solyc03g025880.3.1;Solyc01g009630.3.1;Solyc01g009620.3.1	2;2;2	2;2;2	2;2;2	Solyc03g025880.3.1 Cleavage and polyadenylation specificity factor subunit 5 (AHRD V3.3 *** A0A0K9P6H8_ZOSMR);Solyc01g009630.3.1 Cleavage and polyadenylation specificity factor subunit 5 (AHRD V3.3 *** A0A0K9P6H8_ZOSMR);Solyc01g009620.3.1 Cleavage and poly	3	2	2	2	14.5	14.5	14.5	22.917	200	200;200;200	0	16.027	5098700	4	LLAVPLFELYDNVQR;YGPVISTIPQQLSR				108	8241;14901	True;True	8283;15010	14838;14839;14840;26967	17418;17419;17420;17421;32075	17419;32075			-1;-1;-1
Solyc01g009990.3.1	Solyc01g009990.3.1	6	6	6	Solyc01g009990.3.1 Peptidyl-prolyl cis-trans isomerase (AHRD V3.3 *** K4ATJ4_SOLLC)	1	6	6	6	29.4	29.4	29.4	26.535	248	248	0	51.481	88813000	13	DFMIQGGDFDK;HVVFGQVLEGMDIVK;IVIGLYGDDVPQTAENFR;LIESQETDR;TFKDENFK;VVISDCGELPIV				109	1885;5770;6885;8098;12488;14501	True;True;True;True;True;True	1899;5803;6922;8140;12580;14607	3446;3447;10442;10443;12438;12439;12440;12441;14591;22495;22496;26246;26247	4061;4062;12271;12272;14630;14631;14632;14633;17125;26639;26640;31160;31161	4062;12272;14632;17125;26640;31160			-1
Solyc01g010440.3.1	Solyc01g010440.3.1	5	5	5	Solyc01g010440.3.1 glycine-rich protein (AHRD V3.3 *** AT1G27090.1)	1	5	5	5	19.6	19.6	19.6	48.43	439	439	0	33.735	20343000	5	DADFNEQQSVPR;SAVIAAIDELEK;SEQPIEPNSDATYAGLR;TLNKEQEETLR;YGSYSVPVEEHHVEAVPVDVPLQVDTPSVQYEQK				110	1655;11158;11323;12723;14910	True;True;True;True;True	1668;11243;11409;12816;15019	3012;20093;20094;20388;22935;26987	3544;23811;23812;24155;27239;32097	3544;23812;24155;27239;32097			-1
Solyc01g010580.3.1;Solyc01g010540.3.1;Solyc05g007250.3.1;Solyc04g005680.3.1;Solyc00g005440.2.1	Solyc01g010580.3.1;Solyc01g010540.3.1;Solyc05g007250.3.1;Solyc04g005680.3.1	8;8;8;7;1	8;8;8;7;1	8;8;8;7;1	Solyc01g010580.3.1 40S ribosomal protein S9, putative (AHRD V3.3 *** Q60CZ2_SOLDE);Solyc01g010540.3.1 40S ribosomal protein S9, putative (AHRD V3.3 *** Q60CZ2_SOLDE);Solyc05g007250.3.1 40S ribosomal protein S9, putative (AHRD V3.3 *** Q60CZ2_SOLDE);Solyc04	5	8	8	8	33.5	33.5	33.5	23.004	197	197;197;244;150;125	0	48.662	248610000	13	HIDFSLTSPFGGGRPGR;IFEGEALLR;MLLTLDEK;MLLTLDEKDPR;QVVNVASFMVR;RIFEGEALLR;VQYALSR;YGLLDESQNK				111	5610;6069;9447;9448;10864;10958;14224;14890	True;True;True;True;True;True;True;True	5642;6102;9513;9514;10949;11043;14329;14999	10166;10167;10991;10992;17024;17025;19567;19568;19722;19723;25741;25742;26950;26951	11961;11962;12933;12934;12935;20048;20049;23195;23196;23367;23368;30574;30575;32058;32059	11962;12933;20048;20049;23196;23368;30575;32058			-1;-1;-1;-1;-1
Solyc01g010750.3.1	Solyc01g010750.3.1	10	10	10	Solyc01g010750.3.1 Hop-interacting protein THI113 (AHRD V3.3 *** G8Z279_SOLLC)	1	10	10	10	49.2	49.2	49.2	38.251	333	333	0	79.122	393770000	31	ADTNYSLTIR;FQPHVPTAFHHQTSDPELMDKPSFR;HSIGASHPVQLTPYNPDVLDASILWTESR;MVNNINLNLDAWNADK;MVNNINLNLDAWNADKEHGGVR;SDYYDAPPPPPTSGYPSVEHVSHESESGDR;TEYTPPMDDIYGR;VKDEEGFPSFALVNK;VVLASNDPSDPFQHWYK;VVLASNDPSDPFQHWYKDEK				112	265;4176;5719;9604;9605;11264;12466;13789;14507;14508	True;True;True;True;True;True;True;True;True;True	267;4202;5751;9674;9675;11350;12558;13891;14613;14614	490;491;7539;7540;10351;10352;17301;17302;17303;17304;20288;20289;20290;20291;22457;22458;24947;24948;24949;24950;26256;26257;26258;26259;26260	609;610;611;612;613;8858;8859;12171;12172;20394;20395;20396;20397;24035;24036;24037;24038;24039;24040;24041;26585;26586;29634;29635;29636;29637;31170;31171;31172;31173;31174	612;8859;12171;20394;20396;24038;26585;29635;31171;31172			-1
Solyc01g010760.3.1	Solyc01g010760.3.1	6	6	6	Solyc01g010760.3.1 Mitochondrial outer membrane porin (AHRD V3.3 *** VDAC1_WHEAT)	1	6	6	6	29	29	29	29.42	276	276	0	87.086	105390000	11	IGLAVALKP;KGELFLADVSTQLK;SLFTISGEVDTR;TIFSFVVPDQK;VDTNSNLYTTITVDEPAPGLK;VKGPGLYSDIGKK				113	6153;7098;11680;12591;13408;13803	True;True;True;True;True;True	6186;7136;11768;12684;13507;13905	11145;11146;12807;12808;12809;21069;22691;22692;24220;24221;24222;24972;24973	13136;13137;15045;15046;15047;24968;26916;26917;28778;28779;28780;29664;29665	13136;15045;24968;26917;28778;29665			-1
Solyc07g032497.1.1;Solyc04g051283.1.1;Solyc09g064775.1.1;Solyc10g080395.1.1;Solyc09g074185.1.1;Solyc08g029205.1.1;Solyc01g010937.1.1;Solyc12g010233.1.1;Solyc07g042035.1.1;Solyc08g061323.1.1;Solyc05g015847.1.1;Solyc08g065265.1.1	Solyc07g032497.1.1;Solyc04g051283.1.1;Solyc09g064775.1.1;Solyc10g080395.1.1;Solyc09g074185.1.1;Solyc08g029205.1.1;Solyc01g010937.1.1;Solyc12g010233.1.1;Solyc07g042035.1.1;Solyc08g061323.1.1;Solyc05g015847.1.1;Solyc08g065265.1.1	1;1;1;1;1;1;1;1;1;1;1;1	1;1;1;1;1;1;1;1;1;1;1;1	1;1;1;1;1;1;1;1;1;1;1;1	Solyc07g032497.1.1 HAT family dimerisation domain containing protein (AHRD V3.3 *-* Q2R149_ORYSJ);Solyc04g051283.1.1 BED zinc finger,hAT family dimerization domain (AHRD V3.3 *** A0A061FVD3_THECC);Solyc09g064775.1.1 LOW QUALITY:BED zinc finger,hAT family d	12	1	1	1	7.5	7.5	7.5	23.545	200	200;300;305;316;342;379;411;433;449;475;486;558	0.0011788	8.1148	49115000	3	CMAHILNLIVQDGLK				114	1602	True	1614	2922;2923	3438;3439;3440	3438			-1;-1;-1;-1;-1;-1;-1;-1;-1;-1;-1;-1
Solyc01g010940.3.1	Solyc01g010940.3.1	1	1	1	Solyc01g010940.3.1 Transmembrane emp24 domain-containing protein 10 (AHRD V3.3 *** W9SPK8_9ROSA)	1	1	1	1	5.1	5.1	5.1	24.855	216	216	0.0014815	7.2154	5916000	3	ASVEAMELELK				115	1260	True	1268	2303;2304	2724;2725;2726	2724			-1
Solyc01g011000.3.1;Solyc04g005510.3.1;Solyc05g006890.1.1	Solyc01g011000.3.1;Solyc04g005510.3.1;Solyc05g006890.1.1	7;7;5	5;5;3	5;5;3	Solyc01g011000.3.1 Eukaryotic translation initiation factor 5A (AHRD V3.3 *** K4BNF7_SOLLC);Solyc04g005510.3.1 Eukaryotic translation initiation factor 5A (AHRD V3.3 *** K4BNF7_SOLLC);Solyc05g006890.1.1 Eukaryotic translation initiation factor 5A (AHRD V3.	3	7	5	5	55.3	43.4	43.4	17.371	159	159;159;159	0	85.586	222460000	21	DDLRLPTDENLLSLIK;DLVVSVMSAMGEEQINALK;KLEDIVPSSHNCDVPHVNR;LEDIVPSSHNCDVPHVNR;LPTDENLLSLIK;SDEEHQFESK;TDYQLIDISEDGFVSLLTDNGNTK				116	1788;2222;7210;7731;8610;11199;12420	True;True;False;False;True;True;True	1802;2236;7248;7771;8655;11284;12512	3264;3265;4056;4057;4058;4059;13012;13013;13014;13015;13959;15493;15494;20160;20161;22370;22371	3841;3842;4755;4756;4757;4758;4759;4760;4761;4762;4763;4764;15279;15280;15281;15282;16371;18159;18160;23887;23888;26478;26479;26480;26481;26482	3842;4757;15281;16371;18159;23888;26482			-1;-1;-1
Solyc01g011040.3.1	Solyc01g011040.3.1	1	1	1	Solyc01g011040.3.1 leucine-rich repeat (LRR) family protein	1	1	1	1	3.3	3.3	3.3	37.669	331	331	0.0027643	6.3001	544700	1	VLELSDADFLV				117	13858	True	13960	25053	29760	29760			-1
Solyc05g006590.3.1;Solyc01g011340.3.1	Solyc05g006590.3.1;Solyc01g011340.3.1	5;5	3;3	3;3	Solyc05g006590.3.1 protein phosphatase 2A catalytic subunit 1;Solyc01g011340.3.1 protein phosphatase 2A catalytic subunit 2	2	5	3	3	24.5	17.3	17.3	35.025	306	306;306	0	23.747	38327000	7	AILVEEWNVQPVK;IGGNAPDTNYLFMGDYVDR;IQEVPHEGPMCDLLWSDPDDR;QITQVYGFYDECLR;YGNANVWK				118	675;6141;6632;10653;14893	True;True;True;False;False	678;6174;6669;10737;15002	1241;1242;11121;11122;12002;12003;19207;19208;26956;26957	1487;1488;1489;13109;13110;14121;14122;22789;22790;32064;32065	1487;13110;14121;22789;32064			-1;-1
Solyc01g014210.1.1	Solyc01g014210.1.1	2	1	1	Solyc01g014210.1.1 ADP,ATP carrier protein, mitochondrial (AHRD V3.3 *** ADT2_SOLTU)	1	2	1	1	6.7	3.4	3.4	33.201	297	297	0.0014749	7.1286	128260000	4	MMMTSGEAVK;QFDGLVDVYR				119	9479;10553	False;True	9547;10637	17085;17086;19037;19038;19039;19040	20127;20128;20129;20130;22598;22599;22600;22601	20129;22601			-1
Solyc01g014850.3.1	Solyc01g014850.3.1	6	6	6	Solyc01g014850.3.1 Zinc finger transcription factor 7	1	6	6	6	40.4	40.4	40.4	26.669	250	250	0	82.496	47403000	10	AVTQMLGSNPALPAAPR;ELIQSVTTSAAPPMK;ISVDASLAGR;NIELEGTIDQIEQASR;NSIAPPSFPDGSSSPVVK;YGSRPETNPTGLGAAASFGSSATAK				120	1493;3239;6767;9855;10174;14908	True;True;True;True;True;True	1504;3260;6804;9929;10253;15017	2713;2714;5912;5913;12225;17768;17769;18375;26983;26984	3198;3199;6948;6949;14378;20940;20941;21801;32092;32093	3198;6948;14378;20941;21801;32092			-1
Solyc01g016470.3.1	Solyc01g016470.3.1	2	2	2	Solyc01g016470.3.1 60S acidic ribosomal protein P1 (AHRD V3.3 *** B9IDH5_POPTR)	1	2	2	2	50	50	50	11.31	110	110	0	17.49	14789000	9	NLGDLIMNVGAGGGGGAAVSVAAPVGGAAAAAAPAAEEK;TANVTVEPYWPLLFAK				121	9949;12341	True;True	10023;12433	17936;17937;17938;22231;22232	21131;21132;21133;21134;21135;21136;21137;26313;26314	21135;26313			-1
Solyc01g019100.1.1	Solyc01g019100.1.1	1	1	1	Solyc01g019100.1.1 LOW QUALITY:NAD(P)H-quinone oxidoreductase subunit 1, chloroplastic (AHRD V3.3 --* D3WBN7_LONJA)	1	1	1	1	11.3	11.3	11.3	8.2857	71	71	0.0092287	5.8389	1815700	2	MEEIVEIK				122	9274	True	9328	16688;16689	19631;19632	19632			-1
Solyc01g021670.3.1	Solyc01g021670.3.1	1	1	1	Solyc01g021670.3.1 transmembrane protein, putative (Protein of unknown function, DUF538) (AHRD V3.3 *-* AT5G19860.1)	1	1	1	1	13.7	13.7	13.7	10.536	95	95	0.0060545	6.0004	7689300	2	FNLPPGLLPSSVK				123	4115	True	4141	7431;7432	8733;8734	8733			-1
Solyc01g022750.3.1	Solyc01g022750.3.1	5	5	5	Solyc01g022750.3.1 NADH dehydrogenase [ubiquinone] 1 alpha subcomplex subunit 6 (AHRD V3.3 *** A0A1D1XVP9_9ARAE)	1	5	5	5	56.8	56.8	56.8	15.088	132	132	0	38.55	70580000	11	GMEELMNIVNQSK;HHIVGQYVVGNQGLVQDVSAK;SIPHVMEIYNLHDVVTPSQLR;VIDMLLFK;VPPNSASLEEAR				124	5003;5603;11583;13721;14146	True;True;True;True;True	5029;5635;11671;13822;14250	9057;9058;10153;10154;10155;20881;20882;24826;24827;25603;25604	10672;10673;11946;11947;11948;24764;24765;29494;29495;30407;30408	10672;11946;24765;29494;30407			-1
Solyc01g028810.3.1	Solyc01g028810.3.1	26	26	22	Solyc01g028810.3.1 Chaperonin-60 beta subunit (AHRD V3.3 *** P93570_SOLTU)	1	26	26	22	49.6	49.6	44.1	62.991	599	599	0	323.31	1006200000	70	AAVEEGIVVGGGCTLLR;ALSYPLK;CCLEHAASVAK;DATTIVGDGSTQEAVNK;DATTIVGDGSTQEAVNKR;DLVNVLEDAIR;EELGLTLDK;EVEDSELADVAAVSAGNNLEVGSMIAEAMSK;EVELEDPVENIGAK;FGYNAATGNYEDLMAAGIIDPTK;GVVTLEEGK;GYVSPYFVTDSEK;IVNDGVTVAR;KGVVTLEEGK;KSQYLDDIATLTGGTVIR;LADLVGVTLGPK;LRVEDALNATK;MSVEYENCK;NAGVNGSVVSEK;NLIEAADQDYEK;NLIEAADQDYEKEK;SQYLDDIATLTGGTVIR;TNDLAGDGTTTSVVLAQGLIAEGVK;VEDALNATK;VVAAGANPVLITR;VVEGMQFDR				125	161;902;1576;1743;1744;2217;2866;3630;3635;3978;5450;5511;6894;7137;7369;7483;8727;9565;9650;9956;9957;11972;12795;13427;14417;14461	True;True;True;True;True;True;True;True;True;True;True;True;True;True;True;True;True;True;True;True;True;True;True;True;True;True	162;906;1588;1757;1758;2231;2886;3655;3660;4003;5481;5542;6931;7175;7407;7522;8772;9635;9721;10030;10031;12061;12889;13526;14523;14567	310;311;1658;2878;2879;3178;3179;3180;3181;4047;4048;5241;6596;6597;6598;6604;6605;7195;7196;9889;9890;9989;9990;12452;12453;12890;12891;12892;12893;13311;13312;13507;13508;15687;15688;17234;17394;17949;17950;17951;17952;21593;21594;21595;21596;23073;23074;23075;23076;24255;24256;26082;26083;26166;26167	392;393;1985;3390;3391;3736;3737;3738;3739;3740;4742;4743;4744;4745;6156;7745;7746;7747;7748;7749;7750;7751;7752;7758;7759;8461;8462;8463;8464;8465;11643;11644;11754;11755;11756;14644;14645;14646;15142;15143;15144;15145;15618;15619;15838;15839;18379;18380;20313;20504;20505;21155;21156;21157;21158;25565;25566;25567;25568;27444;27445;27446;27447;27448;28815;28816;28817;30974;30975;31067;31068	393;1985;3391;3737;3738;4742;6156;7751;7758;8463;11644;11754;14644;15144;15619;15839;18379;20313;20504;21155;21156;25565;27445;28817;30974;31067			-1
Solyc01g028860.3.1	Solyc01g028860.3.1	3	3	3	Solyc01g028860.3.1 evolutionarily conserved C-terminal region 2 (AHRD V3.3 *** AT3G13460.1)	1	3	3	3	7.5	7.5	7.5	77.223	706	706	0	34.706	23764000	6	AAGAPPADQAADLLQNLSLDSR;ENLPAAAQTSTVEVK;HITLENNENKPVTNSR				126	55;3372;5630	True;True;True	56;3394;5662	116;117;6136;6137;10205	163;164;165;7208;7209;12007	164;7208;12007			-1
Solyc01g028900.3.1	Solyc01g028900.3.1	1	1	1	Solyc01g028900.3.1 Pyruvate dehydrogenase E1 component subunit beta (AHRD V3.3 *** A0A0K9PF29_ZOSMR)	1	1	1	1	6.1	6.1	6.1	39.05	358	358	0.00084175	10.704	3724000	2	MAVEEVPKDDYMLPLSEAEVLR				127	9210	True	9259	16577	19498;19499	19498			-1
Solyc01g034020.3.1	Solyc01g034020.3.1	4	1	1	Solyc01g034020.3.1 Serine/threonine-protein phosphatase (AHRD V3.3 *** A0A0V0IAM6_SOLCH)	1	4	1	1	18.3	4.2	4.2	34.871	306	306	0	13.553	3727500	1	EILVQESNVQPVK;QITQVYGFYDECLR;VQEVPHEGAMCDLLWSDPDDR;YGNANVWK				128	3115;10653;14194;14893	True;False;False;False	3136;10737;14299;15002	5689;19207;19208;25689;25690;26956;26957	6672;22789;22790;30514;30515;32064;32065	6672;22789;30515;32064			-1
Solyc01g044360.3.1	Solyc01g044360.3.1	18	18	18	Solyc01g044360.3.1 Importin 5 (AHRD V3.3 *** A0A0U3C0Z7_HEVBR)	1	18	18	18	28.7	28.7	28.7	123.06	1111	1111	0	152.73	216970000	40	AAVSAMPELLR;DDSFIWPR;DLATEQTASR;DSIDSAQVVPAWLNCLPIK;FQDLLPAMMK;LANLLSSSPHHEAR;LNVVIGHPNALQPENVMAYDNAVSALGK;LSIALGGSTIVPVASEQLPPYLAAPEWQK;LTESTQSGIK;MLLDIDDEPVWHSAEVEHEDAGETSNYSVGQECLDR;QLSDYIIPALVEALHK;QMVQEGALTALASVADSSQEHFQK;SDVELLGPNNQNLPK;SQAESIFNLIK;VLPALATAMDDFQNPR;VQAHAASAVLNFSENCTPEILTPYLDGIVSK;YYDAVMPYLK;YYDTYLPFLLEACNDESPDVR				129	171;1794;2109;2408;4165;7548;8533;8779;8882;9444;10711;10736;11250;11917;13919;14177;15248;15249	True;True;True;True;True;True;True;True;True;True;True;True;True;True;True;True;True;True	172;1808;2123;2426;4191;7588;8578;8824;8927;9510;10795;10821;11336;12006;14022;14282;15362;15363	331;3275;3276;3851;3852;4389;4390;4391;7522;7523;13624;13625;15347;15348;15779;15990;15991;17019;17020;19313;19356;19357;20263;20264;21492;21493;25161;25162;25664;27594;27595;27596;27597	424;3854;3855;4527;4528;5171;5172;5173;5174;8840;8841;15973;15974;17996;17997;18480;18481;18796;18797;20042;20043;20044;22908;22961;22962;22963;24009;24010;25450;25451;29885;29886;29887;30478;32819;32820;32821;32822;32823;32824	424;3854;4528;5172;8841;15973;17996;18480;18796;20043;22908;22961;24009;25451;29886;30478;32819;32822			-1
Solyc01g049650.3.1	Solyc01g049650.3.1	5	5	5	Solyc01g049650.3.1 Pyruvate kinase (AHRD V3.3 *** K4AVE6_SOLLC)	1	5	5	5	19.1	19.1	19.1	59.424	540	540	0	33.623	14532000	7	AEATDVANAVLDGTDCVMLSGETAAGAYPDLAVGTMAR;IVCTLGPESR;TDSFDWTCSDESPAR;VENQEGVANFDDILANSDAFMVAR;YRPGMPILSVVVPEIK				130	280;6857;12415;13468;15121	True;True;True;True;True	282;6894;12507;13567;15235	518;12382;12383;22364;24334;24335;27368	649;14565;14566;26472;28908;28909;28910;32556	649;14566;26472;28910;32556			-1
Solyc01g049680.3.1	Solyc01g049680.3.1	3	3	3	Solyc01g049680.3.1 Transcription factor Pur-alpha 1 (AHRD V3.3 *** A0A061GR22_THECC)	1	3	3	3	34.1	34.1	34.1	19.522	179	179	0	31.759	21902000	5	LFISPNQQSLETSER;LGLSDDVGAGFISSHSSQSAPTADLTIER;TIDLPAADEVSDVGVSK				131	7866;7979;12581	True;True;True	7908;8021;12674	14181;14391;14392;22675	16631;16877;16878;16879;26894	16631;16877;26894			-1
Solyc01g049890.3.1	Solyc01g049890.3.1	1	1	1	Solyc01g049890.3.1 2-C-methyl-D-erythritol 4-phosphate cytidylyltransferase (AHRD V3.3 *** AT3G13410.1)	1	1	1	1	3.2	3.2	3.2	34.233	315	315	0.0011411	7.6143	11882000	2	SVDGCDGVCR				132	12178	True	12269	21941;21942	25965;25966	25966			-1
Solyc01g049960.3.1	Solyc01g049960.3.1	2	2	2	Solyc01g049960.3.1 Chromosome-associated kinesin KIF4 (AHRD V3.3 *** A0A0B0MX86_GOSAR)	1	2	2	2	12	12	12	23.659	208	208	0	13.057	6701100	4	VEGQAADLMDVLR;VWHSYISEDLPR				133	13445;14573	True;True	13544;14680	24284;24285;26365	28850;28851;28852;31300	28851;31300			-1
Solyc10g081580.2.1;Solyc01g056810.3.1	Solyc10g081580.2.1;Solyc01g056810.3.1	1;1	1;1	1;1	Solyc10g081580.2.1 Syntaxin (AHRD V3.3 *** A0F0A7_NICBE);Solyc01g056810.3.1 Syntaxin (AHRD V3.3 *** A0F0A7_NICBE)	2	1	1	1	4.6	4.6	4.6	32.283	285	285;311	0.00084495	10.842	6749400	2	LIETGDSEQIFQK				134	8099	True	8141	14592;14593	17126;17127	17126			-1;-1
Solyc12g099030.2.1;Solyc12g098940.2.1;Solyc01g056940.3.1	Solyc12g099030.2.1;Solyc12g098940.2.1;Solyc01g056940.3.1	8;8;8	1;1;1	1;1;1	Solyc12g099030.2.1 Ubiquitin, putative (AHRD V3.3 *** B9RN74_RICCO);Solyc12g098940.2.1 Ubiquitin, putative (AHRD V3.3 *** B9RN74_RICCO);Solyc01g056940.3.1 Ubiquitin	3	8	1	1	43.6	12.2	12.2	17.701	156	156;156;156	0.0017489	6.4348	2627200	1	ECPNAECGAGTFMANHFDR;EGIPPDQQR;ESTLHLVLR;IQDKEGIPPDQQR;TITLEVESSDTIDNVK;TITLEVESSDTIDNVKAK;TLADYNIQK;TLADYNIQKESTLHLVLR				135	2782;2963;3531;6621;12626;12627;12655;12656	True;False;False;False;False;False;False;False	2802;2984;3554;6658;12719;12720;12748;12749	5084;5409;5410;5411;6411;6412;6413;6414;11980;11981;11982;11983;22752;22753;22754;22755;22756;22757;22819;22820;22821	5968;6348;6349;6350;6351;7528;7529;7530;7531;14096;14097;14098;14099;14100;14101;14102;26991;26992;26993;26994;26995;26996;26997;26998;26999;27000;27001;27002;27003;27004;27005;27006;27007;27008;27009;27010;27011;27012;27013;27014;27015;27016;27017;27018;27019;27092;27093;27094;27095;27096;27097	5968;6349;7531;14097;26993;27019;27094;27097			-1;-1;-1
Solyc01g057210.3.1	Solyc01g057210.3.1	1	1	1	Solyc01g057210.3.1 pyruvate dehydrogenase kinase (AHRD V3.3 *** AT3G06483.1)	1	1	1	1	8.3	8.3	8.3	42.373	372	372	0.001232	9.4713	1183700	3	NPLDEHSDLDTIDLATVSTLAGYGYGLPISR				136	10087	True	10165	18215;18216	21606;21607;21608	21606			-1
Solyc01g057740.2.1	Solyc01g057740.2.1	1	1	1	Solyc01g057740.2.1 LOW QUALITY:Polynucleotidyl transferase, Ribonuclease H fold (AHRD V3.3 --* Q2HVE9_MEDTR)	1	1	1	1	13.7	13.7	13.7	17.2	146	146	0.0098749	5.8326	227540	1	MEQEISWNIKAIMDTAFPFR				137	9312	True	9370	16764	19730	19730			-1
Solyc01g058390.3.1	Solyc01g058390.3.1	4	4	4	Solyc01g058390.3.1 Galactokinase, putative (AHRD V3.3 *** B9RZT4_RICCO)	1	4	4	4	18.8	18.8	18.8	54.558	500	500	0	33.393	13670000	4	ATDVQLPDGGTFVIAHSLAESQK;HEELPIPIFSDLEPVYGSGSQLEEAQLR;TLSDVEGLCVSFAGTHSSSDPVLAVK;YSLCTYPADPLQEVDLK				138	1282;5561;12737;15149	True;True;True;True	1291;5593;12830;15263	2341;10082;22955;27422	2769;11867;27264;32623	2769;11867;27264;32623			-1
Solyc01g058450.3.1	Solyc01g058450.3.1	1	1	1	Solyc01g058450.3.1 Flowering time control protein FCA, putative (AHRD V3.3 *** B9RZT3_RICCO)	1	1	1	1	3.1	3.1	3.1	81.195	743	743	0.0011933	8.4586	1077700	1	AFNSPTQHPSDTAATGGGVESGR				139	428	True	430	790	950	950			-1
Solyc01g058730.3.1	Solyc01g058730.3.1	1	1	1	Solyc01g058730.3.1 transmembrane protein (AHRD V3.3 *** AT4G16180.2)	1	1	1	1	1.4	1.4	1.4	87.463	771	771	0.0011783	8.111	5815200	3	IETEEGSISSR				140	6048	True	6081	10957;10958	12889;12890;12891	12891			-1
Solyc01g059880.3.1	Solyc01g059880.3.1	19	5	5	Solyc01g059880.3.1 ATP-citrate synthase, putative (AHRD V3.3 *** B9RZR0_RICCO)	1	19	5	5	41.4	13.5	13.5	65.56	608	608	0	41.248	36643000	9	ATGQLFSK;DEYSLVEALK;EITPPQIPEDLSTAIK;ETPSVAGIINPGSEGFQK;FGGAIDDAAR;FNNIPQVK;HPWEDVLYTK;IGDTAGTIDNIIQCK;INKPVVAWVSGTCATLFK;LYRPGSVGFVSK;MLDFDFLCGR;SAAASSMSALK;SEVQFGHAGAK;SGGMSNELYNSIAR;SIGLIGHTFDQK;TTQALFYNYK;VAAIIAEGVPESDAK;VTDGIYEGIAIGGDVFPGSTLSDHVLR;VVIGPATVGGIQAGAFK				141	1313;1847;3140;3570;3928;4118;5702;6117;6504;9159;9423;11060;11338;11447;11560;13059;13198;14342;14496	False;False;True;False;True;False;False;False;False;False;False;False;False;True;False;False;True;True;False	1323;1861;3161;3593;3953;4144;5734;6150;6541;9206;9489;11145;11424;11534;11648;13156;13296;14448;14602	2395;3378;3379;5730;5731;6476;7113;7439;7440;10321;11080;11081;11778;16489;16490;16983;16984;19901;20418;20624;20838;23553;23554;23808;23809;25962;25963;26238;26239	2842;3980;3981;6729;6730;7601;8368;8745;8746;12139;13054;13055;13866;19392;19393;20000;20001;23569;24205;24469;24709;27986;27987;28293;28294;30833;30834;30835;31152;31153	2842;3980;6730;7601;8368;8746;12139;13055;13866;19393;20000;23569;24205;24469;24709;27987;28293;30833;31153			-1
Solyc01g059930.3.1	Solyc01g059930.3.1	5	5	5	Solyc01g059930.3.1 Adenine nucleotide alpha hydrolases-like superfamily protein (AHRD V3.3 *** AT3G17020.1)	1	5	5	5	40.5	40.5	40.5	17.904	163	163	0	47.336	117690000	16	LCEAIDK;TPLSCLVIGNR;VIMGSVSNYVVNNATCPVTVVK;WAIDNILR;YGVNPDPETLQMITLAAR				142	7616;12859;13751;14623;14919	True;True;True;True;True	7656;12955;13853;14730;15028	13752;13753;23201;23202;24878;24879;24880;24881;26459;26460;26999;27000;27001;27002	16133;16134;27594;27595;27596;29553;29554;29555;29556;29557;31424;31425;32109;32110;32111;32112	16134;27594;29554;31425;32111			-1
Solyc01g060020.3.1;Solyc01g059980.3.1;Solyc01g059965.1.1	Solyc01g060020.3.1;Solyc01g059980.3.1;Solyc01g059965.1.1	10;9;9	10;9;9	10;9;9	Solyc01g060020.3.1 beta-1,3-glucanase TOMB13GLUB;Solyc01g059980.3.1 Beta-1,3-glucanase (AHRD V3.3 *** G9G7S0_HEVBR);Solyc01g059965.1.1 Beta-1,3-glucanase (AHRD V3.3 *** G9G7S0_HEVBR)	3	10	10	10	48.5	48.5	48.5	41.313	371	371;360;360	0	85.894	896070000	68	DFWPHVK;GNNLPSHSEVIQLYK;GSNIEVILGLPNVDVK;HFGMFSPNK;KPGPIETYIFAMFDENNKNPELEK;LYDPNHGALNALR;TGGGSVGIVVSESGWPSAGAFGATHENAQTYLR;VSTSVDMTLIGNSYPPSQGSFR;WFTDPIVGFLR;YIAVGNEISPVTGTSNLAPFQVPALVNIYK				143	1906;5065;5254;5577;7301;9122;12514;14326;14646;14939	True;True;True;True;True;True;True;True;True;True	1920;5093;5283;5609;7339;9169;12606;14432;14753;15049	3481;9168;9511;9512;9513;9514;10110;10111;13180;13181;16426;16427;16428;16429;22547;22548;22549;25932;25933;25934;25935;26494;26495;27045;27046;27047;27048	4098;10804;11206;11207;11208;11209;11900;11901;15468;15469;15470;15471;15472;19326;19327;19328;19329;26706;26707;26708;26709;26710;26711;26712;26713;26714;26715;26716;26717;26718;26719;26720;26721;26722;26723;26724;26725;26726;26727;26728;26729;30797;30798;30799;30800;30801;30802;30803;30804;31466;31467;31468;31469;31470;32161;32162;32163;32164;32165;32166;32167;32168;32169;32170;32171;32172;3217…	4098;10804;11207;11900;15472;19327;26706;30801;31469;32170			-1;-1;-1
Solyc01g060130.3.1	Solyc01g060130.3.1	6	2	2	Solyc01g060130.3.1 TOMGTPASE Mill. GTPase	1	6	2	2	47.2	22.8	22.8	21.923	193	193	0	17.121	11853000	4	AFDLGGHQIAR;IDIPYAASEDELR;ILFLGLDNAGK;KELDGLLSDESLTNVPFLILGNK;LVQHQPTQYPTSEELSIGNIK;YHLGLTGVTTGK				144	392;5931;6379;7055;9049;14931	False;False;False;True;True;False	394;5964;6414;7093;9096;15040	729;730;731;10719;10720;11554;11555;12732;12733;16307;16308;27029;27030	882;883;884;12606;12607;13604;13605;14962;14963;19188;19189;32141;32142	884;12607;13605;14962;19189;32141			-1
Solyc01g060180.3.1	Solyc01g060180.3.1	4	4	4	Solyc01g060180.3.1 CoA ligase (AHRD V3.3 *** A0A0K9PM15_ZOSMR)	1	4	4	4	8.8	8.8	8.8	63.843	580	580	0	32.16	14963000	6	ETDQQQAAEDIIK;NAANYTALTPLSFLER;NCDPAPLQYALDK;SVFFGPLPK				145	3547;9626;9693;12192	True;True;True;True	3570;9697;9765;12283	6436;6437;17350;17479;21966;21967	7559;7560;20447;20611;25994;25995	7559;20447;20611;25994			-1
Solyc01g060470.3.1	Solyc01g060470.3.1	15	13	12	Solyc01g060470.3.1 Importin subunit alpha (AHRD V3.3 *** K4AWF0_SOLLC)	1	15	13	12	50.8	45.1	43.6	58.735	530	530	0	133.3	172090000	28	ANTEGINYYAQLIDDAEGLEK;EAAWAISNATSGGSHEQIK;EACWTISNITAGNK;EDNLVEIR;EGLQAAQQQQFPANLQTSTVEK;EQAVWALGNVAGDSPR;FLVSQNCIKPLCDLLVCPDPR;IENLQSHDNNEIYEK;ILETYWLEEEDETVPAGDGAQNEFNFGGNDIQLPSGGFK;LLASPSDDVR;LVELLMHPSPSVLIPALR;LVHSNDEEVLTDACWALSYLSDGTNDK;NATWTLSNFCR;SPPIEEVIQSGVVPR;VVIDHGAVPIFVK				146	1017;2657;2660;2820;2982;3414;4084;6024;6374;8237;8992;9011;9679;11898;14490	True;False;True;True;True;True;True;True;True;True;True;True;False;True;True	1024;2677;2680;2840;3003;3436;4110;6057;6409;8279;9038;9057;9751;11987;14596	1869;1870;1871;4858;4859;4866;5160;5442;6216;6217;6218;6219;7380;10911;10912;11545;14834;16193;16226;16227;17452;21457;21458;21459;21460;26219;26220	2231;2232;2233;5713;5714;5725;6059;6384;7308;7309;7310;7311;8672;8673;12831;12832;13594;13595;17414;19042;19084;19085;19086;20579;25409;25410;25411;25412;25413;31123;31124	2232;5713;5725;6059;6384;7308;8673;12832;13595;17414;19042;19086;20579;25409;31123			-1
Solyc01g065580.3.1	Solyc01g065580.3.1	1	1	1	Solyc01g065580.3.1 Pumilio-like protein (AHRD V3.3 *** A0A0B0MGW0_GOSAR)	1	1	1	1	3.9	3.9	3.9	71.737	647	647	0.0012469	9.9831	6146400	2	SPLEVNDAETSVLGEAGKEDADITK				147	11874	True	11962	21407;21408	25355;25356	25356			-1
Solyc01g065780.1.1	Solyc01g065780.1.1	1	1	1	Solyc01g065780.1.1 NADH dehydrogenase subunit 7 (AHRD V3.3 --* ATMG00510.1)	1	1	1	1	16.9	16.9	16.9	7.2481	65	65	0.006363	5.9343	11223000	3	TYLQALPYFDR				148	13180	True	13278	23777;23778	28258;28259;28260	28258			-1
Solyc01g066050.3.1	Solyc01g066050.3.1	2	2	2	Solyc01g066050.3.1 Tetratricopeptide repeat-containing protein (AHRD V3.3 *** D7L668_ARALL)	1	2	2	2	7.1	7.1	7.1	54.516	533	533	0	13.029	3806700	3	SAFSMGGMTDNLPK;SSWTHQPVGSLSGPNSMAGDIFGK				149	11091;12087	True;True	11176;12178	19954;21789	23633;25790;25791	23633;25790			-1
Solyc01g066480.3.1	Solyc01g066480.3.1	1	1	1	Solyc01g066480.3.1 Fumarylacetoacetate hydrolase, putative (AHRD V3.3 *** B9RT83_RICCO)	1	1	1	1	10.8	10.8	10.8	27.886	259	259	0.0098782	5.8336	2621900	2	GQDTFTPISSVLPQSMVPDPHDIELWLK				150	5159	True	5188	9342;9343	11008;11009	11009			-1
Solyc01g066520.3.1	Solyc01g066520.3.1	2	2	2	Solyc01g066520.3.1 Dihydrolipoamide acetyltransferase component of pyruvate dehydrogenase complex (AHRD V3.3 *** K4AWQ5_SOLLC)	1	2	2	2	6.3	6.3	6.3	55.026	505	505	0	18.017	9227600	2	IGVDEILDPTETSDASEK;QYSLDINDVPATGK				151	6187;10884	True;True	6220;10969	11207;11208;19596	13202;13203;23226	13203;23226			-1
Solyc01g066690.3.1	Solyc01g066690.3.1	7	2	2	Solyc01g066690.3.1 eukaryotic translation initiation factor 2 gamma subunit (AHRD V3.3 *** AT1G04170.2)	1	7	2	2	20.9	6	6	55.008	503	503	0	13.725	20625000	3	FIQGTVADGAPVVPISAQLK;GGVAGGSILK;LDVTQLHPLSPEVISR;LQLTSPVCTSK;QATINIGTIGHVAHGK;VDLVQENVAINQHEAIQK;VNQLIEVRPGIVVK				152	4001;4708;7714;8685;10480;13386;14063	False;False;True;False;False;False;True	4027;4734;7754;8730;10564;13485;14167	7231;7232;7233;7234;8492;13925;13926;15620;15621;18915;24178;24179;25443	8506;8507;8508;8509;10001;10002;10003;16331;16332;18300;18301;22459;28730;28731;28732;30208	8506;10002;16332;18301;22459;28731;30208			-1
Solyc01g066840.3.1	Solyc01g066840.3.1	2	1	1	Solyc01g066840.3.1 40S ribosomal protein S21 (AHRD V3.3 *** A0A0V0GU27_SOLCH)	1	2	1	1	36.6	18.3	18.3	9.2503	82	82	0	15.402	206540000	3	DHASVQLNVGHLDDR;MQNDEGQNMDLYIPR				153	1987;9530	True;False	2000;9599	3622;3623;3624;17173;17174;17175;17176	4259;4260;4261;20235;20236;20237;20238	4261;20236			-1
Solyc01g066860.3.1	Solyc01g066860.3.1	4	4	4	Solyc01g066860.3.1 LOW QUALITY:BnaCnng45880D protein (AHRD V3.3 *** A0A078JHJ1_BRANA)	1	4	4	4	38.7	38.7	38.7	17.004	155	155	0	27.718	26485000	4	ADSNYVDREK;AGIEGVSPGENEALK;ASGGDSGQNLQGDDEDDHGTR;IITLAGTNVGASMR				154	256;506;1195;6307	True;True;True;True	258;508;1203;6342	475;934;2198;2199;11437	593;1119;2604;2605;13471	593;1119;2604;13471			-1
Solyc01g067080.3.1	Solyc01g067080.3.1	1	1	1	Solyc01g067080.3.1 dynein beta chain, ciliary protein (AHRD V3.3 *** AT3G21400.1)	1	1	1	1	8.4	8.4	8.4	19.715	178	178	0.0027701	6.3222	2438000	1	TPADNVGPVAESSPK				155	12833	True	12928	23154	27539	27539			-1
Solyc01g067300.3.1	Solyc01g067300.3.1	2	2	2	Solyc01g067300.3.1 CASP-like protein (AHRD V3.3 *** K4AWX9_SOLLC)	1	2	2	2	17.9	17.9	17.9	20.716	196	196	0	14.547	27391000	5	AAPPPTTWPTDYFAVADVVLR;VVPPTEAPVVEPEK				156	120;14531	True;True	121;14638	233;234;26301;26302	306;307;308;31224;31225	308;31225			-1
Solyc01g067330.3.1;Solyc01g067340.2.1	Solyc01g067330.3.1;Solyc01g067340.2.1	1;1	1;1	1;1	Solyc01g067330.3.1 CASP-like protein (AHRD V3.3 *** K4AWY2_SOLLC);Solyc01g067340.2.1 bHLH transcription factor 075	2	1	1	1	5.3	5.3	5.3	20.472	190	190;348	0.0012063	8.7914	8775000	2	METESHTIAK				157	9324	True	9383	16789;16790	19755;19756	19756			-1;-1
Solyc01g067590.3.1	Solyc01g067590.3.1	2	2	2	Solyc01g067590.3.1 Sucrose nonfermenting 4-like protein (AHRD V3.3 *** A0A0B2SMB8_GLYSO)	1	2	2	2	7.4	7.4	7.4	53.751	487	487	0	14.924	3494600	2	HSPESLPILQLPIGAIPLGTWVPK;VSDVALPDDTPR				158	5726;14251	True;True	5758;14357	10365;25799	12188;30636	12188;30636			-1
Solyc01g067730.3.1	Solyc01g067730.3.1	1	1	1	Solyc01g067730.3.1 Acyl carrier protein (AHRD V3.3 *** K4AX21_SOLLC)	1	1	1	1	11	11	11	14.287	136	136	0.0014394	6.7774	5309900	2	QLALPSDSAVNGESK				159	10665	True	10749	19235	22821;22822	22821			-1
Solyc01g067740.3.1	Solyc01g067740.3.1	5	5	5	Solyc01g067740.3.1 Superoxide dismutase [Cu-Zn] 1	1	5	5	5	45.4	45.4	45.4	15.285	152	152	0	40.423	528970000	21	AVVVHADPDDLGK;EHGAPEDEVR;HAGDLGNITVGEDGTASFTITDK;IACGIIGLQG;QIPLTGPQSIIGR				160	1511;3035;5528;5797;10645	True;True;True;True;True	1522;3056;5560;5830;10729	2753;2754;2755;2756;5540;5541;5542;5543;10027;10028;10029;10030;10031;10032;10033;10487;10488;19192	3249;3250;3251;3252;6502;6503;6504;6505;11804;11805;11806;11807;11808;11809;11810;11811;11812;11813;12330;12331;22773	3250;6504;11808;12330;22773			-1
Solyc01g067750.3.1	Solyc01g067750.3.1	14	14	14	Solyc01g067750.3.1 dehydroquinate dehydratase/shikimate:NADP oxidoreductase	1	14	14	14	39.1	39.1	39.1	59.097	545	545	0	123.33	189360000	27	AIGAVNCIIR;AIGEFNNALHGNK;EAALDCCAEIDPTAK;FATTAQDITDVAR;FTGLPAPK;IQASGADIVK;ISGADLVEVR;LFGCNTDYIGAISAIEEGLQGSQPSISGSPLAGK;LIVSSHNYESTPSAEDLGNLVAR;NQTLICAPIMADSVDQMLILMQK;SPLLYNESFR;TYSSLDFAGFSCTIPHK;VDDTPISK;VSAPGQPTVEDLLNLYNFR				161	643;646;2651;3801;4258;6613;6697;7848;8184;10148;11881;13186;13357;14237	True;True;True;True;True;True;True;True;True;True;True;True;True;True	646;649;2671;3826;4284;6650;6734;7890;8226;10226;11970;13284;13456;14343	1180;1185;4844;4845;6893;7679;11965;12108;14154;14155;14156;14741;14742;18331;21427;23788;23789;24126;25766;25767;25768;25769	1419;1424;5693;5694;8096;9020;14080;14241;16600;16601;16602;16603;16604;17303;17304;21747;25379;28271;28272;28674;30600;30601;30602;30603;30604;30605;30606	1419;1424;5693;8096;9020;14080;14241;16603;17304;21747;25379;28272;28674;30603			-1
Solyc01g067850.2.1	Solyc01g067850.2.1	3	2	2	Solyc01g067850.2.1 Peroxidase (AHRD V3.3 *** K4AX33_SOLLC)	1	3	2	2	11.7	9	9	35.547	324	324	0	14.155	5284700	2	AAIPNLSLGGFDVIDEIK;MHFHDCFVR;NIVDEMLIDGK				162	83;9377;9894	True;False;True	84;9438;9968	167;16888;16889;17832	221;19873;19874;21020	221;19873;21020			-1
Solyc01g067860.3.1	Solyc01g067860.3.1	14	14	10	Solyc01g067860.3.1 Peroxidase (AHRD V3.3 *** K4AX34_SOLLC)	1	14	14	10	51.5	51.5	39.3	35.813	328	328	0	116.4	549230000	27	CPGIVSCADILALSAR;CPNAEQLIR;EARPNLSLGGFEVIDDIK;EARPNLSLGGFEVIDDIKR;GCDASILLDK;GLFQSDAALLNDK;GLFQSDAALLNDKDSVIVIK;GLNVDDLVALSGAHTIGVSHCGAFSR;KMGAIQLLTGNAGEIR;LCPNPANPNTTVEMDPLSSTSFDSNYFNILINQNK;MGAIQLLTGNAGEIR;PNLSLGGFEVIDDIK;TFFIEFAK;TSMWEVETGR				163	1620;1624;2741;2742;4430;4901;4902;4959;7259;7625;9347;10393;12481;12976	True;True;True;True;True;True;True;True;True;True;True;True;True;True	1633;1637;2761;2762;4456;4927;4928;4985;7297;7665;9406;10477;12573;13072	2959;2964;2965;5016;5017;5018;5019;7983;7984;8875;8876;8877;8878;8879;8880;8981;8982;13101;13102;13766;16827;16828;16829;16830;18766;18767;22485;23408	3486;3492;3493;5896;5897;5898;5899;9387;9388;10451;10452;10453;10454;10455;10456;10457;10584;10585;15376;15377;16147;19803;19804;19805;19806;22270;22271;26629;27823	3486;3492;5896;5898;9387;10451;10457;10585;15376;16147;19803;22270;26629;27823			-1
Solyc01g067870.3.1	Solyc01g067870.3.1	6	2	2	Solyc01g067870.3.1 Peroxidase (AHRD V3.3 *** K4AX35_SOLLC)	1	6	2	2	17.2	6.6	6.6	41.635	377	377	0	13.109	8708200	3	GCDASILLDK;GLFQSDAALLNDK;GLFQSDAALLNDKDSVIVIK;MGAIELLTGNAGEIR;TSMWEVETGR;VAQDPTLGAK				164	4430;4901;4902;9345;12976;13285	False;False;False;True;False;True	4456;4927;4928;9404;13072;13383	7983;7984;8875;8876;8877;8878;8879;8880;16823;16824;23408;23983	9387;9388;10451;10452;10453;10454;10455;10456;10457;19799;19800;27823;28515	9387;10451;10457;19800;27823;28515			-1
Solyc01g067905.1.1	Solyc01g067905.1.1	2	2	2	Solyc01g067905.1.1 Heat shock factor-binding protein 1 (AHRD V3.3 *** A0A0B2P7Y6_GLYSO)	1	2	2	2	23.9	23.9	23.9	12.872	117	117	0	21.989	23729000	5	IDELEQSINDLR;IEMGQEGSSSPSAALK				165	5917;6018	True;True	5950;6051	10694;10695;10897;10898	12578;12579;12580;12815;12816	12579;12815			-1
Solyc01g068240.3.1	Solyc01g068240.3.1	1	1	1	Solyc01g068240.3.1 Ubiquitin carboxyl-terminal hydrolase (AHRD V3.3 *** G7IGQ8_MEDTR)	1	1	1	1	3.9	3.9	3.9	57.889	533	533	0.0011928	8.4567	369920	2	DATSVEVGTPFSPAMFDAVLK				166	1741	True	1755	3176	3733;3734	3734			-1
Solyc01g068400.3.1	Solyc01g068400.3.1	2	2	2	Solyc01g068400.3.1 Tubulin-specific chaperone A (AHRD V3.3 *** M4M6P8_GOSAR)	1	2	2	2	18.6	18.6	18.6	12.988	113	113	0	18.185	6665300	2	GTLVELEETEEK;QGPEFEEAR				167	5321;10589	True;True	5350;10673	9637;19102	11347;22676	11347;22676			-1
Solyc01g068480.3.1	Solyc01g068480.3.1	2	2	2	Solyc01g068480.3.1 Embryo defective 2765 (AHRD V3.3 *** Q8L5Y4_ARATH)	1	2	2	2	3.2	3.2	3.2	181.11	1588	1588	0	13.686	4665600	3	EDIQEAVPHLLAYINNEGEPAFR;FTATQVGAIISGVQPGLSMVVGPPGTGK				168	2809;4253	True;True	2829;4279	5135;7673	6026;6027;9013	6026;9013			-1
Solyc05g005690.1.1;Solyc01g068530.3.1	Solyc05g005690.1.1;Solyc01g068530.3.1	5;5	1;1	1;1	Solyc05g005690.1.1 Ribosomal protein S9, putative (AHRD V3.3 *** B9RYF4_RICCO);Solyc01g068530.3.1 Ribosomal protein S16 (AHRD V3.3 *** A9P8S1_POPTR)	2	5	1	1	36.1	6.8	6.8	16.736	147	147;150	0.001454	6.9051	33023000	1	AFEPILLLGR;ALVAFYQK;GGGHTSQIYAIR;INGVPIELVQPEILR;TLLVADPR				169	403;913;4664;6501;12715	True;False;False;False;False	405;917;4690;6538;12808	751;1676;1677;8416;8417;8418;11772;11773;11774;22925	905;2004;2005;9912;9913;9914;9915;13860;13861;13862;27229	905;2005;9915;13862;27229			-1;-1
Solyc01g073640.3.1	Solyc01g073640.3.1	9	9	8	Solyc01g073640.3.1 alcohol dehydrogenase-3,Pfam:PF13561	1	9	9	8	54.1	54.1	51	27.06	259	259	0	89.082	457980000	21	AYGLDAALLEEAIYGNGHLK;HAVVGIIK;LFVEHGAR;LSTMHVAQSALFLASDESAYTSGQNLAVDGGLSSILK;QVEETVAYAVEK;VAIITGAASGIGEASAR;VNGVSPYGIATPLVTK;VVDSIGSDK;VVVADIQDELGQK				170	1537;5540;7894;8842;10835;13252;14037;14451;14561	True;True;True;True;True;True;True;True;True	1548;5572;7936;8887;10920;13350;14141;14557;14668	2807;2808;10048;10049;14232;14233;15891;15892;19515;19516;23910;23911;25385;26145;26146;26348;26349	3309;3310;11830;11831;16697;16698;18608;18609;18610;18611;23142;23143;23144;28410;28411;30136;31044;31045;31281;31282;31283	3310;11831;16697;18609;23143;28411;30136;31045;31281			-1
Solyc01g073650.3.1	Solyc01g073650.3.1	8	8	5	Solyc01g073650.3.1 Serine/threonine-protein phosphatase (AHRD V3.3 *** A0A068ERL0_CARTI)	1	8	8	5	42.9	42.9	29.2	35.656	312	312	0	86.696	99681000	17	AHQLVMEGYNWSHEQK;EILMEESNVQPVK;GHTFIQFDPAPR;IGGQCPDTNYLFMGDYVDR;QITQVYGFYDECLR;SSDLIANTHGNLDEQISQLMQCKPLSEPEVR;VQEVPHEGAMCDLLWSDPDDR;YGNANVWK				171	585;3110;4737;6143;10653;11991;14194;14893	True;True;True;True;True;True;True;True	588;3131;4763;6176;10737;12081;14299;15002	1069;5680;8547;11125;11126;19207;19208;21629;21630;21631;25689;25690;26956;26957	1286;6663;10066;13113;13114;13115;22789;22790;25604;25605;25606;25607;25608;30514;30515;32064;32065	1286;6663;10066;13114;22789;25608;30515;32064			-1
Solyc01g073690.2.1	Solyc01g073690.2.1	11	11	11	Solyc01g073690.2.1 V-type proton ATPase subunit D (AHRD V3.3 *** W9SN12_9ROSA)	1	11	11	11	40.6	40.6	40.6	29.059	261	261	0	80.272	145820000	21	FEHFSEGETK;GELDELEREDFFR;HVVLENVQTATLK;LENTVLYIK;LVVVPTVTMLGVIK;NDLTGLAR;NSSFALTEAK;RVNALENVVKPR;SAEEFSLK;SDALTVQFR;VNALENVVKPR				172	3882;4521;5773;7794;9098;9720;10187;11047;11082;11188;14017	True;True;True;True;True;True;True;True;True;True;True	3907;4547;5806;7835;9145;9793;10266;11132;11167;11273;14121	7032;7033;7034;8163;8164;10450;10451;14067;14068;16391;16392;17526;18392;18393;19880;19940;20144;25351;25352;25353	8267;8268;8269;9603;9604;9605;12287;12288;16502;16503;19286;19287;20667;21820;21821;23545;23616;23871;30099;30100;30101	8267;9604;12287;16502;19286;20667;21820;23545;23616;23871;30100			-1
Solyc01g073710.2.1	Solyc01g073710.2.1	1	1	1	Solyc01g073710.2.1 LOW QUALITY:Calcium-binding EF hand family protein (AHRD V3.3 *** A9PCU6_POPTR)	1	1	1	1	19.4	19.4	19.4	15.271	139	139	0.0014771	7.1631	828640	1	IMQAIADGLGSSPIQMALDDSEQSLIK				173	6483	True	6520	11744	13829	13829			-1
Solyc01g073740.3.1	Solyc01g073740.3.1	17	17	17	Solyc01g073740.3.1 Citrate synthase (AHRD V3.3 *** M1CTV7_SOLTU)	1	17	17	17	50.4	50.4	50.4	52.596	470	470	0	146.67	464830000	42	ALGICSQLIWDR;ALGLPLERPK;ATIPDHVYK;DESLDYGANFAHMLGFSSSEMHELMR;DPLFQLVSK;EQVNSLSQELR;GLSIPECQK;GMTGLLWETSLLDPDEGIR;HLPKDPLFQLVSK;LYEVVPPVLTELGK;NPWPNVDAHSGVLLNYYGLTEAR;SELQELIPEQQDR;SITMEWLEK;SVVEECGENISK;TIDALPVTAHPMTQFATGVMALQVQSEFQK;VQLGNITVDMVLGGMR;VVPGFGHGVLR				174	815;816;1320;1836;2320;3444;4972;5026;5655;9127;10113;11310;11603;12240;12576;14201;14529	True;True;True;True;True;True;True;True;True;True;True;True;True;True;True;True;True	818;819;1330;1850;2337;3466;4998;5052;5053;5687;9174;10191;11396;11691;12332;12669;14306;14636	1497;1498;1499;1500;2407;3357;4249;4250;6269;6270;9000;9093;9094;9095;9096;9097;10241;10242;16437;16438;18266;18267;20369;20915;20916;22053;22054;22664;22665;25701;25702;26297;26298	1804;1805;1806;1807;2858;3958;3959;5002;5003;7373;7374;10603;10714;10715;10716;10717;10718;10719;10720;12046;12047;19338;19339;21669;21670;21671;24132;24133;24798;24799;26090;26091;26092;26093;26874;26875;26876;26877;26878;30526;30527;31219;31220	1804;1806;2858;3959;5003;7374;10603;10714;12046;19339;21669;24133;24798;26092;26877;30526;31220	19	82	-1
Solyc01g074030.3.1	Solyc01g074030.3.1	6	6	6	Solyc01g074030.3.1 Beta-glucosidase 01 (AHRD V3.3 *** B5M9E4_SOLLC)	1	6	6	6	20.7	20.7	20.7	58.669	517	517	0	38.498	61960000	11	FEGLDAFR;FGINFVDYK;GPSIVDTFVHTHPEK;GQIGTIVVSHWFEPASNKPEDIK;LWATMNEPWIFTSTGYDSGSLAPGR;TIFSPDFLFGASTSSYQYEGAWNEDGK				175	3881;3939;5142;5169;9103;12592	True;True;True;True;True;True	3906;3964;5171;5198;9150;12685	7031;7132;7133;9308;9357;16399;16400;22693;22694	8266;8390;8391;10973;11025;19295;19296;26918;26919;26920;26921	8266;8391;10973;11025;19296;26919			-1
Solyc01g079250.3.1	Solyc01g079250.3.1	6	6	6	Solyc01g079250.3.1 RNA helicase DEAH-box2	1	6	6	6	12.6	12.6	12.6	82.203	723	723	0	51.672	14532000	6	ALEVLNYLGALDDDGNMTR;EIGNMGDQVGPVK;IFEPAPPPVVEGGPPGR;LGEIMSEFPLDPQMGK;SFHNDLQPQTYPEILR;VIILDEAHER				176	801;3094;6071;7934;11375;13746	True;True;True;True;True;True	804;3115;6104;7976;11461;13848	1472;5652;10994;14312;20479;24870	1773;1774;6633;12937;16786;24277;29543	1774;6633;12937;16786;24277;29543			-1
Solyc01g079420.3.1	Solyc01g079420.3.1	1	1	1	Solyc01g079420.3.1 Cytochrome c oxidase subunit 5C (AHRD V3.3 *** M1AI67_SOLTU)	1	1	1	1	12.7	12.7	12.7	7.0091	63	63	0.0070164	5.9241	19594000	1	SFYDLLEK				177	11396	True	11482	20516	24323	24323			-1
Solyc01g079450.3.1	Solyc01g079450.3.1	5	5	5	Solyc01g079450.3.1 Dipeptidyl-peptidase, putative (AHRD V3.3 *** B9RNE4_RICCO)	1	5	5	5	8.9	8.9	8.9	108.99	978	978	0	40.015	16720000	7	ADKPSTLYWVETQDGGDAK;DIVDAPPLPALSFSPLR;FAVLSGPTIPIIGEGDEEANDR;LVILPYESHGYGAR;SSEDVYSDPGSPMSR				178	234;2066;3803;9019;11996	True;True;True;True;True	235;2080;3828;9065;12086	433;3773;3774;6895;16242;21637	543;4433;4434;4435;8098;19104;25615	543;4435;8098;19104;25615			-1
Solyc01g079507.1.1	Solyc01g079507.1.1	5	5	5	Solyc01g079507.1.1 DNA helicase (AHRD V3.3 *** K4AXJ5_SOLLC)	1	5	5	5	9.5	9.5	9.5	80.819	718	718	0	51.525	16102000	7	ESPALGFTPLEPSVIR;GSSGVGLTAAVQK;SEEVTENTDGSDPK;SGLDAISDIYSILR;VAQSDVDEALR				179	3513;5271;11286;11462;13287	True;True;True;True;True	3536;5300;11372;11549;13385	6386;9543;20327;20328;20650;23985	7501;11240;24085;24086;24501;28517;28518	7501;11240;24086;24501;28517			-1
Solyc01g079540.3.1;Solyc06g009660.3.1	Solyc01g079540.3.1;Solyc06g009660.3.1	7;6	1;1	1;1	Solyc01g079540.3.1 GTP-binding protein (AHRD V3.3 *** Q9SDK4_ORYSJ);Solyc06g009660.3.1 GTP-binding protein (AHRD V3.3 *** W9QX75_9ROSA)	2	7	1	1	53.9	7.8	7.8	21.924	193	193;193	0.0014577	6.9456	13905000	3	AFDLGGHQIAR;IDIPYAASEDELR;ILFLGLDNAGK;KELDALLSDESLATVPFLILGNK;LVQHQPTQYPTSEELSIGK;VDAVVYLVDAYDKER;YHLGLTGVTTGK				180	392;5931;6379;7054;9048;13348;14931	False;False;False;False;False;True;False	394;5964;6414;7092;9095;13447;15040	729;730;731;10719;10720;11554;11555;12730;12731;16305;16306;24107;24108;27029;27030	882;883;884;12606;12607;13604;13605;14958;14959;14960;14961;19186;19187;28654;28655;28656;32141;32142	884;12607;13605;14958;19187;28654;32141			-1;-1
Solyc01g079590.3.1	Solyc01g079590.3.1	1	1	1	Solyc01g079590.3.1 Late embryogenesis abundant protein (LEA) family protein (AHRD V3.3 *** AT3G62580.1)	1	1	1	1	5.6	5.6	5.6	23.61	213	213	0.001229	9.3286	14970000	3	EANIGEEVGWTK				181	2730	True	2750	4996;4997	5869;5870;5871	5870			-1
Solyc01g079610.3.1	Solyc01g079610.3.1	2	2	2	Solyc01g079610.3.1 DNAJ heat shock family protein (AHRD V3.3 *** AT3G62600.1)	1	2	2	2	7.5	7.5	7.5	39.239	345	345	0	13.228	3744900	3	FAEISNAYEVISDSEK;SYYDILQIPK				182	3763;12280	True;True	3788;12372	6833;22125	8026;8027;26170	8026;26170			-1
Solyc01g079680.3.1	Solyc01g079680.3.1	15	15	15	Solyc01g079680.3.1 Ran GTPase activating protein 2 (AHRD V3.3 *** I7JP53_9SOLN)	1	15	15	15	44.7	44.7	44.7	60.214	550	550	0	136.54	162740000	27	AFIEAEEAQELLKPLK;AFIEAEEAQELLKPLKEPGNSYSK;DNMFGPEVGLVLSK;EVDLSDFVAGR;FLNLSDNALGEK;IAGPILATLK;ILHFHNNMTGDEGAVAIAEIVK;LSLGENELKDEGVIQIAK;MTNNLSSPTIFTR;NAEEIEDAAFTIANQHYEKEPDGDGSSAVQLYAR;NEAEALDVMNIFSEALEGSNLK;QEASVDAHAPDSN;SEDKEISISEVVPTVQETFFDISK;VGSEGGSALCEALGMCSHLK;VLAQTVLQK				183	415;416;2285;3621;4065;5829;6391;8787;9586;9639;9734;10525;11272;13651;13825	True;True;True;True;True;True;True;True;True;True;True;True;True;True;True	417;418;2302;3646;4091;5862;6426;8832;9656;9710;9807;10609;11358;13752;13927	772;773;4188;4189;6577;7341;10537;10538;11575;15794;15795;17266;17372;17373;17553;17554;18989;18990;20305;20306;24670;24671;25007;25008	931;932;4930;4931;4932;7715;8625;8626;12382;12383;13631;18498;18499;20351;20472;20473;20474;20697;20698;22545;22546;24059;24060;29303;29304;29704;29705	931;932;4932;7715;8626;12383;13631;18498;20351;20473;20697;22545;24059;29304;29705			-1
Solyc01g079780.3.1	Solyc01g079780.3.1	1	1	1	Solyc01g079780.3.1 Glycoprotein membrane GPI-anchored (AHRD V3.3 *** A0A061ELP1_THECC)	1	1	1	1	5.7	5.7	5.7	21.406	194	194	0.0044233	6.1085	2747000	2	CLADEIADQFK				184	1597	True	1609	2915;2916	3430;3431	3430			-1
Solyc01g079820.3.1	Solyc01g079820.3.1	4	4	4	Solyc01g079820.3.1 Peroxiredoxin (AHRD V3.3 *** Q5JBR7_IPOBA)	1	4	4	4	28.9	28.9	28.9	20.572	190	190	0	26.649	47558000	8	FSTTPIKDIFK;NVVIFGLPGAYTGVCSMQHVPSYK;SWDEGVSSK;VSGGDVILGQI				185	4240;10298;12246;14274	True;True;True;True	4266;10381;12338;14380	7650;7651;18598;22063;22064;25837;25838;25839;25840	8986;8987;22060;22061;26102;26103;30680;30681;30682;30683	8987;22060;26103;30680			-1
Solyc01g079840.3.1	Solyc01g079840.3.1	3	3	3	Solyc01g079840.3.1 NEDD8-activating enzyme E1 catalytic subunit-like protein (AHRD V3.3 *** A0A0B0N4J5_GOSAR)	1	3	3	3	12.5	12.5	12.5	49.442	448	448	0	21.227	5391000	4	LLLRPGNLVGPTFEAGAQLR;NIIPAIASTNAIISAACALETLK;SNLDLPLFELMGK				186	8348;9866;11817	True;True;True	8390;9940;11905	15021;17784;21301;21302	17620;20958;20959;25238;25239	17620;20958;25239			-1
Solyc01g079880.3.1	Solyc01g079880.3.1	3	3	3	Solyc01g079880.3.1 Stem-specific TSJT1 (AHRD V3.3 *** A0A0B0MRD0_GOSAR)	1	3	3	3	16.1	16.1	16.1	25.252	236	236	0	23.157	52333000	6	ITAVPATEEEIWGAK;ITSDALVNR;STSTLFVATDQVGK				187	6775;6822;12142	True;True;True	6812;6859;12233	12240;12241;12330;12331;21877;21878	14394;14395;14507;14508;25896;25897	14394;14507;25897			-1
Solyc01g079940.3.1;Solyc01g079950.3.1	Solyc01g079940.3.1	7;1	7;1	7;1	Solyc01g079940.3.1 Eukaryotic aspartyl protease family protein (AHRD V3.3 *** AT1G03220.1)	2	7	7	7	21.9	21.9	21.9	47.425	430	430;442	0	58.506	45735000	12	AELAEDVLTIGSTPGVPLTWPR;DASTLEYTIEVGQR;ESPVSIPNQLALDSR;GVIFIGSGPYSVYNPK;LLINLGGR;LYGTNSVVQVSK;TPLIPIK				188	330;1727;3519;5392;8336;9131;12857	True;True;True;True;True;True;True	332;1741;3542;5422;8378;9178;12953	608;609;3140;6396;6397;9775;14999;15000;16443;23198;23199	747;748;749;3693;7512;7513;11507;17598;17599;19344;27591;27592	749;3693;7513;11507;17598;19344;27592			-1;-1
Solyc01g079960.2.1;Solyc01g079970.2.1;Solyc08g076630.2.1;Solyc08g076620.1.1	Solyc01g079960.2.1;Solyc01g079970.2.1	8;5;1;1	8;5;1;1	6;4;1;1	Solyc01g079960.2.1 Eukaryotic aspartyl protease family protein (AHRD V3.3 *** AT1G03220.1);Solyc01g079970.2.1 Eukaryotic aspartyl protease family protein (AHRD V3.3 *** AT1G03220.1)	4	8	8	6	27.2	27.2	20.9	47.587	441	441;444;424;436	0	83.738	141090000	21	GVIFFGDSPYVFLPGMDVSK;GYVSSSYKPVPCGSIPCK;ISTVEPYTK;LTIDLGQR;NPVSTSGSYFEGEPSTDYFIGVTSIK;QFVTTINQR;TPLVPVK;TSTGGELAQDVVSLQSTDGSNPR				189	5391;5512;6764;8895;10111;10570;12861;12996	True;True;True;True;True;True;True;True	5421;5543;6801;8940;10189;10654;12957;13092	9773;9774;9991;9992;12220;12221;16016;18260;18261;18262;18263;19068;23204;23205;23438;23439;23440;23441	11503;11504;11505;11506;11757;11758;14372;14373;18825;21661;21662;21663;21664;21665;21666;22635;27598;27599;27854;27855;27856;27857	11503;11757;14372;18825;21666;22635;27599;27857			-1;-1;-1;-1
Solyc01g079980.3.1	Solyc01g079980.3.1	3	1	1	Solyc01g079980.3.1 Eukaryotic aspartyl protease family protein (AHRD V3.3 *** AT1G03220.1)	1	3	1	1	11.5	5.2	5.2	47.701	443	443	0.001427	6.6733	11858000	1	GVIFFGDSPYVFLPGMDVSK;LTIDLGQR;TSTSGELAQDVVSLQSTDGSKPR				190	5391;8895;12998	False;False;True	5421;8940;13094	9773;9774;16016;23444	11503;11504;11505;11506;18825;27860	11503;18825;27860			-1
Solyc01g080010.2.1	Solyc01g080010.2.1	9	9	9	Solyc01g080010.2.1 xyloglucan endoglucanase inhibitor	1	9	9	9	32.6	32.6	32.6	46.548	438	438	0	101.2	413310000	24	DASTLQYLTQIQQR;FALCLTSSSNSK;GLIIPVTK;GVVLFGDGPYFFLPNR;ISLPSQFSAEFSFPR;LGFTSSILFR;QFSNNDFQYTPLFINPVSTASAFSSGQPSSEYFIGVK;TSIVIGGHTIEDNLLQFDHAASR;VAVVAPFR				191	1728;3773;4925;5445;6718;7947;10568;12968;13319	True;True;True;True;True;True;True;True;True	1742;3798;4951;5476;6755;7989;10652;13064;13418	3141;3142;3143;3144;6852;8922;9879;9880;12148;12149;14335;14336;19064;19065;23392;23393;23394;23395;24046;24047	3694;3695;3696;3697;3698;8052;10510;11630;11631;11632;14289;14290;16814;16815;22629;22630;22631;22632;27806;27807;27808;27809;28582;28583	3697;8052;10510;11632;14289;16814;22630;27807;28582			-1
Solyc01g080140.3.1	Solyc01g080140.3.1	1	1	1	Solyc01g080140.3.1 alpha/beta-Hydrolases superfamily protein (AHRD V3.3 *** AT5G19050.1)	1	1	1	1	6.1	6.1	6.1	37.213	342	342	0.0014668	7.0384	391470	1	ATLPDTASMIDLASNMISEGR				192	1328	True	1338	2422	2874	2874			-1
Solyc12g035710.2.1;Solyc01g080160.3.1;Solyc06g054390.3.1	Solyc12g035710.2.1;Solyc01g080160.3.1;Solyc06g054390.3.1	1;1;1	1;1;1	1;1;1	Solyc12g035710.2.1 DUF21 domain-containing protein (AHRD V3.3 *** A0A0B2P5X7_GLYSO);Solyc01g080160.3.1 DUF21 domain-containing protein (AHRD V3.3 *** A0A0B2P6Y2_GLYSO);Solyc06g054390.3.1 DUF21 domain-containing protein (AHRD V3.3 *** A0A0B2P6Y2_GLYSO)	3	1	1	1	3.2	3.2	3.2	53.413	494	494;501;502	0.0014657	7.0159	355990	1	VPADMPLYDILNEFQK				193	14091	True	14195	25496	30268	30268			-1;-1;-1
Solyc01g080220.3.1	Solyc01g080220.3.1	8	8	8	Solyc01g080220.3.1 Endo-1,3-1,4-beta-d-glucanase, putative (AHRD V3.3 *** B9RSS3_RICCO)	1	8	8	8	61.8	61.8	61.8	25.657	238	238	0	63.671	179970000	21	AAEESHTDMLNWFTK;HDVQTWLK;LLGNALSAKPEIESFVK;NPPTLNSASGVGDLQEIGGLSSYVSGSIHSK;VAASGYLVVVPDFFYGEPLDR;VPIAILAAEHDHIFPPDQAK;YESTIDAAVILHPGPITVDDINEVK;YNVEDEPAVK				194	39;5554;8319;10098;13203;14129;14835;15069	True;True;True;True;True;True;True;True	40;5586;8361;10176;13301;14233;14943;15182	89;10070;10071;14967;18238;18239;23822;23823;23824;25571;25572;26852;26853;27280;27281	130;11855;11856;17555;21633;21634;21635;28307;28308;28309;28310;30367;30368;30369;31937;31938;31939;31940;31941;32443;32444	130;11856;17555;21635;28307;30367;31938;32443			-1
Solyc01g080230.3.1	Solyc01g080230.3.1	2	2	2	Solyc01g080230.3.1 Endo-1,3-1,4-beta-d-glucanase, putative (AHRD V3.3 *** B9RSS4_RICCO)	1	2	2	2	8.9	8.9	8.9	26.883	248	248	0	16.402	21446000	3	IPISILGAEIDR;YNDEDELAVK				195	6571;15057	True;True	6608;15170	11891;11892;27264	13993;13994;32427	13994;32427			-1
Solyc01g080280.3.1	Solyc01g080280.3.1	9	7	7	Solyc01g080280.3.1 chloroplast glutamine synthetase	1	9	7	7	26.6	19.4	19.4	47.539	432	432	0	103.48	190490000	19	AAQIFSDPK;AILNLSLR;EHISAYGEGNER;GGNNILVICDAYTPAGEPIPTNK;GGNNILVICDAYTPAGEPIPTNKR;HETASIDQFSWGVANR;VEQLLNLDVTPYTDK;WNYDGSSTGQAPGEDSEVILYPQAIFK;WNYDGSSTGQAPGEDSEVILYPQAIFKDPFR				196	129;671;3042;4678;4679;5573;13481;14679;14680	True;True;True;True;True;True;True;False;False	130;674;3063;4704;4705;5605;13580;14786;14787	252;253;1235;5555;5556;5557;5558;8439;8440;8441;8442;8443;8444;10100;10101;10102;10103;24359;24360;26554;26555;26556;26557;26558;26559	327;328;1478;6519;6520;6521;6522;9939;9940;9941;9942;9943;9944;11887;11888;11889;11890;11891;28941;28942;31537;31538;31539;31540;31541;31542;31543;31544;31545;31546;31547;31548;31549	327;1478;6520;9940;9943;11889;28941;31538;31549			-1
Solyc01g080350.3.1	Solyc01g080350.3.1	1	1	1	Solyc01g080350.3.1 Calcium-binding protein 39 (AHRD V3.3 *** A0A151U0E3_CAJCA)	1	1	1	1	5.3	5.3	5.3	38.879	340	340	0.0044248	6.1122	605430	1	FVELPNFDVASDAFSTFK				197	4290	True	4316	7741	9096	9096			-1
Solyc01g080510.3.1	Solyc01g080510.3.1	3	3	3	Solyc01g080510.3.1 PH-response transcription factor pacC/RIM101 isoform 1 (AHRD V3.3 *** A0A061EVN3_THECC)	1	3	3	3	18.2	18.2	18.2	36.343	329	329	0	31.118	6312900	3	LPEEIVQVLPSDPFEQLDLAR;SLNEEEDSSAGAPGFAK;TQSTEVGYSHSEDAESETSRPR				198	8550;11734;12925	True;True;True	8595;11822;13021	15377;21162;23317	18027;25077;27721	18027;25077;27721			-1
Solyc01g080540.3.1	Solyc01g080540.3.1	1	1	1	Solyc01g080540.3.1 Histidine-containing phosphotransfer protein (AHRD V3.3 *** Q94KS0_CATRO)	1	1	1	1	11.3	11.3	11.3	17.182	151	151	0.0044323	6.1278	1030500	1	LLNDLTMALDQPNVDFK				199	8355	True	8397	15031	17632	17632			-1
Solyc01g080640.3.1;Solyc06g011620.1.1	Solyc01g080640.3.1	6;1	6;1	6;1	Solyc01g080640.3.1 Multidrug resistance protein ABC transporter family protein (AHRD V3.3 *** G7IF78_MEDTR)	2	6	6	6	6.3	6.3	6.3	168.56	1498	1498;110	0	50.03	14618000	5	DGIFSWEDDGDQIVLK;ELDSDVVER;ILFMDEATASVDSQTDAVIQGIIR;LDSPVVESGDNWSVGQR;LVEPSAGTIIIDGVDICK;VLVVDDGWAK				200	1932;3206;6380;7701;8996;13992	True;True;True;True;True;True	1946;3227;6415;7741;9042;14095	3523;5849;11556;13903;16198;25309	4147;6875;13606;16306;19047;30054	4147;6875;13606;16306;19047;30054			-1;-1
Solyc03g013040.1.1;Solyc01g080800.3.1;Solyc01g107540.3.1	Solyc03g013040.1.1;Solyc01g080800.3.1;Solyc01g107540.3.1	1;1;1	1;1;1	1;1;1	Solyc03g013040.1.1 LOW QUALITY:Plant basic secretory family protein (AHRD V3.3 *** B9GHT3_POPTR);Solyc01g080800.3.1 Plant basic secretory family protein (AHRD V3.3 *** B9GHT3_POPTR);Solyc01g107540.3.1 Plant basic secretory family protein (AHRD V3.3 *** B9G	3	1	1	1	9.2	9.2	9.2	16.817	153	153;178;232	0.0014981	7.3479	4057100	1	APGGLIEGIADYVR				201	1054	True	1061	1941	2311	2311			-1;-1;-1
Solyc01g080940.3.1	Solyc01g080940.3.1	2	2	2	Solyc01g080940.3.1 Transthyretin-like S-allantoin synthase protein (AHRD V3.3 *** A0A0G2T5A0_9ROSI)	1	2	2	2	12.5	12.5	12.5	37.431	335	335	0.00084998	11.061	5898900	2	ADTAPAIKPLSTTNIATK;GEQSTALSTATELTLQELLEWNAR				202	261;4535	True;True	263;4561	484;8188	603;9639	603;9639			-1
Solyc01g081070.3.1	Solyc01g081070.3.1	3	3	3	Solyc01g081070.3.1 Protein transport protein sec23, putative (AHRD V3.3 *** B9SKJ9_RICCO)	1	3	3	3	8.1	8.1	8.1	84.564	764	764	0	20.037	11900000	6	LGYHEQPEHQAFAELLK;SEAAQCVIPVSAIYTPLKPFPDTPTLPYAPLR;VQGVIGPSASLEK				203	8037;11266;14197	True;True;True	8079;11352;14302	14493;20294;20295;25695	17005;24046;24047;24048;24049;30520	17005;24048;30520			-1
Solyc01g081150.3.1	Solyc01g081150.3.1	1	1	1	Solyc01g081150.3.1 DNA-directed RNA polymerases I, II, and III subunit rpabc3 (AHRD V3.3 *** W9RLU0_9ROSA)	1	1	1	1	7.6	7.6	7.6	16.295	144	144	0.001219	9.1131	3588400	2	MDAFHFDEIIK				204	9214	True	9264	16586;16587	19510;19511	19510			-1
Solyc01g081190.3.1;Solyc01g081177.1.1	Solyc01g081190.3.1;Solyc01g081177.1.1	1;1	1;1	1;1	Solyc01g081190.3.1 LOW QUALITY:Calcium-binding EF hand family protein (AHRD V3.3 *** AT1G64850.1);Solyc01g081177.1.1 Calcium-binding EF hand family protein (AHRD V3.3 *** AT1G64850.1)	2	1	1	1	6	6	6	18.772	166	166;283	0.0017538	6.4933	3368500	1	TTEGVPGVGK				205	13022	True	13118	23487	27911	27911			-1;-1
Solyc01g081270.2.1;Solyc01g081250.3.1	Solyc01g081270.2.1	7;2	7;2	7;2	Solyc01g081270.2.1 Glutathione s-transferase, putative (AHRD V3.3 *** B9SPC9_RICCO)	2	7	7	7	37.7	37.7	37.7	25.949	223	223;223	0	77.481	217790000	20	EAFVPAVQNLEIIEEQLK;ETAPLLPQDPYEK;GIEYEAIFEDLSQK;KEAFVPAVQNLEIIEEQLK;LLPSVWSIFTEQGYDAK;NFCDAPAIK;SPQLLQYNPVHK				206	2687;3543;4762;7035;8373;9781;11901	True;True;True;True;True;True;True	2707;3566;4788;7073;8415;9855;11990	4915;4916;4917;4918;6431;6432;8597;8598;8599;8600;12690;12691;15058;15059;15060;15061;17630;21464;21465;21466;21467	5783;5784;5785;5786;7553;7554;10125;10126;10127;10128;14916;14917;17659;17660;17661;17662;20788;25417;25418;25419;25420	5783;7554;10125;14916;17661;20788;25417			-1;-1
Solyc01g081300.3.1	Solyc01g081300.3.1	1	1	1	Solyc01g081300.3.1 Phosphoribosylaminoimidazole-succinocarboxamide synthase, chloroplastic (AHRD V3.3 *** PUR7_ARATH)	1	1	1	1	4.6	4.6	4.6	39.931	350	350	0.0060525	5.9913	4882500	1	AADHDVPVTPDEIVQR				207	24	True	25	55	90	90			-1
Solyc01g081310.3.1	Solyc01g081310.3.1	1	1	1	Solyc01g081310.3.1 glutathione S-transferase T3	1	1	1	1	4	4	4	25.739	225	225	0.0092593	5.849	991020	1	ILEDELGKK				208	6360	True	6395	11522	13570	13570			-1
Solyc01g081520.3.1	Solyc01g081520.3.1	4	4	4	Solyc01g081520.3.1 30S ribosomal S2 (AHRD V3.3 *** A0A0B0MLM4_GOSAR)	1	4	4	4	9.2	9.2	9.2	67.872	607	607	0	24.841	10092000	4	LEPASEDATETK;LNAAMGASAIAKPEIR;LQIPIVGLVDSSMPLDIYK;TIHSVVIQK				209	7795;8464;8679;12601	True;True;True;True	7836;8507;8724;12694	14069;14070;15208;15611;22707	16504;16505;17829;18290;26936	16505;17829;18290;26936			-1
Solyc01g081600.3.1	Solyc01g081600.3.1	2	2	2	Solyc01g081600.3.1 Non-specific lipid-transfer protein (AHRD V3.3 *** K4AY52_SOLLC)	1	2	2	2	24	24	24	12.446	121	121	0	15.361	24583000	3	INSQLAGSLPK;SCGISLSFPISPTVDCTK				210	6524;11175	True;True	6561;11260	11815;11816;20121	13908;13909;23845	13908;23845			-1
Solyc01g086750.3.1	Solyc01g086750.3.1	8	8	8	Solyc01g086750.3.1 Clustered mitochondria protein homolog (AHRD V3.3 *** K4AY68_SOLLC)	1	8	8	8	12.7	12.7	12.7	158.32	1450	1450	0	113.69	71849000	11	AGEQDQTPVGLGTGLGALDTK;AHPSLLHAFQAAAGGTGIGGMNQSLSSAVLGDGLPR;DTDDILFNPNVFTDFK;GLLVRPSGVPASSLPPLTQLLNVINSGTTPDAANPSGTNEEKK;KYDLDSVAPFQASDIMNLQPVVK;LAGSEEEIVADQELVK;TGTEATTLIGLLQK;VVAQSVLPGILQGDK				211	486;584;2473;4952;7435;7524;12546;14426	True;True;True;True;True;True;True;True	488;587;2493;4978;7473;7563;12638;14532	894;895;1068;4518;4519;8967;13419;13579;22600;22601;26099;26100	1074;1075;1285;5324;5325;10567;15737;15738;15916;26794;26795;30992;30993	1074;1285;5324;10567;15737;15916;26795;30993			-1
Solyc01g086860.3.1;Solyc01g112370.3.1	Solyc01g086860.3.1;Solyc01g112370.3.1	1;1	1;1	1;1	Solyc01g086860.3.1 DUF3128 family protein (AHRD V3.3 *** G7J0G9_MEDTR);Solyc01g112370.3.1 LOW QUALITY:DUF3128 family protein (AHRD V3.3 *** G7J0G9_MEDTR)	2	1	1	1	17.9	17.9	17.9	12.47	106	106;107	0	12.634	290780	1	TPEEAAAYWSELFDHLDEE				212	12845	True	12940	23175	27562	27562			-1;-1
Solyc01g087120.3.1	Solyc01g087120.3.1	9	9	9	Solyc01g087120.3.1 F1-ATP synthase delta subunit (AHRD V3.3 *** Q9SXX1_IPOBA)	1	9	9	9	38.1	38.1	38.1	26.475	239	239	0	66.977	408200000	28	AIVTTVIPIPPEEEK;AIVTTVIPIPPEEEKELK;AMTDISSEAK;DLSVPTETR;ETLQEVMGK;FAELTMAHK;IDPSILGGLVIEFGQK;VESELLDLIAASK;VFDMSIR				213	716;717;972;2202;3560;3765;5939;13483;13507	True;True;True;True;True;True;True;True;True	719;720;977;2216;3583;3790;5972;13582;13607	1317;1318;1319;1320;1773;1774;4018;4019;6456;6457;6835;6836;6837;10730;10731;10732;10733;24363;24364;24365;24412;24413	1570;1571;1572;1573;1574;1575;2116;2117;4710;4711;7579;7580;8029;8030;8031;12617;12618;12619;12620;12621;12622;28945;28946;28947;28948;28949;28950;29009;29010	1572;1573;2116;4710;7579;8029;12617;28945;29010			-1
Solyc01g087210.3.1	Solyc01g087210.3.1	1	1	1	Solyc01g087210.3.1 Cellulose synthase family protein (AHRD V3.3 *** AT5G05170.1)	1	1	1	1	2.1	2.1	2.1	120.82	1083	1083	0	43.002	1225300	2	GVGDIDASTDILGDDSLLNDEAR				214	5383	True	5413	9763;9764	11493;11494	11494			-1
Solyc01g087470.3.1;Solyc01g087490.3.1	Solyc01g087470.3.1;Solyc01g087490.3.1	1;1	1;1	1;1	Solyc01g087470.3.1 Peptidyl-prolyl cis-trans isomerase FKBP42 (AHRD V3.3 *** A0A0B2RKD3_GLYSO);Solyc01g087490.3.1 Peptidyl-prolyl cis-trans isomerase FKBP42 (AHRD V3.3 *-* A0A0B2RKD3_GLYSO)	2	1	1	1	9.5	9.5	9.5	37.228	325	325;1619	0.0011295	7.4401	2217200	1	AEVEEEQQLQNSSVDQGSTDEIIAEGASVVR				215	369	True	371	689	838	838			-1;-1
Solyc01g087540.3.1	Solyc01g087540.3.1	6	6	6	Solyc01g087540.3.1 imidazolonepropionase (Protein of unknown function, DUF642) (AHRD V3.3 *** AT2G41810.1)	1	6	6	6	20.1	20.1	20.1	43.71	402	402	0	51.516	56823000	11	ESALAQIIR;INDYGALCGPVVDEVK;ITFHNPGVQEDPACGPLLDAVAIK;LGNEASISQTIPVK;LGNEASISQTIPVKK;QEDLTSPLPGWIIESLK				216	3464;6497;6799;7994;7995;10527	True;True;True;True;True;True	3486;6534;6836;8036;8037;10611	6302;11766;11767;12289;12290;14425;14426;14427;18992;18993	7406;13853;13854;14454;14455;14456;16919;16920;16921;22548;22549	7406;13854;14454;16919;16920;22548			-1
Solyc01g087610.3.1	Solyc01g087610.3.1	3	3	3	Solyc01g087610.3.1 Alpha-N-acetylglucosaminidase (AHRD V3.3 *** Q9ZR45_TOBAC)	1	3	3	3	8.2	8.2	8.2	92.143	807	807	0	23.331	2343100	4	EYGHITDIYNCDTFNENTPPTDDPTYISSLGSAVFK;LGDWNTVSGDSR;LLAADDNFLLGTWLESAK				217	3720;7927;8221	True;True;True	3745;7969;8263	6752;14300;14804	7923;7924;16773;17374	7924;16773;17374			-1
Solyc01g087740.1.1	Solyc01g087740.1.1	3	3	3	Solyc01g087740.1.1 Subtilisin-like protease (AHRD V3.3 *** O82777_SOLLC)	1	3	3	3	4.7	4.7	4.7	83.64	769	769	0	18.565	12216000	4	KSEDNKPATSLDMGAGHVDPNR;SEDNKPATSLDMGAGHVDPNR;SIEFPTPGVVITPK				218	7352;11274;11544	True;True;True	7390;11360;11632	13278;20308;20309;20806	15581;24062;24063;24674	15581;24062;24674			-1
Solyc01g087850.2.1	Solyc01g087850.2.1	5	5	5	Solyc01g087850.2.1 serine protease SBT3	1	5	5	5	9.6	9.6	9.6	82.225	761	761	0	34.176	50908000	10	AAIFISEDPGVFR;AATPLDMGAGHVDPNR;DTDGHGTHCASITAGNFAK;SATFPNPGVVVNK;SPIVTSPIIEVW				219	81;149;2475;11146;11872	True;True;True;True;True	82;150;2495;11231;11960	164;165;286;4521;4522;4523;20058;20059;21404;21405	218;219;367;5328;5329;5330;23747;23748;25352;25353	219;367;5328;23748;25352			-1
Solyc01g087870.3.1	Solyc01g087870.3.1	1	1	1	Solyc01g087870.3.1 Glucosamine-fructose-6-phosphate aminotransferase, putative (AHRD V3.3 *** B9RM60_RICCO)	1	1	1	1	3.2	3.2	3.2	73.939	677	677	0.0027624	6.297	540320	0	SIVEELSGIPVTMEIASDLVDR				220	11606	True	11694	20922	24806	24806			-1
Solyc01g087900.3.1	Solyc01g087900.3.1	2	2	2	Solyc01g087900.3.1 N-terminal acetyltransferase A complex subunit NAA10	1	2	2	2	11.1	11.1	11.1	21.478	189	189	0.00084782	10.948	3461300	1	LYTETLGYK;YYADGEDAYDMR				221	9167;15246	True;True	9214;15360	16501;27589	19406;32813	19406;32813			-1
Solyc01g087970.3.1	Solyc01g087970.3.1	1	1	1	Solyc01g087970.3.1 Carboxypeptidase (AHRD V3.3 *** K4AYI7_SOLLC)	1	1	1	1	3.2	3.2	3.2	56.516	504	504	0	16.433	5012000	2	GILIGNAVINDETDTR				222	4790	True	4816	8663;8664	10214;10215	10215			-1
Solyc01g088020.3.1	Solyc01g088020.3.1	18	18	18	Solyc01g088020.3.1 Transducin/WD40 repeat-like superfamily protein (AHRD V3.3 *** AT1G18830.3)	1	18	18	18	25.8	25.8	25.8	121.56	1124	1124	0	171.5	156410000	32	ADTPVSTSVNTFDVGESVDVK;AGDGEGYFGSAPLR;CSVLQWHPDVATQLIVASDEDGSPALR;DTMQNDISEQVNALALDENLSGK;EIWGFLK;IALSTEPAK;LFNETSEALGGSR;LLAAGESLPATLCYICAGNIDK;LMGSEELSPELTILR;LVSFGSADGPTGPTEVHVHSIVTEQGLVTR;MPQVVAPSQAPR;PLISNGSEAIESALVGNLSR;SSEFETAIQNGEK;SYVDLLQDLMEK;TIVFALATGQK;TSFIPSNPPALR;VMLEEDGDAR;YAEILASQGLLTTAMEYLK				223	266;469;1632;2501;3147;5842;7875;8222;8448;9060;9516;10375;11997;12279;12629;12955;14006;14725	True;True;True;True;True;True;True;True;True;True;True;True;True;True;True;True;True;True	268;471;1645;2521;3168;5875;7917;8264;8491;9107;9584;10458;12087;12371;12722;13051;14110;14832	492;856;857;2976;4570;4571;4572;5742;5743;10559;14193;14194;14805;14806;15181;15182;16326;17148;17149;18734;21638;21639;22123;22124;22760;23371;23372;25334;25335;26647;26648;26649	614;1027;1028;3504;5382;5383;5384;5385;6741;6742;12409;16646;16647;17375;17376;17796;17797;19214;20202;20203;22229;25616;25617;26168;26169;27023;27782;27783;30082;30083;31676;31677;31678	614;1027;3504;5384;6742;12409;16647;17376;17797;19214;20202;22229;25617;26169;27023;27783;30082;31677			-1
Solyc01g088080.3.1	Solyc01g088080.3.1	20	20	20	Solyc01g088080.3.1 T-complex protein 1 subunit theta (AHRD V3.3 *** W9RAQ1_9ROSA)	1	20	20	20	52.9	52.9	52.9	58.406	541	541	0	208.1	638650000	47	AVDDGVNTYK;EMGLDQYAIAK;FAESFEMVPK;GACEDISGLSIWDLYVTK;GSTDSILDDLER;GTVLIHSAEQLENYAK;HLSGLDEAVLK;ILVLAGK;IVPGAAATEIELAR;LFVTNDAATIVNELEVQHPAAK;LLGGGLHNSTIVR;LSQPNPDDLGHVDSVSVEEIGGVR;NEDGGNSVSTVVLR;NPANFNVDNVR;TEEAKVEELIK;TIELLDELVEAGSENMNVK;TLAENAGLNAMEIISSLYAEHASGNVK;TTGAVALLK;VAVFVQGVDTSTTETK;YAADAVCTVLR				224	1398;3325;3766;4365;5279;5343;5661;6454;6899;7903;8312;8818;9741;10052;12435;12587;12659;13029;13309;14716	True;True;True;True;True;True;True;True;True;True;True;True;True;True;True;True;True;True;True;True	1408;3346;3791;4391;5308;5372;5693;6490;6937;7945;8354;8863;9814;10129;12527;12680;12752;13125;13407;14823	2541;2542;6055;6056;6838;7857;7858;9562;9678;9679;9680;9681;10251;11691;12467;14249;14250;14956;15843;15844;17565;17566;18134;18135;22397;22398;22683;22684;22685;22825;22826;23498;24027;24028;26623;26624	3006;3007;7113;7114;8032;9229;9230;9231;9232;11260;11396;11397;11398;11399;12057;13767;14667;16714;16715;17544;18552;18553;20710;20711;20712;21417;21418;21419;26515;26516;26904;26905;26906;26907;26908;26909;26910;27101;27102;27103;27104;27105;27106;27923;28562;28563;28564;31641;31642	3007;7114;8032;9229;11260;11397;12057;13767;14667;16715;17544;18553;20712;21418;26516;26906;27105;27923;28564;31642			-1
Solyc01g088140.3.1	Solyc01g088140.3.1	1	1	1	Solyc01g088140.3.1 30S ribosomal protein S12, chloroplastic (AHRD V3.3 *-* A0A1D1YJ71_9ARAE)	1	1	1	1	6.2	6.2	6.2	19.28	176	176	0.0014826	7.2198	880300	1	VAAAMAENATR				225	13194	True	13292	23801	28286	28286			-1
Solyc01g088370.3.1	Solyc01g088370.3.1	12	12	12	Solyc01g088370.3.1 Eukaryotic translation initiation factor 3 subunit B (AHRD V3.3 *** K4AYM7_SOLLC)	1	12	12	12	22.9	22.9	22.9	82.718	717	717	0	88.012	135570000	24	EGGLNMPVDPVTQK;GSADEFAVGGTGGVTGVSWPVFR;IIAFAWEPK;KYEAEDQDVSLLLSEQDREK;LIDFSPGER;QMKPELVYK;SEVVSMDEIR;SGGDTEVLWNDAR;SHIFAVNMFEDIEK;VPDEWAPPEIKPYVPVEMLQK;VSLVQIPSKEELR;VVLNIFDVR				226	2950;5199;6226;7437;8081;10729;11339;11436;11513;14101;14289;14517	True;True;True;True;True;True;True;True;True;True;True;True	2971;5228;6261;7475;8123;10814;11425;11523;11601;14205;14395;14623	5383;5384;9403;11286;11287;13421;13422;14569;14570;19344;19345;20419;20607;20752;20753;25512;25513;25865;25866;26273;26274	6318;6319;11077;13298;13299;15740;15741;15742;17097;17098;17099;22948;22949;24206;24452;24614;24615;30289;30290;30291;30717;30718;31189;31190	6319;11077;13298;15740;17097;22949;24206;24452;24614;30291;30718;31190			-1
Solyc01g088480.3.1;Solyc08g077300.3.1	Solyc01g088480.3.1;Solyc08g077300.3.1	2;1	2;1	1;0	Solyc01g088480.3.1 UMP-CMP kinase (AHRD V3.3 *** K4AYN8_SOLLC);Solyc08g077300.3.1 UMP-CMP kinase (AHRD V3.3 *** K4CN90_SOLLC)	2	2	2	1	12.4	12.4	8.6	22.872	209	209;216	0	14.5	12980000	3	FLIDGFPR;GTVVESANQGAVSLPTNK				227	4054;5345	True;True	4080;5374	7322;7323;9683	8604;8605;11401	8604;11401			-1;-1
Solyc01g088505.1.1;Solyc10g062160.2.1;Solyc01g088520.3.1	Solyc01g088505.1.1	8;3;1	8;3;1	7;2;1	Solyc01g088505.1.1 Dynamin, putative (AHRD V3.3 *** B9SKH8_RICCO)	3	8	8	7	21.9	21.9	20	62.957	565	565;612;56	0	63.91	53023000	14	ALSELLDEDPALMER;GPAEASVDAVHFVLK;GTNALDVLEGR;IGSNVSSYVNMVSDTLR;IPSITSLINK;MESLIGLVNR;TYVGKPNCIILAVSPANQDIATSDAIK;VAVEGQSETIVEDIENMVR				228	890;5090;5325;6179;6586;9319;13188;13308	True;True;True;True;True;True;True;True	894;5119;5354;6212;6623;9378;13286;13406	1637;1638;9218;9219;9642;11194;11921;11922;16778;16779;23791;24025;24026	1960;1961;10865;10866;10867;11352;13187;14028;14029;19744;19745;28274;28560;28561	1960;10867;11352;13187;14028;19744;28274;28560			-1;-1;-1
Solyc01g088560.3.1;Solyc05g051570.3.1;Solyc03g078570.3.1	Solyc01g088560.3.1;Solyc05g051570.3.1;Solyc03g078570.3.1	3;2;2	3;2;2	3;2;2	Solyc01g088560.3.1 Rab family GTPase (AHRD V3.3 *** D8RBQ4_SELML);Solyc05g051570.3.1 Ras-related protein (AHRD V3.3 *** W9QNC0_9ROSA);Solyc03g078570.3.1 Ras-related protein (AHRD V3.3 *** W9QNC0_9ROSA)	3	3	3	3	15.4	15.4	15.4	23.098	208	208;207;207	0	20.133	58092000	6	LQLWDTAGQER;LVFLGDQSVGK;QVSIEEGEAK				229	8687;9000;10857	True;True;True	8732;9046;10942	15624;15625;15626;16206;16207;19557	18304;18305;18306;19055;19056;23185	18306;19056;23185			-1;-1;-1
Solyc01g088610.3.1	Solyc01g088610.3.1	4	4	4	Solyc01g088610.3.1 10 kDa chaperonin (AHRD V3.3 *** A0A0B2PT56_GLYSO)	1	4	4	4	34.1	34.1	34.1	14.93	135	135	0	45.797	43954000	7	LEELPEK;VLFSDINAYEVDLGTDAR;YLMGEVLSVGSDVAQVETGK;YLMGEVLSVGSDVAQVETGKK				230	7747;13872;15018;15019	True;True;True;True	7787;13974;15128;15129	13981;25077;25078;27199;27200;27201;27202	16397;29787;29788;32355;32356;32357;32358	16397;29787;32356;32357			-1
Solyc01g088700.3.1	Solyc01g088700.3.1	8	8	8	Solyc01g088700.3.1 Eukaryotic translation initiation factor 4g, putative (AHRD V3.3 *** B9SKF9_RICCO)	1	8	8	8	7.3	7.3	7.3	195.67	1805	1805	0	70.498	27246000	13	AEPDDWEDAADVSTPK;APTSNVVPPISESSAPVTPAK;GEREELEANVTNEEGEVK;KDAGPLNQSNHSEAYGVANKPK;SGGATSTQNVAPDR;VEQGDSAVSEICR;VISENVIPFNEIGSLIYK;YYNAQGGQPR				231	346;1089;4537;7002;11430;13477;13764;15256	True;True;True;True;True;True;True;True	348;1097;4563;7040;11517;13576;13866;15370	644;645;2013;8191;12632;20596;20597;24352;24903;24904;27610;27611	787;788;2395;9642;14857;24439;24440;28931;29585;29586;29587;29588;32839;32840	788;2395;9642;14857;24440;28931;29585;32839			-1
Solyc01g088800.3.1	Solyc01g088800.3.1	4	4	3	Solyc01g088800.3.1 RNA binding protein, putative (AHRD V3.3 *** B9SKE9_RICCO)	1	4	4	3	4.4	4.4	3.4	129.32	1137	1137	0	29.504	8261600	4	DIVFGVDRPAK;GFAFLEFPSR;SINNEELGEGDKK;SNDVAGSSYSSAYSSR				232	2069;4551;11578;11804	True;True;True;True	2083;4577;11666;11892	3777;8224;20866;20867;21276	4438;9679;24740;24741;25208	4438;9679;24740;25208			-1
Solyc01g089970.3.1;Solyc09g055420.1.1	Solyc01g089970.3.1	7;1	7;1	6;1	Solyc01g089970.3.1 Nucleoside diphosphate kinase (AHRD V3.3 *** NDK_CAPAN)	2	7	7	6	43.2	43.2	37.2	16.252	148	148;117	0	76.07	1068600000	24	GDFAIDIGR;GLVGEIISR;IIGATNPLESAAGTIR;KIIGATNPLESAAGTIR;MEQTFIMIKPDGVQR;NVIHGSDAVESAR;NVIHGSDAVESARK				233	4455;4992;6249;7168;9314;10260;10261	True;True;True;True;True;True;True	4481;5018;6284;7206;9372;9373;10339;10340	8026;8027;9034;9035;11327;11328;11329;12937;12938;12939;16766;16767;16768;16769;16770;16771;18516;18517;18518;18519;18520	9431;9432;9433;10642;10643;13343;13344;13345;13346;13347;15199;15200;15201;19732;19733;19734;19735;19736;19737;21959;21960;21961;21962;21963	9431;10643;13343;15201;19732;21960;21963	20;21	1;7	-1;-1
Solyc01g090120.3.1	Solyc01g090120.3.1	2	2	2	Solyc01g090120.3.1 Blue copper (AHRD V3.3 *-* A0A0B0MZW4_GOSAR)	1	2	2	2	20.1	20.1	20.1	19.383	189	189	0	31.973	25389000	4	DDYENCNTGNAIESYSDGK;SGPMYFTCPTFGHCQSGMK				234	1803;11471	True;True	1817;11558	3296;3297;20665;20666	3886;3887;24519;24520	3886;24519			-1
Solyc01g090190.3.1	Solyc01g090190.3.1	5	4	4	Solyc01g090190.3.1 Nuclear RNA binding protein (AHRD V3.3 *** C7TPG6_SOLTU)	1	5	4	4	20.3	17.8	17.8	38.837	360	360	0	51.302	62434000	7	EMTLEEYEK;GNWGTEADEVTLMTGEVADEGEK;LPTKPPPPTQAVR;NLNVEKPSTEEEAGVDKK;VFESMQQISK				235	3344;5086;8612;9974;13516	False;True;True;True;True	3366;5115;8657;10048;13616	6091;6092;9209;15497;15498;17984;17985;24425	7152;7153;10854;18163;18164;21211;21212;29023;29024	7152;10854;18163;21212;29024			-1
Solyc01g090610.3.1	Solyc01g090610.3.1	1	1	1	Solyc01g090610.3.1 2-oxoglutarate-dependent dioxygenase (AHRD V3.3 *** A0A061G9S7_THECC)	1	1	1	1	6.7	6.7	6.7	35.869	315	315	0.001182	8.1932	7402100	1	AAPAGAEDGIGNVGSNIHTDK				236	116	True	117	229	302	302			-1
Solyc01g090670.3.1	Solyc01g090670.3.1	3	3	3	Solyc01g090670.3.1 nucleoporin-like protein	1	3	3	3	4.6	4.6	4.6	75.236	758	758	0	19.839	7697300	4	ALQSMEEEAER;DAMYEQAEFVER;GVILDDEAAATR				237	888;1709;5396	True;True;True	892;1722;5426	1633;1634;3109;9780	1955;1956;3657;11514	1955;3657;11514			-1
Solyc01g090690.3.1	Solyc01g090690.3.1	2	2	2	Solyc01g090690.3.1 Elongation factor G, mitochondrial (AHRD V3.3 *** K4AZ10_SOLLC)	1	2	2	2	5.2	5.2	5.2	84.791	766	766	0	30.677	14820000	4	LAESFLNDEPISSADLEAAIR;VVLTDGASHNVDSSELAFK				238	7510;14522	True;True	7549;14628	13556;26282;26283	15891;15892;31200;31201	15892;31201			-1
Solyc01g090700.3.1	Solyc01g090700.3.1	1	1	1	Solyc01g090700.3.1 3-hydroxyisobutyryl-CoA hydrolase-like protein (AHRD V3.3 *** A0A0K9Q5H5_ZOSMR)	1	1	1	1	7.7	7.7	7.7	22.203	194	194	0.0014488	6.8499	2233000	1	LTAFEPELELPTQQR				239	8866	True	8911	15963	18768	18768			-1
Solyc01g090750.3.1	Solyc01g090750.3.1	18	18	18	Solyc01g090750.3.1 T-complex protein 1 alpha subunit (AHRD V3.3 *** AT3G20050.1)	1	18	18	18	42.8	42.8	42.8	59.193	545	545	0	216.01	213300000	46	AAQGMPLR;ALHDALCIVK;ATGATVVSTFADMEGEETFEPSFLGHADEVVEER;AYSAQTLDISGDR;EVGDGTTSVVIIAAELLK;GANDFMLDEMER;GIDDMALK;GYALNTGR;HLSSMGLDLSK;IADDDVIMVK;MLEVEHPAAK;MLVDDIGDVTITNDGATILR;NNLEAGVIEPAMSK;SSLGPVGLDK;TQNVTACQAVANIVK;TSSSVSLILR;VLVELAELQDR;YFVEAGAIAVR				240	128;819;1306;1556;3643;4403;4746;5471;5663;5802;9431;9464;10039;12037;12921;12993;13976;14867	True;True;True;True;True;True;True;True;True;True;True;True;True;True;True;True;True;True	129;822;1316;1568;3668;4429;4772;5502;5695;5835;9497;9530;10116;12127;13017;13089;14079;14975	251;1504;1505;2380;2381;2845;6620;6621;6622;6623;7938;7939;8568;8569;9927;10253;10254;10495;10496;16995;16996;17053;17054;17055;17056;18116;18117;21702;23310;23311;23433;23434;25272;25273;26907	326;1812;1813;2814;2815;2816;2817;2818;2819;2820;2821;2822;2823;2824;3353;7774;7775;7776;7777;7778;9335;9336;10093;10094;11684;12059;12060;12338;12339;20013;20014;20083;20084;20085;20086;21398;21399;25694;27714;27715;27849;27850;30012;30013;32004;32005	326;1812;2818;3353;7776;9336;10094;11684;12060;12339;20013;20083;21398;25694;27714;27849;30013;32004			-1
Solyc01g090780.3.1	Solyc01g090780.3.1	5	5	5	Solyc01g090780.3.1 CCR4-NOT transcription complex subunit 1 (AHRD V3.3 *** A0A0B2PP65_GLYSO)	1	5	5	5	3.9	3.9	3.9	266.2	2411	2411	0	38.1	6543700	5	DAGGSSQPQMVADAK;EAQFILTPLLSDEFHEANFLR;ESGASLQPSNATATSER;ETPIEAPASEIQDK;TALGSISATDPSPLNSWNADILIDAIK				241	1678;2739;3488;3567;12325	True;True;True;True;True	1691;2759;3510;3590;12417	3053;5013;6345;6467;22196	3592;5893;7455;7592;26249	3592;5893;7455;7592;26249			-1
Solyc01g090910.3.1	Solyc01g090910.3.1	4	4	4	Solyc01g090910.3.1 Vesicle-associated protein 1-1 (AHRD V3.3 *** VAP11_ARATH)	1	4	4	4	19.3	19.3	19.3	26.093	233	233	0	32.098	22463000	5	FLLQSVIVSPR;SDDYVAFK;TYAEPQDNSSETK;YCVRPNTGIVMPR				242	4059;11197;13164;14772	True;True;True;True	4085;11282;13262;14880	7332;20155;23744;23745;26733	8614;23882;28223;28224;31772	8614;23882;28223;31772			-1
Solyc01g091070.3.1	Solyc01g091070.3.1	1	1	1	Solyc01g091070.3.1 Methionine aminopeptidase 1 (AHRD V3.3 *** K4AZ47_SOLLC)	1	1	1	1	4.7	4.7	4.7	41.881	379	379	0.009247	5.8455	2124900	1	VVPAHIDLPDWANDGIPK				243	14528	True	14635	26296	31218	31218			-1
Solyc01g091190.3.1;Solyc05g050980.3.1;Solyc09g005460.2.1	Solyc01g091190.3.1	13;4;1	13;4;1	13;4;1	Solyc01g091190.3.1 5-enolpyruvylshikimate-3-phosphate synthase	3	13	13	13	38.1	38.1	38.1	55.721	520	520;518;137	0	106.72	292510000	28	AFVEGDASSASYFLAGAAVTGGTVTVEGCGTSSLQGDVK;AIDVNMNK;AIVEGCGGQFPVGK;ERPIGDLVDGLK;FAEVLEK;LGATVVEGSDYCIITPPEK;LISVPYVEMTLK;LNVTEIDTYDDHR;PLTAAVTVAGGHSR;QLGAEVDCSLGTNCPPVR;TLGLHVEDDNENQR;TVVDNLLSSDDIHYMLGALK;YVLDGVPR				244	448;620;710;3454;3767;7910;8169;8532;10377;10686;12695;13142;15226	True;True;True;True;True;True;True;True;True;True;True;True;True	450;623;713;3476;3792;7952;8211;8577;10460;10770;12788;13239;15340	818;819;1134;1305;1306;6286;6287;6288;6839;6840;14261;14262;14715;14716;15345;15346;18736;19273;19274;22889;22890;22891;23700;23701;27558;27559	982;983;1368;1557;1558;7390;7391;7392;8033;8034;16727;16728;17275;17276;17994;17995;22231;22860;22861;27182;27183;27184;27185;28160;28161;28162;32781;32782	983;1368;1557;7391;8033;16727;17275;17994;22231;22860;27185;28161;32782			-1;-1;-1
Solyc01g091530.3.1	Solyc01g091530.3.1	7	7	7	Solyc01g091530.3.1 Fasciclin-like arabinogalactan protein (AHRD V3.3 *** E3WHD6_9ROSI)	1	7	7	7	32.5	32.5	32.5	37.232	354	354	0	73.793	140350000	16	FPEYSVFNSYLSQTK;GLTIFAPNDEAFK;LADEINSR;TYQTAIEK;VGFGSAIPNSPLASTYTK;VPDLSDLSSADVVSLLQYHAIPSYTPIGTLK;YDLAVSTEGDQVTLDTGVDSSR				245	4130;4983;7476;13185;13604;14103;14793	True;True;True;True;True;True;True	4156;5009;7515;13283;13704;14207;14901	7456;7457;9021;9022;13493;23786;23787;24582;24583;25516;25517;25518;26775	8763;8764;8765;10628;10629;15824;28269;28270;29202;29203;30294;30295;30296;30297;30298;31838	8763;10629;15824;28269;29202;30294;31838			-1
Solyc01g091660.3.1	Solyc01g091660.3.1	2	1	1	Solyc01g091660.3.1 NAD(P)-binding Rossmann-fold superfamily protein (AHRD V3.3 *** AT2G47140.1),Pfam:PF13561	1	2	1	1	9.6	6.5	6.5	27.016	260	260	0	16.625	10098000	1	LFVEHGAR;VAVITGGASGIGEAAAR				246	7894;13310	False;True	7936;13408	14232;14233;24029	16697;16698;28565	16697;28565			-1
Solyc01g091730.3.1	Solyc01g091730.3.1	2	2	2	Solyc01g091730.3.1 Peroxisomal membrane protein 11-1 (AHRD V3.3 *** PX111_ORYSJ)	1	2	2	2	17	17	17	25.805	235	235	0	22.646	11045000	3	FINDLHGLISPPAPGTPLPLILLGK;FVSNGEPGTAQNVDK				247	4000;4312	True;True	4026;4338	7230;7774;7775	8505;9134;9135	8505;9135			-1
Solyc01g094030.3.1	Solyc01g094030.3.1	3	3	3	Solyc01g094030.3.1 CLB1	1	3	3	3	9.1	9.1	9.1	54.633	505	505	0	19.455	11584000	4	IVVPIAPVDTSDLELKPQGK;LPLNELVADAAK;LWPSIAEAGEAIIK				248	6921;8571;9114	True;True;True	6959;8616;9161	12501;15418;15419;16415	14708;18074;18075;19313	14708;18075;19313			-1
Solyc01g094060.3.1	Solyc01g094060.3.1	2	2	2	Solyc01g094060.3.1 BEACH domain-containing protein (AHRD V3.3 *** A0A124SBD7_CYNCS)	1	2	2	2	2.6	2.6	2.6	197.56	1796	1796	0.00084746	10.929	4285700	1	LLGSLLDFAAR;VPTGSVTPLSNAVHAGSQPASVVGGDTLDTVADHK				249	8323;14161	True;True	8365;14266	14972;25631	17561;30438	17561;30438			-1
Solyc01g094200.3.1	Solyc01g094200.3.1	16	16	16	Solyc01g094200.3.1 Malic enzyme (AHRD V3.3 *** K4AZG1_SOLLC)	1	16	16	16	36.8	36.8	36.8	69.186	627	627	0	135.9	109390000	25	AHHEIEGLGLQEGAGLAEVVK;AVVQFEDFQAK;DFAPIIYTPTVGLVCQNYSGLFR;DIDPAALPFAK;DITAEVGAAVLR;ESDSVRPAIFAMSNPTNNAECCPVDAFK;GADILHDPWFNK;GILYPSIDDIR;ILGLGDLGVQGIGIPIGK;IVVVGAGSAGLGVLK;LDMYVAAAGINPQR;MAGPSADPHFFLLDK;NTEGQPESVVSLAK;PLTDFANQK;VISFEQQYDR;VLIDNIK				250	579;1505;1849;2011;2054;3473;4372;4799;6387;6922;7682;9182;10209;10378;13765;13887	True;True;True;True;True;True;True;True;True;True;True;True;True;True;True;True	582;1516;1863;2025;2068;3495;4398;4825;6422;6960;7722;9229;10288;10461;13867;13989	1057;1058;2741;3381;3382;3678;3751;3752;6319;6320;7873;8681;8682;11569;11570;12502;12503;13872;16526;16527;18429;18430;18737;24905;25098;25099	1264;1265;1266;3236;3983;3984;3985;4319;4409;4410;7425;7426;7427;9248;10235;10236;13621;13622;14709;14710;16271;19433;19434;21857;21858;22232;29589;29808;29809	1264;3236;3983;4319;4410;7427;9248;10235;13622;14710;16271;19433;21857;22232;29589;29809			-1
Solyc01g094260.3.1;Solyc01g094250.3.1;Solyc01g094237.1.1;Solyc01g094240.3.1	Solyc01g094260.3.1;Solyc01g094250.3.1;Solyc01g094237.1.1	3;3;3;1	3;3;3;1	3;3;3;1	Solyc01g094260.3.1 (+)-neomenthol dehydrogenase (AHRD V3.3 *** MNR1_CAPAN);Solyc01g094250.3.1 NAD(P)-binding Rossmann-fold superfamily protein (AHRD V3.3 *** AT3G61220.1);Solyc01g094237.1.1 NAD(P)-binding Rossmann-fold superfamily protein (AHRD V3.3 *** A0	4	3	3	3	15.6	15.6	15.6	23.578	212	212;314;1246;339	0	17.662	10308000	3	DFIENSVESK;IEQVLNEFLK;SIEGIVTNYELTK				251	1872;6033;11545	True;True;True	1886;6066;11633	3427;10930;20807	4041;12851;24675	4041;12851;24675			-1;-1;-1;-1
Solyc01g094280.3.1	Solyc01g094280.3.1	5	5	5	Solyc01g094280.3.1 Bifunctional protein FolD (AHRD V3.3 *** W9RX84_9ROSA)	1	5	5	5	22.8	22.8	22.8	39.953	368	368	0	35.149	17497000	6	DVDGFHPLNIGQLAMR;ILHAVCIEK;SNIVGMPAALLLQR;SYEVCLPENSTEEEVLK;YISDFNDDPMVHGILVQLPLPSHMDEEK				252	2529;6390;11816;12257;14964	True;True;True;True;True	2549;6425;11904;12349;15074	4623;11574;21300;22086;22087;27101;27102	5445;13630;25237;26128;26129;32239;32240	5445;13630;25237;26128;32239			-1
Solyc01g094290.3.1	Solyc01g094290.3.1	1	1	1	Solyc01g094290.3.1 K(+) efflux antiporter (AHRD V3.3 *** A0A0K9NJL3_ZOSMR)	1	1	1	1	2.2	2.2	2.2	128.77	1198	1198	0.0008471	10.904	1568400	3	AGATAVVPETLEPSLQLAAAVLAQAK				253	461	True	463	840;841	1007;1008;1009	1008			-1
Solyc01g094350.3.1;Solyc05g048850.3.1	Solyc01g094350.3.1	7;3	1;0	1;0	Solyc01g094350.3.1 RNA helicase DEAD4	2	7	1	1	19.1	3	3	56.905	498	498;362	0.0014174	6.5836	2988600	1	ELALQTSQVCK;GFERPSPIQEESIPIALTGSDILAR;GNEFEDYFLK;IEQELGTEIK;LYQPVHLLVGTPGR;NQLPSPDSTVAEVEK;YRTEDVTATK				254	3186;4570;5041;6032;9155;10133;15125	False;False;False;False;False;True;False	3207;4596;5069;6065;9202;10211;15239	5818;5819;8252;9122;10928;10929;16484;18305;27375;27376;27377;27378	6836;6837;9712;10748;12849;12850;19387;21716;32563;32564;32565;32566	6837;9712;10748;12849;19387;21716;32563			-1;-1
Solyc01g094370.3.1	Solyc01g094370.3.1	3	3	3	Solyc01g094370.3.1 remorin 2	1	3	3	3	24.1	24.1	24.1	19.169	174	174	0	21.457	14376000	5	AEATAVAAQPQPESTTPPPMAK;KLEEQLEQK;VAAVHMEAEEK				255	277;7214;13209	True;True;True	279;7252;13307	510;511;13022;13023;23832	634;635;15290;15291;28318	634;15291;28318			-1
Solyc01g094410.3.1;Solyc08g008020.1.1	Solyc01g094410.3.1	4;1	4;1	4;1	Solyc01g094410.3.1 C2 calcium/lipid-binding plant phosphoribosyltransferase family protein (AHRD V3.3 *** AT4G11610.1)	2	4	4	4	4.4	4.4	4.4	114.22	1009	1009;1000	0	21.969	18547000	2	IPDVFVK;IQTVVGDVATQGER;TFHHLPNVK;VNVIEAQDLVVSEK				256	6552;6660;12485;14081	True;True;True;True	6589;6697;12577;14185	11864;12049;22491;25473	13961;14171;26635;30241	13961;14171;26635;30241			-1;-1
Solyc01g094480.3.1	Solyc01g094480.3.1	3	3	3	Solyc01g094480.3.1 WD40 repeat-like protein (AHRD V3.3 *** I0Z536_COCSC)	1	3	3	3	12.3	12.3	12.3	56.092	505	505	0	21.845	24033000	6	AGVQHQAQPASAPSNTLALPGPENTR;PMDPQVITGSHDSTIK;SLDLFSPIHGHFPLPDPESK				257	563;10381;11655	True;True;True	565;10464;11743	1026;1027;18741;21024;21025	1229;1230;1231;22237;24922;24923	1230;22237;24923			-1
Solyc01g094530.3.1;Solyc01g094550.3.1	Solyc01g094530.3.1;Solyc01g094550.3.1	2;1	2;1	2;1	Solyc01g094530.3.1 Acyl-CoA thioesterase, putative (AHRD V3.3 *** B9RDR2_RICCO);Solyc01g094550.3.1 Acyl-CoA thioesterase, putative (AHRD V3.3 *** B9RDR2_RICCO)	2	2	2	2	5.4	5.4	5.4	54.761	483	483;428	0	14.174	5963400	3	LSDDQALHR;MPNVPDPETLLSLEDLR				258	8741;9515	True;True	8786;9583	15713;15714;17147	18405;18406;20201	18405;20201			-1;-1
Solyc01g094540.3.1;Solyc05g049950.3.1	Solyc01g094540.3.1;Solyc05g049950.3.1	2;2	2;2	2;2	Solyc01g094540.3.1 Small nuclear ribonucleoprotein-associated protein (AHRD V3.3 *-* K4AZJ5_SOLLC);Solyc05g049950.3.1 Small nuclear ribonucleoprotein-associated protein (AHRD V3.3 *** K4C128_SOLLC)	2	2	2	2	19.3	19.3	19.3	17.664	166	166;281	0	40.161	10948000	7	GEEVISMTVEGPPPPDDSR;HMNLVLGDCEEFR				259	4507;5675	True;True	4533;5707	8138;8139;10268;10269	9573;9574;9575;12074;12075;12076;12077	9574;12074			-1;-1
Solyc01g094560.3.1;Solyc06g036050.3.1;Solyc03g025520.3.1	Solyc01g094560.3.1;Solyc06g036050.3.1;Solyc03g025520.3.1	4;3;3	4;3;3	4;3;3	Solyc01g094560.3.1 60S ribosomal protein L36 (AHRD V3.3 *** K4AZJ7_SOLLC);Solyc06g036050.3.1 60S ribosomal protein L36 (AHRD V3.3 *** K4C4X4_SOLLC);Solyc03g025520.3.1 60S ribosomal protein L36 (AHRD V3.3 *** K4BF25_SOLLC)	3	4	4	4	29.1	29.1	29.1	12.37	110	110;146;158	0	25.3	69570000	5	EEMSSVLR;EVAGFAPYEK;KREEMSSVLR;QPNTGLSVGLNK				260	2869;3607;7348;10754	True;True;True;True	2889;3632;7386;10839	5245;6552;13271;13272;19383	6161;7690;15574;15575;22991	6161;7690;15575;22991			-1;-1;-1
Solyc01g094580.3.1	Solyc01g094580.3.1	1	1	1	Solyc01g094580.3.1 Beta-amylase (AHRD V3.3 *** K4AZJ9_SOLLC)	1	1	1	1	1.7	1.7	1.7	77.864	695	695	0.0027653	6.3099	34543000	1	ADINDVISALAR				261	233	True	234	432	542	542			-1
Solyc01g094690.3.1	Solyc01g094690.3.1	3	3	3	Solyc01g094690.3.1 plasma membrane intrinsic protein 1.2	1	3	3	3	11.2	11.2	11.2	30.482	285	285	0	19.537	18418000	5	GFQPSLFETK;GGGANVVAHGYTK;MEGKEEDVK				262	4621;4656;9283	True;True;True	4647;4682;9337	8339;8340;8401;16705	9821;9822;9892;9893;19650	9821;9892;19650			-1
Solyc01g094700.3.1	Solyc01g094700.3.1	2	2	2	Solyc01g094700.3.1 Glycerol-3-phosphate acyltransferase (AHRD V3.3 *** G7LBQ7_MEDTR)	1	2	2	2	4.4	4.4	4.4	55.685	501	501	0	12.396	6766600	1	TSIEVANHVQK;VLGTEIEVNPK				263	12965;13882	True;True	13061;13984	23388;25091	27802;29801	27802;29801			-1
Solyc01g094930.3.1	Solyc01g094930.3.1	4	4	4	Solyc01g094930.3.1 CAAX prenyl protease 1-like protein (AHRD V3.3 *** A0A0B0NSR9_GOSAR)	1	4	4	4	14.9	14.9	14.9	48.603	424	424	0	25.375	26298000	6	LAAIDESDKK;LFVVDGSTR;LPTLPKPLVGVISQEK;LQEENLSSMNTDPWYSAYHYSHPPLVER				264	7462;7904;8614;8643	True;True;True;True	7501;7946;8659;8688	13470;14251;14252;15501;15544;15545	15795;16716;16717;18167;18218;18219	15795;16717;18167;18219			-1
Solyc01g094960.3.1;Solyc05g049970.3.1;Solyc08g081495.1.1	Solyc01g094960.3.1	3;1;1	3;1;1	3;1;1	Solyc01g094960.3.1 mitogen-activated protein kinase 5	3	3	3	3	12.6	12.6	12.6	42.915	373	373;376;510	0	28.468	10541000	2	FPNASPGAVDLLEK;LITELIGSPDDASLGFLR;TTSETDFMTEYVVTR				265	4141;8173;13061	True;True;True	4167;8215;13158	7477;14722;14723;23556;23557	8786;17282;17283;27989;27990	8786;17283;27989			-1;-1;-1
Solyc01g095050.3.1	Solyc01g095050.3.1	2	2	2	Solyc01g095050.3.1 Negatively light-regulated protein (AHRD V3.3 *** A0A0K9NSD8_ZOSMR)	1	2	2	2	23.6	23.6	23.6	11.64	106	106	0	14.557	10385000	3	AYFDSADWALGK;SNPSTQQEEEVVK				266	1533;11830	True;True	1544;11918	2799;21324;21325	3299;25261;25262	3299;25262			-1
Solyc01g095120.3.1	Solyc01g095120.3.1	6	6	6	Solyc01g095120.3.1 alpha/beta-hydrolases superfamily protein	1	6	6	6	20.2	20.2	20.2	57.268	514	514	0	37.228	18483000	7	ADNIVHDAEFIR;ALNDNKFDAIEAAK;DAAQLLAEK;DVVNYLAESGGGVPLPSGGILTPR;GLQLLGLSGLGSSTGFER;GTGLSTPLTPSSMSQVNSAEDLANYLR				267	248;863;1651;2592;4966;5306	True;True;True;True;True;True	250;867;1664;2612;4992;5335	461;462;1593;3006;4731;8992;9611	575;576;1914;3538;5565;10595;11320;11321	575;1914;3538;5565;10595;11321			-1
Solyc01g095150.3.1	Solyc01g095150.3.1	7	7	7	Solyc01g095150.3.1 late embryogenesis-like protein	1	7	7	7	49.4	49.4	49.4	19.123	174	174	0	51.512	151090000	14	ANDSTMLDVPVK;GIGFDGLAFHAK;IANMEKPEATITDVDLK;IPDPGSIK;LPTLSDLWK;NPYSVPIPIMEIDYVLK;VPHSVLVSLVR				268	982;4768;5852;6551;8615;10116;14128	True;True;True;True;True;True;True	988;4794;5885;6588;8660;10194;14232	1794;1795;8610;8611;10580;10581;11862;11863;15502;15503;18270;18271;18272;25570	2139;2140;10138;10139;12436;12437;13958;13959;13960;18168;18169;21674;21675;21676;30366	2140;10138;12437;13959;18169;21674;30366			-1
Solyc01g095200.3.1	Solyc01g095200.3.1	5	4	3	Solyc01g095200.3.1 proteinase inhibitor 2	1	5	4	3	17.9	14.8	10.6	29.718	263	263	0	24.998	92137000	7	AEHVENSDPK;AEHVENSDPKGESLLEK;PADVFLWR;SEVEPETETLK;YEDKVDPLAEK				269	324;325;10327;11335;14812	True;True;False;True;True	326;327;10410;11421;14920	598;599;600;601;18652;18653;20414;26810;26811	736;737;738;739;22125;22126;24201;31883;31884	737;738;22126;24201;31884			-1
Solyc01g095410.3.1;Solyc05g050200.3.1	Solyc01g095410.3.1;Solyc05g050200.3.1	5;3	5;3	5;3	Solyc01g095410.3.1 Eukaryotic translation initiation factor 1A (AHRD V3.3 *** A0A0B0NM01_GOSAR);Solyc05g050200.3.1 Eukaryotic translation initiation factor 1A (AHRD V3.3 *** IF1A_ONOVI)	2	5	5	5	47.2	47.2	47.2	16.488	144	144;114	0	30.249	51691000	8	AYGELPENTR;DYQDDKADVILK;EDGQEYAQVLR;ELVFKEDGQEYAQVLR;LNEGIANLDEEDENAADDYIEFEDEDIDKI				270	1535;2624;2804;3300;8486	True;True;True;True;True	1546;2644;2824;3321;8530	2803;2804;4788;4789;4790;5127;6015;15255;15256	3304;3305;5630;5631;5632;6017;7071;17887;17888	3304;5630;6017;7071;17887			-1;-1
Solyc01g095420.3.1	Solyc01g095420.3.1	1	1	1	Solyc01g095420.3.1 copper ion binding protein (AHRD V3.3 *** AT4G05400.3)	1	1	1	1	5.5	5.5	5.5	30.683	271	271	0.0011579	7.8135	2803600	1	FMATLTPPIEGYLEK				271	4086	True	4112	7383	8676	8676			-1
Solyc10g011670.3.1;Solyc01g095570.3.1	Solyc10g011670.3.1;Solyc01g095570.3.1	1;1	1;1	1;1	Solyc10g011670.3.1 Mitochondrial substrate carrier family protein (AHRD V3.3 *** B9I8V0_POPTR);Solyc01g095570.3.1 Mitochondrial substrate carrier family protein (AHRD V3.3 *** B9I8V0_POPTR)	2	1	1	1	3.7	3.7	3.7	38.622	355	355;355	0.0011714	8.0273	3468600	1	SLVAGGVAGGVSR				272	11761	True	11849	21208	25130	25130			-1;-1
Solyc01g095620.3.1	Solyc01g095620.3.1	6	6	6	Solyc01g095620.3.1 Glycosyltransferase (AHRD V3.3 *** D7S016_SOLLC)	1	6	6	6	23.7	23.7	23.7	52.492	476	476	0	41.716	29360000	7	ALAELATK;AQIPHIAILPSPGMGHLIPLVEFAK;DLPDPIQIPGCTPIHGK;GFGLVLPNWAPQAR;IANATFFNVQDSTNPLEFLPK;IFLNSLPSSMDYHLLPPVNFDDLPEDVK				273	737;1121;2182;4600;5848;6083	True;True;True;True;True;True	740;1129;2196;4626;5881;6116	1353;2078;3981;8305;10575;11014;11015	1608;2477;4669;9778;12431;12959;12960;12961	1608;2477;4669;9778;12431;12961			-1
Solyc01g095860.3.1	Solyc01g095860.3.1	1	1	1	Solyc01g095860.3.1 RING/U-box superfamily protein, putative (AHRD V3.3 *** A0A061DTM6_THECC)	1	1	1	1	1.9	1.9	1.9	41.086	372	372	0.0044293	6.1244	2162500	1	PVQQVLK				274	10438	True	10522	18838	22352	22352			-1
Solyc01g095970.3.1	Solyc01g095970.3.1	10	3	3	Solyc01g095970.3.1 dynamin-like protein (AHRD V3.3 *** AT5G42080.4)	1	10	3	3	24.6	10.3	10.3	68.208	610	610	0	20.817	6923400	3	ACTALGDHGEESALPTLWDALPSIAVVGGQSSGK;EIADETDRETGR;GPAEAAVDAVHAILK;LGKPIATDAGGK;LQFPWIGVVNR;MENLIQLVNR;QLGTLLDEDPAIMQR;SLLDHFFTDLGK;SSVLESIVGK;VAVEGQSDSIVADIENMVR				275	189;3058;5089;7968;8662;9309;10688;11716;12082;13307	True;False;False;False;False;True;False;False;False;True	190;3079;5118;8010;8707;9367;10772;11804;12172;13405	357;5590;9216;9217;14372;14373;15584;15585;16761;19278;19279;21129;21130;21775;24023;24024	451;6558;10863;10864;16857;16858;18263;18264;19727;22865;22866;22867;25037;25038;25775;28558;28559	451;6558;10863;16857;18264;19727;22866;25037;25775;28559			-1
Solyc01g096040.3.1	Solyc01g096040.3.1	6	6	6	Solyc01g096040.3.1 Eukaryotic aspartyl protease family protein (AHRD V3.3 *** AT1G01300.1)	1	6	6	6	17.3	17.3	17.3	51.479	481	481	0	48.795	27886000	9	APDFSLFDTCFDLSGK;DFSSSVVSGLSQGSGEYFTR;LTRPAYVALR;PSYLVFGESAVSR;SSSFLGVACGSPLCR;TAVFTPLVK				276	1037;1898;8923;10421;12064;12363	True;True;True;True;True;True	1044;1912;8968;10505;12154;12455	1910;3466;3467;3468;16063;18812;18813;21745;22271	2276;2277;4081;4082;4083;18881;22324;22325;25737;25738;26364	2276;4082;18881;22325;25737;26364			-1
Solyc01g096060.3.1	Solyc01g096060.3.1	7	7	7	Solyc01g096060.3.1 Exportin-2-like protein (AHRD V3.3 *** A0A0B0N8Q4_GOSAR)	1	7	7	7	10.1	10.1	10.1	128.11	1135	1135	0	42.584	43834000	7	IQSQLSEALAVIGK;LICESSTLLDPK;MLDSIVTLLSRPEEER;VLDETDVPDFGETVGYNATFVHLYNAGK;WAPSPPKEPNLPALNPISDPEK;WAPSPPKEPNLPALNPISDPEKELIK;YPVLEDTGDDGLAVVDGLR				277	6656;8074;9425;13839;14624;14625;15098	True;True;True;True;True;True;True	6693;8116;9491;13941;14731;14732;15212	12043;14557;16986;16987;25028;26461;26462;27334	14165;17085;20003;20004;29730;29731;31426;31427;32520	14165;17085;20004;29731;31426;31427;32520			-1
Solyc01g096090.3.1	Solyc01g096090.3.1	1	1	1	Solyc01g096090.3.1 Transmembrane protein, putative (AHRD V3.3 *** A0A072U5P8_MEDTR)	1	1	1	1	3.1	3.1	3.1	61.278	551	551	0.0014864	7.2608	10726000	2	QVPAAPLSDVVAGMTGK				278	10853	True	10938	19550;19551	23178;23179	23179			-1
Solyc01g096270.3.1	Solyc01g096270.3.1	3	3	3	Solyc01g096270.3.1 Cytochrome b5 (AHRD V3.3 *** CYB5_BRAOB)	1	3	3	3	41.7	41.7	41.7	14.565	132	132	0	36.279	164700000	9	DATDDFEDVGHSDDAR;VYDVTSFLDDHPGGDEVLLTATGK;YFIGEIDSSTIPAER				279	1731;14582;14853	True;True;True	1745;14689;14961	3148;3149;3150;26379;26380;26882;26883	3703;3704;3705;31316;31317;31318;31319;31976;31977	3705;31316;31977			-1
Solyc04g025460.2.1;Solyc04g025477.1.1;Solyc01g108400.3.1;Solyc01g096350.3.1;Solyc02g065070.3.1;Solyc02g090510.3.1;Solyc10g078390.2.1;Solyc03g082500.3.1	Solyc04g025460.2.1;Solyc04g025477.1.1;Solyc01g108400.3.1;Solyc01g096350.3.1;Solyc02g065070.3.1;Solyc02g090510.3.1;Solyc10g078390.2.1;Solyc03g082500.3.1	1;1;1;1;1;1;1;1	1;1;1;1;1;1;1;1	1;1;1;1;1;1;1;1	Solyc04g025460.2.1 LOW QUALITY:CDPK-related kinase (AHRD V3.3 *-* AT3G50530.2);Solyc04g025477.1.1 CDPK-related kinase (AHRD V3.3 *-* AT3G50530.2);Solyc01g108400.3.1 CDPK-related kinase (AHRD V3.3 *** AT3G50530.1);Solyc01g096350.3.1 CDPK-related protein kin	8	1	1	1	27.7	27.7	27.7	7.4334	65	65;116;588;589;591;607;611;630	0.0011673	7.9942	4657700	2	LNDIVGSAYYVAPEVLHR				280	8476	True	8519	15230;15231	17855;17856	17856			-1;-1;-1;-1;-1;-1;-1;-1
Solyc01g096390.3.1	Solyc01g096390.3.1	1	1	1	Solyc01g096390.3.1 DNA-directed RNA polymerase subunit (AHRD V3.3 *** K4B027_SOLLC)	1	1	1	1	3.6	3.6	3.6	84.312	753	753	0.007984	5.8887	487120	1	SSISDCPITHPSLLLNPFLGLPLEAGR				281	12027	True	12117	21687	25679	25679			-1
Solyc01g096420.3.1	Solyc01g096420.3.1	7	5	5	Solyc01g096420.3.1 NADPH:quinone oxidoreductase (AHRD V3.3 *** AT3G27890.1)	1	7	5	5	41.5	27.5	27.5	21.436	193	193	0	41.499	185410000	14	FDSNGVLIHEETK;GLLNAAMEICK;IEEADCFLFASPEYNYSVTAPLK;KIEEADCFLFASPEYNYSVTAPLK;KKIEEADCFLFASPEYNYSVTAPLK;NAIDWASRPPNVWADK;SAAIVSAGGNFGGGR				282	3849;4941;5976;7156;7185;9654;11063	True;False;True;True;True;False;True	3874;4967;6009;7194;7223;9725;11148	6971;6972;8949;8950;10803;10804;10805;10806;12917;12918;12965;12966;17403;17404;17405;17406;19905;19906	8182;8183;10544;10545;12702;12703;12704;12705;12706;15178;15179;15229;15230;20515;20516;20517;20518;23574;23575;23576	8182;10544;12702;15179;15230;20518;23575			-1
Solyc01g096435.1.1	Solyc01g096435.1.1	9	9	7	Solyc01g096435.1.1 NADPH:quinone oxidoreductase (AHRD V3.3 *** AT3G27890.1)	1	9	9	7	56.8	56.8	43.2	21.805	199	199	0	84.782	329670000	23	AAAMVSAGGGFGGGR;AVLLALQALSLK;FDSDGVLTDEETK;GLLNAAMEICK;IEEADCFLFASPEYNYSITGPLK;KIEEADCFLFASPEYNYSITGPLK;MQAAAMAAQPVIK;NAIDWASRPPNVWADK;VAGLCGSLR				283	10;1449;3846;4941;5975;7155;9521;9654;13243	True;True;True;True;True;True;True;True;True	11;1459;3871;4967;6008;7193;9589;9725;13341	30;31;2632;2633;6967;8949;8950;10801;10802;12915;12916;17156;17157;17403;17404;17405;17406;23895;23896	59;60;3112;3113;8178;10544;10545;12698;12699;12700;12701;15174;15175;15176;15177;20212;20213;20515;20516;20517;20518;28393;28394	60;3113;8178;10544;12701;15174;20212;20518;28393			-1
Solyc01g096450.3.1	Solyc01g096450.3.1	10	10	10	Solyc01g096450.3.1 Aspartic proteinase nepenthesin-1-like protein (AHRD V3.3 *** T2DNA5_PHAVU)	1	10	10	10	41	41	41	40.131	373	373	0	91.784	191400000	21	GLLSFISQSESLYK;ILFDVPNSR;ISGSNTPPQGLLALGR;IVDIPPSAFAFDSNTGAGTIIDSGTVFTR;LVDQAYTAVR;QILQTPTYIVK;SFVPIASGR;SPNFSGTLR;SSSSSTTCLAMAASPTDPVNSVLNVIASWQQQNHR;STFSYCLPSYK				284	4949;6377;6704;6861;8970;10642;11394;11889;12072;12110	True;True;True;True;True;True;True;True;True;True	4975;6412;6741;6898;9016;10726;11480;11978;12162;12201	8962;8963;11550;11551;12120;12121;12389;12390;16149;16150;19188;20511;21439;21440;21755;21820;21821	10561;10562;10563;13600;13601;14256;14257;14258;14259;14572;14573;14574;14575;18986;18987;22769;24314;25391;25392;25750;25828;25829	10562;13601;14258;14572;18986;22769;24314;25392;25750;25828			-1
Solyc01g096520.3.1	Solyc01g096520.3.1	2	2	2	Solyc01g096520.3.1 Peptidyl-prolyl cis-trans isomerase (AHRD V3.3 *** K4B040_SOLLC)	1	2	2	2	17.9	17.9	17.9	20.511	190	190	0	11.666	10933000	3	ASGGVGGGVVEWHLRPQVPK;KIENVAVGANNKPK				285	1197;7161	True;True	1205;7199	2202;12925	2608;2609;15187	2608;15187			-1
Solyc01g096590.3.1	Solyc01g096590.3.1	6	6	1	Solyc01g096590.3.1 ribosomal protein S10p/S20e family protein	1	6	6	1	60.2	60.2	17.9	13.711	123	123	0	53.221	497190000	14	AAYAAMKPTKPGLEEPAEMIHK;KSPCGEGTNTWDR;QITSITIEPGVEVEVTIAES;SPCGEGTNTWDR;VIDLFSSPDVVK;VLNITTR				286	174;7366;10654;11853;13717;13912	True;True;True;True;True;True	175;7404;10738;11941;13818;14015	335;13303;13304;13305;13306;19209;21370;21371;24820;24821;25145;25146	428;15610;15611;15612;15613;22791;25315;25316;29486;29487;29488;29489;29864;29865	428;15611;22791;25316;29489;29865			-1
Solyc01g096670.3.1;Solyc10g078240.2.1	Solyc01g096670.3.1	3;1	3;1	3;1	Solyc01g096670.3.1 Cytochrome P450, putative (AHRD V3.3 *** B9SJN4_RICCO)	2	3	3	3	6.2	6.2	6.2	58.544	514	514;509	0	21.48	15815000	3	AQEELDQVIGYER;FLEEDVDMK;TPLQAVATPR				287	1109;4040;12858	True;True;True	1117;4066;12954	2048;7303;23200	2436;8584;27593	2436;8584;27593			-1;-1
Solyc01g096700.3.1	Solyc01g096700.3.1	1	1	1	Solyc01g096700.3.1 DnaJ domain-containing protein (AHRD V3.3 *** A0A118JUX9_CYNCS)	1	1	1	1	2.8	2.8	2.8	74.055	650	650	0.0034258	6.2029	11038000	2	AEVEGVENSSKPESGSAK				288	370	True	372	690;691	839;840	839			-1
Solyc01g096780.3.1	Solyc01g096780.3.1	4	4	4	Solyc01g096780.3.1 SAD1/UNC-84 domain protein 1 (AHRD V3.3 *** AT5G04990.1)	1	4	4	4	17.3	17.3	17.3	51.338	468	468	0	24.788	15179000	8	EVSGTSENLEK;ILTPSFGEPGQCFALK;KQPTALDLADSNLATATAAAAAAAAAAADPISTPNVSYR;TAIIPEAVTLEHVAK				289	3686;6447;7337;12319	True;True;True;True	3711;6483;7375;12411	6692;6693;11675;11676;13256;22186;22187	7855;7856;13749;13750;13751;15558;26239;26240	7856;13749;15558;26240			-1
Solyc01g096870.3.1	Solyc01g096870.3.1	1	1	1	Solyc01g096870.3.1 Prolyl-tRNA synthetase, putative (AHRD V3.3 *** B9RIU3_RICCO)	1	1	1	1	3.8	3.8	3.8	61.136	547	547	0.0017674	6.559	3662600	1	EASHVEGFSPELALVTVGGGK				290	2744	True	2764	5023	5904	5904			-1
Solyc01g096960.3.1	Solyc01g096960.3.1	2	2	2	Solyc01g096960.3.1 Heat shock family protein (AHRD V3.3 *-* D7LG79_ARALL)	1	2	2	2	5.7	5.7	5.7	49.32	441	441	0	14.077	3035600	2	TQMGDEDIDFPALR;TTYPTTEATPK				291	12917;13070	True;True	13013;13167	23305;23571	27709;28007	27709;28007			-1
Solyc01g096990.3.1	Solyc01g096990.3.1	3	3	3	Solyc01g096990.3.1 Vacuolar protein sorting-associated protein 9A (AHRD V3.3 *** A0A1D1ZJE0_9ARAE)	1	3	3	3	14.6	14.6	14.6	54.078	485	485	0	20.288	8425400	3	ALLSGLSADNNVLDQSDQNAGPVPGADTSDAK;DSAAVQEFLGNMETAFR;MENSDVLGSSTAPLTWHDFLQR				292	853;2388;9310	True;True;True	857;2406;9368	1567;4363;16762	1883;5143;19728	1883;5143;19728			-1
Solyc01g097010.3.1	Solyc01g097010.3.1	5	5	5	Solyc01g097010.3.1 Poly(RC)-binding protein, putative (AHRD V3.3 *** B9S7H6_RICCO)	1	5	5	5	20.5	20.5	20.5	37.122	351	351	0	50.886	47609000	8	LLVPASQAGSLIGK;SIQEASSCIVR;VLGTEDLPMFALQDDR;VSGATVTIQETK;VVDGLENDSSHPPPAVAGK				293	8415;11589;13881;14270;14442	True;True;True;True;True	8457;11677;13983;14376;14548	15128;15129;20890;25089;25090;25830;26125;26126	17734;17735;24773;29799;29800;30673;31020;31021	17734;24773;29800;30673;31020			-1
Solyc01g097190.3.1	Solyc01g097190.3.1	4	4	4	Solyc01g097190.3.1 Ankyrin repeat family protein (AHRD V3.3 *** A0A061F958_THECC)	1	4	4	4	8.4	8.4	8.4	87.969	818	818	0	27.204	20563000	5	EAVEALLPVTER;GVDVDLQSEAGTPLMWAAGFGQEEVVK;IDVNEKDDEGETPLLHAAR;KDLPEVSPEAK				294	2765;5370;5957;7020	True;True;True;True	2785;5400;5990;7058	5056;9737;9738;10766;12665	5938;11465;11466;12660;14891	5938;11466;12660;14891			-1
Solyc01g097270.3.1;Solyc01g097280.2.1	Solyc01g097270.3.1	4;1	4;1	4;1	Solyc01g097270.3.1 pathogen-induced protein	2	4	4	4	38.7	38.7	38.7	22.694	212	212;205	0	31.502	25744000	12	GGALCGGNLCCSQFGWCGSTPEYCSPSQGCQSQCR;GGPTPTPTPGGGAQVR;IVDQCSNGGLDLDINVFR;YGWTAFCGPVGPR				295	4641;4686;6864;14923	True;True;True;True	4667;4712;6901;15032	8374;8375;8376;8454;12394;27011;27012	9858;9859;9860;9861;9862;9863;9864;9957;14579;14580;32122;32123	9859;9957;14579;32122			-1;-1
Solyc01g097340.3.1	Solyc01g097340.3.1	6	2	2	Solyc01g097340.3.1 GDP-mannose 3,5-epimerase (AHRD V3.3 *** C6K2K9_SOLLC)	1	6	2	2	19.7	8	8	42.456	376	376	0	19.547	16574000	4	EADAWPAEPQDAYGLEK;EPYWPSEK;LATEELCK;SFTFIDECVEGVLR;SQGVDTATYGSSK;VVGTQAPVELGSLR				296	2661;3409;7589;11393;11933;14483	True;False;False;False;True;False	2681;3431;7629;11479;12022;14589	4867;4868;6206;13696;13697;20509;20510;21526;21527;26205;26206	5726;5727;7296;16063;16064;24312;24313;25491;25492;31109;31110	5726;7296;16064;24313;25491;31109			-1
Solyc01g097350.3.1	Solyc01g097350.3.1	6	6	6	Solyc01g097350.3.1 Calcium-binding EF hand family protein (AHRD V3.3 *** A0A061F999_THECC)	1	6	6	6	27.8	27.8	27.8	36.215	327	327	0	68.951	46415000	14	AVDLSLPSTVDSSVTGAQLLDVAESK;IMQEEEKDGLSTK;KYVDAIANELQDDPIVIAILDGK;SDGGLTILDGTQLR;VSESLFGFSLPDTLK;YVDAIANELQDDPIVIAILDGK				297	1405;6484;7448;11210;14261;15211	True;True;True;True;True;True	1415;6521;7487;11295;14367;15325	2554;2555;11745;11746;13447;20190;20191;25817;25818;27530;27531;27532	3021;3022;13830;13831;15770;23921;23922;23923;23924;30656;30657;32751;32752;32753	3021;13830;15770;23921;30656;32752			-1
Solyc01g097360.3.1	Solyc01g097360.3.1	1	1	1	Solyc01g097360.3.1 Coiled-coil domain-containing protein 14 (AHRD V3.3 *** A0A1D1XHZ9_9ARAE)	1	1	1	1	11.2	11.2	11.2	12.037	107	107	0.0011459	7.6857	2621500	1	LGSEAYSVEACK				298	8008	True	8050	14445	16940	16940			-1
Solyc01g097450.3.1	Solyc01g097450.3.1	3	3	3	Solyc01g097450.3.1 PITH domain-containing protein (AHRD V3.3 *** W9S6X8_9ROSA)	1	3	3	3	31.2	31.2	31.2	19.62	176	176	0	21.257	61026000	6	AAESAFAIPK;EHMGFSNVNDYPPSDTVVLSEDNLK;SVTIFIEDNQHDGETTNVQK				299	51;3045;12235	True;True;True	52;3066;12327	109;110;5561;5562;22045	155;156;6525;6526;6527;26082	156;6525;26082			-1
Solyc01g097460.3.1	Solyc01g097460.3.1	1	1	1	Solyc01g097460.3.1 Ribose 5-phosphate isomerase-related family protein (AHRD V3.3 *** U5GAQ0_POPTR)	1	1	1	1	6.8	6.8	6.8	31.147	293	293	0	25.791	19235000	3	LGELLSSGQLTNIVGVPTSK				300	7937	True	7979	14319;14320	16795;16796;16797	16797			-1
Solyc01g097510.3.1	Solyc01g097510.3.1	2	1	1	Solyc01g097510.3.1 annexin 3	1	2	1	1	7.4	4.9	4.9	36.615	324	324	0.005059	6.0215	2762100	1	ELVDPSTANEEAAILR;GLLESILK				301	3296;4932	True;False	3317;4958	6009;8934	7065;10527	7065;10527			-1
Solyc01g097520.3.1	Solyc01g097520.3.1	6	4	4	Solyc01g097520.3.1 annexin 5	1	6	4	4	24.4	16.8	16.8	36.468	316	316	0	39.76	33105000	6	AFSGLGVDENLFISTLGK;EALLLQVPK;EITGNFLDEDLECDLTLK;LKDAVVLYTMHPWER;SSEDLLGAR;YGTTLAEK				302	437;2721;3137;8191;11995;14914	True;True;True;False;False;True	439;2741;3158;8233;12085;15023	800;801;4978;5724;5725;14753;21635;21636;26993	962;963;5850;6722;6723;17317;25612;25613;25614;32103	963;5850;6722;17317;25612;32103			-1
Solyc01g097540.3.1	Solyc01g097540.3.1	3	3	2	Solyc01g097540.3.1 annexin 4	1	3	3	2	11.4	11.4	9.1	39.487	351	351	0	32.197	15540000	7	ASILGFGTDENALTR;GLLESILK;IPDVVPSPAEDAETLMK				303	1205;4932;6553	True;True;True	1213;4958;6590	2216;2217;8934;11865;11866	2626;2627;2628;2629;10527;13962;13963	2628;10527;13963			-1
Solyc01g097550.3.1	Solyc01g097550.3.1	11	11	9	Solyc01g097550.3.1 annexin 6	1	11	11	9	39	39	31.7	38.18	331	331	0	93.06	153740000	20	AFSGLGVDENLFISSLGR;EMTGNFLDEDLDGDLLLK;IPQHDVLIETACTR;KTNLIEDEDIVR;LIKEEFQSK;LKDAVVLYTMHPWER;QVVQCLCSPQTYFSK;SEANEFAAVTK;SSEDLLGAR;TNLIEDEDIVR;VSTPGFFK				304	436;3343;6580;7386;8120;8191;10865;11269;11995;12809;14324	True;True;True;True;True;True;True;True;True;True;True	438;3364;3365;6617;7424;8162;8233;10950;11355;12085;12903;14430	798;799;6087;6088;6089;6090;11908;11909;13339;14632;14753;19569;20298;21635;21636;23103;23104;25929	958;959;960;961;7148;7149;7150;7151;14012;14013;15650;17171;17317;23197;23198;24052;25612;25613;25614;27480;27481;30793	959;7150;14013;15650;17171;17317;23197;24052;25612;27481;30793			-1
Solyc01g097760.3.1;Solyc10g018810.1.1;Solyc11g042883.1.1	Solyc01g097760.3.1	10;3;1	10;3;1	2;0;0	Solyc01g097760.3.1 60S ribosomal protein L7A-like protein (AHRD V3.3 *** Q2XPW4_SOLTU)	3	10	10	2	33.3	33.3	7.8	29.222	258	258;77;77	0	71.073	210900000	22	ANFNDKYEENR;ANFNDKYEENRK;AVNPLFEK;KMEIPYCIVK;LKVPPALNQFTK;MEIPYCIVK;NEDKMEFSR;QFGIGGALPPKK;TASALCLTTVK;TLDKNPATTLFK				305	993;994;1460;7258;8219;9293;9742;10558;12350;12671	True;True;True;True;True;True;True;True;True;True	1000;1001;1470;7296;8261;9349;9815;10642;12442;12764	1817;1818;1819;1820;1821;2658;13098;13099;13100;14799;14800;16728;17567;17568;17569;17570;19047;22248;22848;22849	2176;2177;2178;2179;2180;3139;15373;15374;15375;17367;17368;17369;17370;19683;20713;20714;20715;20716;22608;26337;27137;27138	2179;2180;3139;15374;17367;19683;20715;22608;26337;27138			-1;-1;-1
Solyc01g097870.3.1	Solyc01g097870.3.1	4	4	1	Solyc01g097870.3.1 40S ribosomal protein S24 (AHRD V3.3 *** K4B0H4_SOLLC)	1	4	4	1	27.1	27.1	6.8	15.363	133	133	0	27.701	176360000	13	DANAIFVFK;KQFIIDVLHPGR;QFIIDVLHPGR;STGFGLIYDSVENAK				306	1710;7334;10559;12113	True;True;True;True	1723;7372;10643;12204	3110;3111;13250;13251;13252;13253;19048;19049;21824;21825	3658;3659;15551;15552;15553;15554;15555;22609;22610;22611;25832;25833;25834;25835	3658;15551;22609;25832			-1
Solyc01g097880.3.1	Solyc01g097880.3.1	2	2	2	Solyc01g097880.3.1 Cytidine/deoxycytidylate deaminase family protein (AHRD V3.3 *** AT5G28050.3)	1	2	2	2	16.6	16.6	16.6	16.278	151	151	0	13.502	44892000	3	FLTQAVEEAYK;HTDPTAHAEVTAVR				307	4078;5734	True;True	4104;5766	7368;7369;10378	8659;8660;12201	8659;12201			-1
Solyc01g097890.2.1	Solyc01g097890.2.1	2	2	2	Solyc01g097890.2.1 LOW QUALITY:DNA-binding storekeeper protein-related transcriptional regulator (AHRD V3.3 *** AT5G28040.2)	1	2	2	2	6	6	6	48.609	453	453	0	12.713	3342200	1	IDDFAIPVILPGAVK;LWTDEDEIELLR				308	5910;9116	True;True	5943;9163	10684;16417	12565;19315	12565;19315			-1
Solyc01g097920.3.1;Solyc01g097940.1.1;Solyc01g097950.3.1;Solyc01g097930.3.1	Solyc01g097920.3.1	7;2;1;1	6;2;1;1	6;2;1;1	Solyc01g097920.3.1 Cysteine synthase (AHRD V3.3 *** K4B0H9_SOLLC)	4	7	6	6	24.4	21.1	21.1	38.388	356	356;196;323;323	0	74.947	39342000	10	ALGAELYITDPAK;DVTELIGNTPMVYLNK;IHYETTGPEIWK;IVEGCAAQIAAK;LETMEPCASVK;LIAVIFPSFGER;YLSTVLFDSIR				309	809;2585;6223;6869;7819;8073;15036	True;True;False;True;True;True;True	812;2605;6258;6906;7861;8115;15146	1486;1487;4718;4719;4720;11275;11276;11277;11278;12402;12403;12404;14107;14555;14556;27229	1793;1794;5552;5553;5554;13279;13280;13281;13282;14590;14591;14592;16542;17083;17084;32388	1794;5553;13280;14592;16542;17083;32388			-1;-1;-1;-1
Solyc01g097970.3.1	Solyc01g097970.3.1	3	3	3	Solyc01g097970.3.1 Deoxyuridine 5-triphosphate nucleotidohydrolase (AHRD V3.3 *** DUT_SOLLC)	1	3	3	3	32.4	32.4	32.4	14.831	139	139	0	24.841	14904000	4	ALVPTDLSIAVPEGTYAR;GSPLSAGYDLSSATEMK;LSDNAVLPSR				310	926;5263;8748	True;True;True	930;5292;8793	1697;9526;9527;15725	2030;11221;11222;18421	2030;11221;18421			-1
Solyc01g098000.3.1	Solyc01g098000.3.1	12	8	8	Solyc01g098000.3.1 Elongation factor 1-beta (AHRD V3.3 *** D7KES3_ARALL)	1	12	8	8	63.1	51.9	51.9	26.117	241	241	0	60.082	121180000	13	ASAADDDDDDDDVDLFGEETEEEK;ASAADDDDDDDDVDLFGEETEEEKK;AVAFQNVNSESGLKK;DDITVYSYLAK;DDITVYSYLAKPPSAEYVNALR;ISGVSGVGAGVIVEGSAPITGAVATPPADDSK;KLDDFLLTR;LVPVGYGIK;SSVLMDVKPWDDETDMK;SSVLMDVKPWDDETDMKK;SVTMEGLTFGASK;SYISGYQASK				311	1157;1158;1374;1778;1779;6706;7194;9044;12083;12084;12236;12263	True;True;True;False;True;True;True;False;False;False;True;True	1165;1166;1384;1792;1793;6743;7232;9091;12173;12174;12175;12328;12355	2135;2136;2137;2500;2501;3244;3245;3246;3247;12126;12982;12983;16298;21776;21777;21778;21779;21780;21781;21782;21783;21784;22046;22047;22094	2536;2537;2538;2539;2540;2963;2964;3820;3821;3822;3823;14266;15247;15248;19176;25776;25777;25778;25779;25780;25781;25782;25783;25784;26083;26084;26136	2536;2537;2963;3820;3823;14266;15247;19176;25780;25783;26083;26136	22;23	148;159	-1
Solyc01g098020.2.1;Solyc01g098010.3.1	Solyc01g098020.2.1;Solyc01g098010.3.1	2;1	2;1	2;1	Solyc01g098020.2.1 Acetyltransferase (GNAT) domain protein (AHRD V3.3 *** G7L0S4_MEDTR);Solyc01g098010.3.1 Acetyltransferase (GNAT) domain protein (AHRD V3.3 *** G7L0S4_MEDTR)	2	2	2	2	18.1	18.1	18.1	18.751	166	166;221	0	18.813	2953600	2	MAIPLILEEFPEIVR;STDVDDVLSWASDDR				312	9185;12101	True;True	9232;12192	16531;16532;21808	19438;19439;25810	19438;25810			-1;-1
Solyc01g098030.3.1	Solyc01g098030.3.1	2	2	2	Solyc01g098030.3.1 Hydroxyproline-rich glycoprotein family protein, putative isoform 1 (AHRD V3.3 *** A0A061GYH3_THECC)	1	2	2	2	9.1	9.1	9.1	46.058	429	429	0	14.873	1869900	2	DQEEWEEVIKETMETVPLMK;LGPESMNTLAEGFEEMSAR				313	2347;7999	True;True	2364;8041	4296;14432	5064;16927	5064;16927			-1
Solyc01g098090.3.1	Solyc01g098090.3.1	1	1	1	Solyc01g098090.3.1 meloidogyne-induced giant cell protein DB214	1	1	1	1	2	2	2	80.26	739	739	0.0014942	7.3282	899960	0	SPATDGCEYLFTGSR				314	11851	True	11939	21367	25311	25311			-1
Solyc01g098100.2.1	Solyc01g098100.2.1	2	2	2	Solyc01g098100.2.1 60S ribosome subunit biogenesis protein NIP7 homolog (AHRD V3.3 *** K4B0J7_SOLLC)	1	2	2	2	16.3	16.3	16.3	22	196	196	0	13.723	13980000	4	MRPLDEQETTQVFEK;NIVENPSHEGTDNTPGR				315	9540;9895	True;True	9609;9969	17189;17833;17834	20252;20253;21021;21022	20253;21022			-1
Solyc01g098160.3.1	Solyc01g098160.3.1	2	2	2	Solyc01g098160.3.1 Protein kinase superfamily protein (AHRD V3.3 *** AT1G54610.3)	1	2	2	2	4.9	4.9	4.9	64.338	575	575	0.00043215	11.54	2147700	1	GSNLLLDNSGILR;IADFGLATIFDPSHK				316	5255;5803	True;True	5284;5836	9515;10497	11210;12340	11210;12340			-1
Solyc01g098180.3.1	Solyc01g098180.3.1	2	2	2	Solyc01g098180.3.1 Translation initiation factor eIF-2B subunit epsilon (AHRD V3.3 *** A0A0B2P411_GLYSO)	1	2	2	2	3.3	3.3	3.3	82.228	732	732	0	15.026	6627300	1	GMGAAEDAEEELAR;HSVAPIPVDK				317	5005;5730	True;True	5031;5762	9060;10371;10372	10675;12194;12195	10675;12195			-1
Solyc01g098230.3.1	Solyc01g098230.3.1	1	1	1	Solyc01g098230.3.1 Mitochondrial import inner membrane translocase subunit tim44, putative (AHRD V3.3 *** B9SF39_RICCO)	1	1	1	1	3.2	3.2	3.2	56.217	498	498	0.0014599	6.962	3817900	2	LEHSAPTQETSSNFER				318	7771	True	7811	14025	16452;16453	16452			-1
Solyc01g098550.3.1	Solyc01g098550.3.1	3	3	3	Solyc01g098550.3.1 Indole-3-glycerol phosphate lyase (AHRD V3.3 *** W9QCL1_9ROSA)	1	3	3	3	15	15	15	37.403	347	347	0	21.789	19851000	8	DTGVHGLVVPDVPLEETEMLR;VALIPYITAGDPDLATTAEALK;VQSLLLDIK				319	2489;13263;14217	True;True;True	2509;13361;14322	4549;23934;23935;23936;23937;25731	5360;28437;28438;28439;28440;28441;30563;30564	5360;28437;30563			-1
Solyc01g098610.3.1	Solyc01g098610.3.1	3	3	3	Solyc01g098610.3.1 glutathione synthetase 2	1	3	3	3	8.9	8.9	8.9	62.762	559	559	0	19.096	8958500	3	FLENKDDIAK;IPANNAVNQFAEALAK;VPEMQTQLEDSAKPIVDPHDIDSK				320	4044;6536;14109	True;True;True	4070;6573;14213	7307;11836;25528	8588;13929;30310	8588;13929;30310			-1
Solyc01g098700.3.1	Solyc01g098700.3.1	1	1	1	Solyc01g098700.3.1 Branched-chain-amino-acid aminotransferase-like protein (AHRD V3.3 *** G7I8Q0_MEDTR)	1	1	1	1	2.8	2.8	2.8	63.261	563	563	0	12.71	571970	1	NDIEVLDEPLYANFLR				321	9718	True	9791	17523	20664	20664			-1
Solyc01g098780.3.1	Solyc01g098780.3.1	2	2	2	Solyc01g098780.3.1 Signal peptidase subunit (AHRD V3.3 *** AT5G27430.1)	1	2	2	2	15	15	15	19.004	167	167	0	23.813	35754000	8	FVDQGSNLR;NALNQISLWDGIIPTK				322	4286;9663	True;True	4312;9735	7731;7732;17422;17423	9080;9081;9082;9083;20541;20542;20543;20544	9082;20542			-1
Solyc01g098810.3.1	Solyc01g098810.3.1	1	1	1	Solyc01g098810.3.1 HSP20-like chaperones superfamily protein (AHRD V3.3 *** AT1G54850.1)	1	1	1	1	7.5	7.5	7.5	29.059	267	267	0	17.768	4381300	3	VGPLVGSVDIAESEDDYVFR				323	13642	True	13743	24654;24655	29286;29287;29288	29286			-1
Solyc01g098840.3.1	Solyc01g098840.3.1	1	1	1	Solyc01g098840.3.1 Mevalonate kinase (AHRD V3.3 *** K4B0S1_SOLLC)	1	1	1	1	6.4	6.4	6.4	41.518	392	392	0.0012531	10.411	2620800	4	LTGAGGGGCVLTLLPTLLSGTVVDK				324	8886	True	8931	15997;15998;15999	18803;18804;18805;18806	18803			-1
Solyc01g098880.3.1;Solyc04g079870.2.1	Solyc01g098880.3.1	7;1	7;1	7;1	Solyc01g098880.3.1 Seryl-tRNA synthetase, putative (AHRD V3.3 *** B9RKX9_RICCO)	2	7	7	7	25.7	25.7	25.7	50.977	447	447;329	0	51.453	100900000	9	DTLGIFR;ELVSCSNCTDYQSR;FADVDLVDQVIQLDK;FADVDLVDQVIQLDKEWR;LEIIGNLVHDSVPISNDEANNAVVR;NHVDLVEALGIADITK;VTGEGDDKYLIATAEQPLCAYHLDDWIHPSQLPLR				325	2497;3311;3758;3759;7774;9841;14354	True;True;True;True;True;True;True	2517;3332;3783;3784;7815;9915;14460	4560;4561;6036;6824;6825;6826;14033;14034;17738;17739;25981	5371;5372;7093;8015;8016;8017;16463;16464;20908;20909;30854	5372;7093;8015;8017;16464;20909;30854			-1;-1
Solyc01g098900.3.1	Solyc01g098900.3.1	2	2	2	Solyc01g098900.3.1 Protein YIPF (AHRD V3.3 *** K4B0S7_SOLLC)	1	2	2	2	13.6	13.6	13.6	30.67	280	280	0	14.194	10752000	3	DADDSFSKPVSGSDEPQQSGWFR;IKDSLLPFTGSFSEK				326	1653;6316	True;True	1666;6351	3009;3010;11449	3541;3542;13485	3541;13485			-1
Solyc01g098920.3.1	Solyc01g098920.3.1	12	12	12	Solyc01g098920.3.1 Mitochondrial Rho GTPase (AHRD V3.3 *** K4B0S9_SOLLC)	1	12	12	12	32.5	32.5	32.5	74.557	671	671	0	93.134	134690000	25	AADLLVDVASHGEATGYEMPCLIVAAK;AVLHPTAPLFDQEAQTLKPR;DDLEPYLTEIQDSTR;DEQYPVSLEQVMSPIMQQFR;DGALSDAELNDFQVK;LGDFSNLFR;LPDDIYPDKVPVTIIDTSSSPENR;LSEDQLLPPIKR;LSTFWLPELR;RIVNAAEHPHLSIPETEAGR;SNELDDLFSTAPENPWSNAPYK;SSLILTAATDTYPPNVPPVLPPTR				327	27;1446;1782;1834;1913;7915;8546;8755;8839;10961;11809;12038	True;True;True;True;True;True;True;True;True;True;True;True	28;1456;1796;1848;1927;7957;8591;8800;8884;11046;11897;12128	60;2627;2628;3251;3252;3353;3354;3488;14275;14276;15371;15372;15737;15738;15885;15886;19727;19728;21286;21287;21703	95;96;3107;3108;3827;3828;3954;3955;4106;16743;16744;16745;18021;18022;18433;18434;18601;18602;23372;23373;25218;25219;25220;25221;25695	95;3107;3827;3955;4106;16745;18021;18433;18601;23372;25221;25695			-1
Solyc01g099090.3.1	Solyc01g099090.3.1	1	1	1	Solyc01g099090.3.1 Beta-mannosidase, putative (AHRD V3.3 *** B9RF62_RICCO)	1	1	1	1	2.3	2.3	2.3	110.65	969	969	0.0024331	6.3755	195000	0	LIPDPFYGLENEAIIDIADSGR				328	8146	True	8188	14673	17225	17225			-1
Solyc01g099100.3.1	Solyc01g099100.3.1	4	4	4	Solyc01g099100.3.1 Long-Chain Acyl-CoA Synthetase (AHRD V3.3 *** A0A0R5QM74_SALMI)	1	4	4	4	9.5	9.5	9.5	80.655	726	726	0	29.349	18361000	7	AAVLAEMDAVGR;EVVDDDGWLHTGDIGLWLPGGR;LMTSGASPLSPDVLEFLR;TAIGSGLHYYGLQPGAR				329	165;3700;8459;12316	True;True;True;True	166;3725;8502;12408	317;318;6717;15199;15200;22181	400;401;7885;17818;17819;17820;26232	400;7885;17819;26232			-1
Solyc01g099160.3.1;Solyc01g099150.4.1	Solyc01g099160.3.1;Solyc01g099150.4.1	12;7	11;6	11;6	Solyc01g099160.3.1 Lipoxygenase (AHRD V1 **** Q9FT17_SOLLC)%3B contains Interpro domain(s) IPR001246 Lipoxygenase%2C plant;Solyc01g099150.4.1 Desiccation-related protein PCC13-62	2	12	11	11	17.4	16.2	16.2	99.805	881	881;874	0	91.2	82171000	20	AIVDAIPLEILK;ALFDSTPNEFDSFADVLK;DTMNINALAR;DWIFPEQALPADLIK;EMLAGINPVIISR;GVAVEDSNSPHGVR;HASDTLYLGQR;IFFANQAYLPSETPELLR;IYGNQTSTITR;NPDNVFLK;QLLSTDGEGLLK;SISQLLLPEFK				330	708;806;2500;2606;3332;5359;5537;6075;6946;10062;10697;11600	True;True;False;True;True;True;True;True;True;True;True;True	711;809;2520;2626;3353;5388;5569;6108;6984;10140;10781;11688	1301;1302;1480;1481;4568;4569;4752;4753;6068;6069;9711;9712;10045;11000;12544;18156;19293;20910;20911	1553;1554;1782;1783;1784;1785;1786;5379;5380;5381;5589;5590;7126;7127;11434;11435;11827;12943;14758;21453;22883;24793;24794	1554;1785;5381;5590;7127;11435;11827;12943;14758;21453;22883;24794			-1;-1
Solyc01g099240.3.1	Solyc01g099240.3.1	4	4	4	Solyc01g099240.3.1 6-phosphogluconate dehydrogenase family protein (AHRD V3.3 *** AT4G29120.1)	1	4	4	4	20.3	20.3	20.3	32.485	311	311	0	26.314	51943000	5	AGLDLNHFVDAISTGAAGSK;AHGEGDLGTQALILALER;LNPLFNLLGK;QVILDPNSGALSGLR				331	516;574;8514;10847	True;True;True;True	518;576;8558;10932	948;1046;15310;15311;19542	1139;1253;17951;17952;23170	1139;1253;17951;23170			-1
Solyc01g099350.3.1	Solyc01g099350.3.1	8	8	8	Solyc01g099350.3.1 Acyl-CoA-binding domain-containing protein 4 (AHRD V3.3 *** ACBP4_ARATH)	1	8	8	8	20.8	20.8	20.8	72.933	669	669	0	54.961	35726000	11	ASNFVSEPAVQGEK;DPSETMQVK;GSLSEPQDKDVVSEGSGAVGVYDQWVSPPISGPR;ILEEEDPGWYSR;LEVDVAELR;SSGEASQAPVAPFAGHSLIPWGGNK;STLQSMETPVPDSVSAMQNATNATR;YLSDLQALDLR				332	1226;2331;5249;6362;7822;12008;12127;15030	True;True;True;True;True;True;True;True	1234;2348;5278;6397;7864;12098;12218;15140	2254;2255;4268;9500;9501;11524;14112;14113;21657;21658;21850;27220	2669;2670;5027;11194;11195;11196;13572;16547;16548;25639;25640;25641;25864;32378	2670;5027;11195;13572;16548;25640;25864;32378			-1
Solyc01g099400.3.1	Solyc01g099400.3.1	1	1	1	Solyc01g099400.3.1 WD-repeat protein, putative (AHRD V3.3 *** B9T0U7_RICCO)	1	1	1	1	4.1	4.1	4.1	55.526	507	507	0.0012107	8.8497	449640	1	SSLSDLSDISAAVTDVVDDER				333	12047	True	12137	21718	25710	25710			-1
Solyc01g099410.3.1	Solyc01g099410.3.1	2	1	1	Solyc01g099410.3.1 Histone H2A (AHRD V3.3 *** G8IIJ5_SOLLC)	1	2	1	1	21.9	15.8	15.8	15.335	146	146	0	14.616	11090000	13	AGLQFPVGR;LLAGVTIASGGVLPNINPVLLPK				334	523;8232	False;True	525;8274	959;960;14822;14823;14824;14825	1151;1152;1153;1154;17393;17394;17395;17396;17397;17398;17399;17400;17401;17402;17403;17404;17405	1151;17401			-1
Solyc01g099520.3.1	Solyc01g099520.3.1	1	1	1	Solyc01g099520.3.1 Rapid alkalinization factor (AHRD V3.3 *** RALF_TOBAC)	1	1	1	1	15.8	15.8	15.8	12.276	114	114	0.005722	6.0073	8120600	2	GASYYNCKPGAQANPYTR				335	4416	True	4442	7960;7961	9360;9361	9361			-1
Solyc12g019480.2.1;Solyc07g064010.3.1;Solyc01g099650.3.1;Solyc09g042740.3.1;Solyc05g046120.3.1;Solyc06g082910.3.1;Solyc07g052707.1.1;Solyc10g006540.3.1;Solyc07g052730.3.1	Solyc12g019480.2.1;Solyc07g064010.3.1;Solyc01g099650.3.1;Solyc09g042740.3.1;Solyc05g046120.3.1;Solyc06g082910.3.1;Solyc07g052707.1.1;Solyc10g006540.3.1;Solyc07g052730.3.1	1;1;1;1;1;1;1;1;1	1;1;1;1;1;1;1;1;1	1;1;1;1;1;1;1;1;1	Solyc12g019480.2.1 Formin-like protein (AHRD V3.3 *** K4DDH4_SOLLC);Solyc07g064010.3.1 Formin-like protein (AHRD V3.3 *** K4CH84_SOLLC);Solyc01g099650.3.1 Formin-like protein (AHRD V3.3 *** K4B0Z9_SOLLC);Solyc09g042740.3.1 Formin-like protein (AHRD V3.3 **	9	1	1	1	0.8	0.8	0.8	98.334	891	891;895;903;911;918;936;938;945;955	0.009552	5.8365	6948500	2	LLEAVLK				336	8270	True	8312	14893;14894	17478;17479	17478			-1;-1;-1;-1;-1;-1;-1;-1;-1
Solyc01g099670.3.1	Solyc01g099670.3.1	8	8	2	Solyc01g099670.3.1 meloidogyne-induced giant cell protein db212	1	8	8	2	46.2	46.2	13.2	20.112	182	182	0	65.602	571670000	20	GGAPADYQPAFR;GPPGEFGGEK;GPPRFEGDRPR;HPLIDVPNLQVIK;PMGGPPGDRPR;TYLNLPSEIVPATLK;TYLNLPSEIVPATLKK;YLFQEGVCYAK				337	4642;5136;5138;5698;10384;13178;13179;15002	True;True;True;True;True;True;True;True	4668;5165;5167;5730;10468;13276;13277;15112	8377;8378;9300;9302;10309;10310;10311;10312;18751;18752;18753;23772;23773;23774;23775;23776;27171;27172	9865;9866;10961;10964;12126;12127;12128;12129;12130;22250;22251;22252;28252;28253;28254;28255;28256;28257;32326;32327	9865;10961;10964;12130;22251;28252;28256;32327			-1
Solyc01g099690.3.1	Solyc01g099690.3.1	2	2	2	Solyc01g099690.3.1 ATP-dependent Clp protease proteolytic subunit (AHRD V3.3 *** K4B103_SOLLC)	1	2	2	2	8.9	8.9	8.9	36.001	326	326	0	12.608	5030500	1	APSSGLMQASDVYIR;HTENSEETVSNVMR				338	1085;5738	True;True	1093;5770	2006;10384	2388;12207	2388;12207			-1
Solyc01g099760.3.1;Solyc08g021995.1.1;Solyc08g021990.2.1	Solyc01g099760.3.1	18;4;4	18;4;4	17;4;3	Solyc01g099760.3.1 LeMA-1 putatve Mg-dependent ATPase 1	3	18	18	17	52.2	52.2	49.6	51.728	458	458;176;201	0	190.87	403440000	40	ACAAQTNATFLK;ADILDPALMR;AMEVDEKPTEDYNDIGGLEK;DAFQLAK;DATEVTHEDFNEGIIQVQAK;DSYLILDTLPSEYDSR;FDSEVSGDR;GVLLYGPPGTGK;IIKEELQR;KIEFPHPTEEAR;KMNVNPDVNFEELAR;LAGPQLVQMFIGDGAK;QIQELVEAIVLPMTHQER;QTIFLPVVGLVDPDNLKPGDLVGVNK;RFDSEVSGDR;STDDFNGAQLK;TMLELLNQLDGFSSDDR;TNLELDSFK				339	177;229;951;1671;1736;2471;3847;5404;6265;7160;7260;7523;10648;10819;10920;12096;12780;12808	True;True;True;True;True;True;True;True;True;True;True;True;True;True;True;True;True;True	178;230;955;1684;1750;2491;3872;5434;6300;7198;7298;7562;10732;10904;11005;12187;12874;12902	339;340;426;427;1739;1740;3040;3041;3161;3162;4515;4516;6968;9793;9794;11360;11361;12923;12924;13103;13104;13575;13576;13577;13578;19195;19196;19486;19487;19664;19665;21800;23034;23035;23101;23102	432;433;535;536;2075;2076;2077;2078;3579;3580;3716;3717;5321;5322;8179;11528;11529;13381;13382;15185;15186;15378;15379;15912;15913;15914;15915;22776;22777;23110;23111;23112;23306;23307;25802;27379;27380;27381;27382;27478;27479	433;536;2078;3580;3716;5322;8179;11529;13382;15186;15378;15913;22777;23110;23307;25802;27380;27479			-1;-1;-1
Solyc01g099770.3.1	Solyc01g099770.3.1	8	8	2	Solyc01g099770.3.1 meloidogyne-induced giant cell protein DB141	1	8	8	2	47.6	47.6	17.3	18.912	168	168	0	86.67	675680000	37	EGSADPTFLYIAPGLK;EVENGVLWEVQGK;LEGETQEAFK;LEGETQEAFKK;LQEQPAFDK;LQEQPAFDKK;MLVYQDLLTGDELLSDSFPYK;VVDIVDTFR				340	3011;3638;7761;7762;8652;8653;9471;14447	True;True;True;True;True;True;True;True	3032;3663;7801;7802;8697;8698;9537;9538;14553	5501;5502;5503;6609;6610;14007;14008;14009;14010;15564;15565;15566;15567;15568;15569;17066;17067;17068;17069;17070;17071;17072;17073;17074;26136;26137	6462;6463;6464;7763;7764;16432;16433;16434;16435;18240;18241;18242;18243;18244;18245;20097;20098;20099;20100;20101;20102;20103;20104;20105;20106;20107;20108;20109;20110;20111;20112;20113;20114;20115;31032;31033;31034	6463;7764;16432;16435;18240;18243;20110;31032	24	1	-1
Solyc01g099780.3.1	Solyc01g099780.3.1	7	1	1	Solyc01g099780.3.1 Translationally-controlled tumor protein homolog (AHRD V3.3 *** TCTP_SOLTU)	1	7	1	1	39.9	9.5	9.5	18.932	168	168	0.0012265	9.2977	6557800	2	DGSADPTFLYLAPGLK;LEGETQEAFK;LEGETQEAFKK;LQEQPAFDK;LQEQPAFDKK;MLVYQDLLTGDELLSDSFPYK;VVDIVDTFR				341	1957;7761;7762;8652;8653;9471;14447	True;False;False;False;False;False;False	1970;7801;7802;8697;8698;9537;9538;14553	3563;3564;14007;14008;14009;14010;15564;15565;15566;15567;15568;15569;17066;17067;17068;17069;17070;17071;17072;17073;17074;26136;26137	4192;4193;16432;16433;16434;16435;18240;18241;18242;18243;18244;18245;20097;20098;20099;20100;20101;20102;20103;20104;20105;20106;20107;20108;20109;20110;20111;20112;20113;20114;20115;31032;31033;31034	4193;16432;16435;18240;18243;20110;31032	24	1	-1
Solyc01g099830.3.1	Solyc01g099830.3.1	6	6	5	Solyc01g099830.3.1 60S ribosomal protein L22-2 (AHRD V3.3 *** W9QTY3_9ROSA)	1	6	6	5	49.6	49.6	40	14.022	125	125	0	49.703	567420000	10	AGALGDSVTVTR;GATFVIDCAKPVEDNIMEIASLEK;ITVTSDSTFSK;ITVTSDSTFSKR;KGATFVIDCAKPVEDNIMEIASLEK;YFNIADNEAEEED				342	457;4417;6840;6841;7085;14858	True;True;True;True;True;True	459;4443;6877;6878;7123;14966	832;833;7962;7963;12356;12357;12358;12783;26891	998;999;9362;9363;9364;14536;14537;14538;15020;31986	999;9364;14537;14538;15020;31986			-1
Solyc01g099900.3.1	Solyc01g099900.3.1	8	8	5	Solyc01g099900.3.1 60S ribosomal protein L18, putative (AHRD V3.3 *** B9RFD6_RICCO)	1	8	8	5	21.8	21.8	14.5	42.688	385	385	0	72.346	328240000	17	AGGECLTFDQLALR;APLGQNTLLLR;FNAVILK;HFGPAPGVPHSHTK;INKPPLSLSR;LISYAEGK;SDDVYLK;TVVLVGTVTDDVR				343	493;1066;4096;5578;6503;8170;11196;13143	True;True;True;True;True;True;True;True	495;1073;4122;5610;6540;8212;11281;13240	909;910;911;1968;1969;7397;7398;10112;10113;10114;11777;14717;20154;23702;23703	1094;1095;1096;2342;2343;8691;8692;11902;11903;11904;13865;17277;23881;28163;28164;28165;28166	1094;2342;8691;11904;13865;17277;23881;28166			-1
Solyc01g100030.4.1	Solyc01g100030.4.1	3	3	3	Solyc01g100030.4.1 deoxyuridine triphosphatase	1	3	3	3	27.5	27.5	27.5	20.067	189	189	0	45.063	59093000	9	ALVPTDLSIAVPQGTYAR;ASSLAAGYDLSSAAETK;IVTPEVEQVDDLDSTVR				344	927;1247;6911	True;True;True	931;1255;6949	1698;1699;1700;1701;2286;2287;12485;12486;12487	2031;2032;2033;2034;2707;2708;14688;14689;14690;14691	2031;2708;14689			-1
Solyc01g100050.3.1	Solyc01g100050.3.1	2	2	2	Solyc01g100050.3.1 TOPLESS 3	1	2	2	2	3.3	3.3	3.3	124.68	1132	1132	0	14.255	5344800	3	LVTMPESSDSNNK;SAGVVQFDTTQNHFLAVGEDSQIK				345	9076;11102	True;True	9123;11187	16351;16352;19973	19241;19242;23657	19242;23657			-1
Solyc01g100320.3.1	Solyc01g100320.3.1	12	12	12	Solyc01g100320.3.1 Disulfide-isomerase-like protein (AHRD V3.3 *** Q38JJ2_SOLTU)	1	12	12	12	42.6	42.6	42.6	39.454	359	359	0	169.54	544470000	35	AALVEFYAPWCGHCK;AGEDYDGGRDADDFVNFINEK;AGIVESLDTLVK;DADDFVNFINEK;EFVGATNEEK;EFVGATNEEKK;GADYANNEIQR;IASIPSSVVVLSSDNFDEIVLDETK;QEEDVIIANLDADNHK;SAEALAEYVNSEAGTNVK;YGVQGYPTIQWFPK;YGVSGYPTLK				346	103;480;510;1652;2915;2916;4377;5863;10528;11081;14920;14921	True;True;True;True;True;True;True;True;True;True;True;True	104;482;512;1665;2935;2936;4403;5896;10612;11166;15029;15030	201;202;879;880;940;941;3007;3008;5320;5321;5322;5323;7881;7882;10600;10601;10602;10603;10604;18994;18995;18996;19936;19937;19938;19939;27003;27004;27005;27006	263;264;1055;1056;1131;1132;3539;3540;6248;6249;6250;6251;9256;9257;12457;12458;12459;12460;12461;12462;12463;12464;12465;22550;22551;22552;23612;23613;23614;23615;32113;32114;32115;32116;32117	264;1055;1131;3539;6249;6251;9256;12462;22551;23614;32114;32117			-1
Solyc01g100350.3.1	Solyc01g100350.3.1	7	7	1	Solyc01g100350.3.1 GTP-binding protein (AHRD V3.3 *** W9R3Y5_9ROSA)	1	7	7	1	53.9	53.9	7.8	22.035	193	193	0	53.859	253480000	17	AFDLGGHQIAR;IDIPYAASEDELR;ILFLGLDNAGK;KELDALLSDESLATVPFLILGNK;LVQHQPTQYPTSEELSIGK;VDAVVYLVDSYDKER;YHLGLTGVTTGK				347	392;5931;6379;7054;9048;13349;14931	True;True;True;True;True;True;True	394;5964;6414;7092;9095;13448;15040	729;730;731;10719;10720;11554;11555;12730;12731;16305;16306;24109;24110;27029;27030	882;883;884;12606;12607;13604;13605;14958;14959;14960;14961;19186;19187;28657;28658;32141;32142	884;12607;13605;14958;19187;28657;32141			-1
Solyc01g100360.3.1;Solyc05g053100.3.1	Solyc01g100360.3.1	11;3	11;3	11;3	Solyc01g100360.3.1 Dihydrolipoyl dehydrogenase (AHRD V3.3 *** A0A103XB80_CYNCS)	2	11	11	11	31.7	31.7	31.7	60.462	574	574;571	0	101.42	154800000	20	ALAENEGEGLAK;APFTQGLGLENINVQTQR;DHVLNHLSIPAACFTHPEISMVGLTEPQAR;DIIIATGSVPLVPK;MMLAHAASAQGISVVEQVTGK;QGVADHANNLASK;SLGVDILTGFGTVLGPQK;TAIIEGDVVGGTCVNR;TVITSDHALK;VIDASGELVPHLYCIGDANGK;YGDTVITAK				348	739;1047;2004;2029;9475;10600;11695;12318;13102;13713;14878	True;True;True;True;True;True;True;True;True;True;True	742;1054;2018;2043;9542;10684;11783;12410;13199;13814;14986	1356;1357;1927;1928;3664;3665;3709;3710;17079;19119;21094;22184;22185;23635;24812;24813;26926	1611;1612;2296;2297;4303;4304;4305;4357;4358;20120;20121;22698;25001;26237;26238;28078;29476;29477;32031;32032	1611;2296;4303;4357;20121;22698;25001;26238;28078;29477;32031			-1;-1
Solyc01g100370.3.1	Solyc01g100370.3.1	4	4	4	Solyc01g100370.3.1 Adenine nucleotide alpha hydrolases-like superfamily protein (AHRD V3.3 *** AT3G62550.1)	1	4	4	4	28.3	28.3	28.3	18.038	166	166	0	26.921	25369000	4	AFLGSVSNHCAQNVK;DVICQAAEK;VETIVEHGDAR;YSSGVAQCVMEK				349	421;2548;13488;15161	True;True;True;True	423;2568;13588;15275	780;4655;24380;24381;27447	939;5477;28975;28976;32651	939;5477;28975;32651			-1
Solyc01g100380.3.1	Solyc01g100380.3.1	18	18	18	Solyc01g100380.3.1 Calreticulin (AHRD V3.3 *** CALR_NICPL)	1	18	18	18	52.6	52.6	52.6	44.664	390	390	0	151.17	1077500000	49	AAFEEAEK;APMIDNPDFKDDPDLYVFPK;FGGDTPYSIMFGPDICGYSTK;FYAISAEFPEFSNK;GIQTSEDYR;KFGGDTPYSIMFGPDICGYSTK;KPEDWDDEEDGEWTAPTIPNPEYK;KPEDWDDKEFIDDPEDK;KPEGYDDIPEEITDPEAK;LDCGGGYMK;LLSGDVDQK;LLSGDVDQKK;QSGSLYSDWDILPPK;QSGSLYSDWDILPPKK;SGTLFDNVVICDDPEFAK;SIAEETWGK;WKAPMIDNPDFKDDPDLYVFPK;YVGVELWQVK				350	53;1071;3931;4331;4816;7074;7289;7290;7294;7643;8391;8392;10791;10792;11491;11530;14667;15222	True;True;True;True;True;True;True;True;True;True;True;True;True;True;True;True;True;True	54;1078;1079;3956;4357;4842;7112;7327;7328;7332;7683;8433;8434;10876;10877;11578;11618;14774;15336	113;1979;1980;1981;1982;7118;7119;7804;7805;7806;8714;8715;12762;12763;13153;13154;13155;13156;13157;13158;13168;13169;13795;13796;15088;15089;15090;15091;15092;19437;19438;19439;20701;20702;20781;26535;26536;27552	159;2353;2354;2355;2356;2357;8373;8374;8375;9166;9167;9168;9169;9170;10273;10274;14997;14998;14999;15000;15434;15435;15436;15437;15438;15439;15440;15441;15442;15456;15457;16178;16179;17693;17694;17695;17696;17697;23053;23054;23055;23056;23057;24557;24558;24559;24647;31517;31518;32775	159;2356;8373;9166;10274;14999;15434;15442;15456;16179;17693;17696;23053;23056;24557;24647;31518;32775	25	302	-1
Solyc01g100520.3.1	Solyc01g100520.3.1	1	1	1	Solyc01g100520.3.1 Clp protease 2 proteolytic subunit	1	1	1	1	9.4	9.4	9.4	32.37	299	299	0.0011494	7.7121	27963000	2	IMIHQPLGGAQGGQSDIEIQANEMLHHK				351	6475	True	6511	11728;11729	13809;13810	13809			-1
Solyc01g100570.3.1	Solyc01g100570.3.1	12	12	12	Solyc01g100570.3.1 Nucleolar protein NOP56 (AHRD V3.3 *** A0A061G5W0_THECC)	1	12	12	12	31	31	31	57.824	516	516	0	103.21	161960000	21	AAIETVEDKDTEMDVDEPSTK;AQLGLSHSYSR;ASMGQDLSPVDLINVK;CPSSTLQILGAEK;FSLGLAEPK;IPCQSNEFVLEILR;ISALTEIVGDEDK;IVNDNYLYAK;NLYDYLVAK;SKVDVVEYAQPMIEDKPLETNGDASEEPK;SQLSEDKISALTEIVGDEDK;VMDLVEYR				352	79;1127;1220;1626;4216;6543;6681;6895;10005;11639;11944;14004	True;True;True;True;True;True;True;True;True;True;True;True	80;1135;1228;1639;4242;6580;6718;6932;10080;11727;12033;14108	161;162;2087;2088;2246;2247;2968;7612;7613;11848;12081;12082;12454;12455;18041;18042;20995;21547;25331;25332	215;216;2486;2487;2661;2662;3496;8944;8945;13942;13943;14213;14214;14647;14648;14649;21284;21285;24885;25513;30079;30080	215;2487;2661;3496;8945;13942;14213;14648;21284;24885;25513;30080			-1
Solyc01g100720.3.1	Solyc01g100720.3.1	5	3	3	Solyc01g100720.3.1 Importin subunit alpha (AHRD V3.3 *** K4B1A3_SOLLC)	1	5	3	3	15.9	12.4	12.4	59.096	534	534	0	31.22	18052000	6	DLVLGQGALMPLLAQLNEHSK;EDNLVEIR;EGLLLHSQQLPDATQTPAAIEK;NATWTLSNFCR;VVIDHGAVPMFVQLLSSTSDDVR				353	2213;2820;2976;9679;14491	True;False;True;False;True	2227;2840;2997;9751;14597	4037;4038;5160;5431;17452;26221;26222	4731;4732;4733;6059;6372;20579;31125;31126	4733;6059;6372;20579;31125			-1
Solyc01g100970.3.1	Solyc01g100970.3.1	1	1	1	Solyc01g100970.3.1 Pyrrolidone-carboxylate peptidase family protein (AHRD V3.3 *** A9PGH9_POPTR)	1	1	1	1	7.8	7.8	7.8	23.994	219	219	0.001171	8.0204	5907800	1	FHGVAENPTETIVSNLK				354	3980	True	4005	7198	8467	8467			-1
Solyc01g101040.3.1	Solyc01g101040.3.1	12	12	9	Solyc01g101040.3.1 ATP-citrate synthase, putative (AHRD V3.3 *** B9RFP8_RICCO)	1	12	12	9	39.5	39.5	32.9	46.482	423	423	0	86.021	185930000	24	ALGEELGVPLEVYGPEATMTGICK;APITTFIVEPFVPHDQEYYLSIVSER;FTVLNPK;GAIDCIMSEA;GELDDTAAFK;GGPNYQTGLAK;LVVKPDMLFGK;RGGPNYQTGLAK;TIFLPTEKPMTLEACAPLIATLPLEVR;VLSPTESFIHSLDEK;VVLDCATANPDGR;WGSIEFPLPFGR				355	812;1064;4276;4387;4520;4685;9093;10938;12590;13959;14509;14655	True;True;True;True;True;True;True;True;True;True;True;True	815;1071;4302;4413;4546;4711;9140;11023;12683;14062;14615;14762	1491;1492;1493;1494;1963;7717;7718;7896;8161;8162;8452;8453;16381;16382;19690;19691;22690;25242;25243;26261;26262;26509;26510	1798;1799;1800;1801;2336;9062;9063;9273;9601;9602;9954;9955;9956;19275;19276;23333;23334;26915;29982;29983;31175;31176;31488;31489	1801;2336;9063;9273;9601;9954;19276;23334;26915;29982;31175;31488			-1
Solyc01g101060.3.1	Solyc01g101060.3.1	14	9	4	Solyc01g101060.3.1 S-adenosyl-L-methionine synthetase	1	14	9	4	57.4	40.6	19.8	43.942	394	394	0	105.49	789070000	31	DLKEHVIKPVIPEK;EHVIKPVIPEK;ENFDFRPGMMSINLDLK;LCDQISDAVLDACLEQDPESK;METFLFTSESVNEGHPDK;NIGFVSDDVGLDADNCK;RPEEIGAGDQGHMFGYATDETPELMPLSHVLATK;SGAYIVR;TAAYGHFGR;TNLVMVFGEITTK;TQVTVEYSNDNGAMVPIR;VHTVLISTQHDETVTNDEIAR;VLVYIEQQSPDIAQGVHGHLTK;YLDENTIFHLNPSGR				356	2157;3053;3359;7610;9325;9859;11001;11401;12291;12811;12930;13699;13995;14985	True;True;False;True;False;True;True;False;False;True;True;True;True;False	2171;3074;3381;7650;9384;9933;11086;11487;12383;12905;13026;13800;14098;15095	3941;3942;5577;5578;5579;5580;6117;13740;13741;13742;13743;16791;16792;16793;17774;17775;19795;19796;19797;19798;20524;22147;23109;23110;23323;23324;24774;24775;24776;24777;25313;25314;25315;25316;27143;27144;27145	4623;4624;6543;6544;6545;6546;7185;16120;16121;16122;16123;19757;19758;19759;19760;19761;19762;20947;20948;23446;23447;23448;23449;23450;23451;23452;24331;26197;27488;27489;27727;27728;29437;29438;29439;29440;30058;30059;30060;30061;32292;32293;32294	4624;6546;7185;16121;19760;20947;23452;24331;26197;27488;27728;29440;30059;32292			-1
Solyc01g101070.3.1	Solyc01g101070.3.1	1	1	1	Solyc01g101070.3.1 Pleiotropic drug resistance ABC transporter (AHRD V3.3 *** W0TSU1_ACAMN)	1	1	1	1	0.7	0.7	0.7	163.17	1447	1447	0.0011938	8.4682	2019700	1	TTLLDVLAGR				357	13041	True	13137	23522;23523	27952;27953	27952			-1
Solyc01g101240.3.1	Solyc01g101240.3.1	6	6	6	Solyc01g101240.3.1 aspartic protease precursor	1	6	6	6	15	15	15	58.494	534	534	0	46.659	32468000	8	DTAFVLTPEQYILK;EGGELVFGGVDPK;IPSPMGESAIDCNR;ISSMPDITFTIK;VIFDTGSSNLWVPSSK;VLEYVNQLCEK				358	2472;2947;6587;6755;13736;13869	True;True;True;True;True;True	2492;2968;6624;6792;13838;13971	4517;5378;11923;11924;12206;24852;24853;25072	5323;6311;14030;14031;14032;14357;29524;29525;29782	5323;6311;14030;14357;29524;29782			-1
Solyc01g102310.3.1	Solyc01g102310.3.1	34	34	34	Solyc01g102310.3.1 GRIP and coiled-coil domain-containing protein, putative (AHRD V3.3 *-* B9RFR9_RICCO)	1	34	34	34	68.3	68.3	68.3	82.234	751	751	0	323.31	368180000	62	ADEEEKPTIEEPPVTIIEDVKK;ADEPIPTIVEVK;AEEEQKPVADEPVPTVVEEVK;AEELPSIPATSAESEEK;ATNTVSSDHPTTVSEQAEK;ATNTVSSDHPTTVSEQAEKEVLPEEVK;CESTVIEEPDKNEEEKPK;DAEAPPKEEVENVER;DTEQIAENGSSK;EEASEPAPIVEEKPTEATQK;EKPEADEPAPTIAEEVK;EKPEADEPAPTIAEEVKK;ENEDSPSPVVSSTEPVVK;ESAPEPEAQIIPDQVADITK;EVTIPTIEGNEAAEVEK;GEPVVPESSK;IEEPPPTIIAEVK;IEPEKQPATVDIVETSIEAVEENKEQIDLEASEQQK;IEQEAAEAVTGNEEAIPVEK;KADEEEKLTTEEPPVTILEEVK;KAEEE…				359	208;213;297;304;1334;1335;1584;1661;2481;2843;3166;3167;3355;3466;3693;4534;5989;6029;6031;6967;6975;7011;7331;7396;8930;9222;10862;11316;11317;11799;12190;12299;12769;13362	True;True;True;True;True;True;True;True;True;True;True;True;True;True;True;True;True;True;True;True;True;True;True;True;True;True;True;True;True;True;True;True;True;True	209;214;299;306;1344;1345;1596;1674;2501;2863;3187;3188;3377;3488;3718;4560;6022;6062;6064;7005;7013;7049;7369;7434;8975;9274;10947;11402;11403;11887;12281;12391;12863;13461	392;397;544;557;558;2429;2430;2431;2432;2433;2895;3022;3023;4533;5200;5201;5780;5781;5782;6108;6109;6304;6305;6306;6307;6704;8187;10843;10844;10922;10924;10925;10926;10927;12579;12594;12595;12648;12649;12650;13240;13241;13242;13353;16075;16602;16603;19565;20378;20379;20380;21268;21962;21963;22156;22157;23012;23013;24134;24135	499;504;676;677;691;692;2882;2883;2884;2885;2886;3407;3557;3558;5341;6109;6110;6779;6780;6781;7175;7176;7408;7409;7410;7411;7412;7413;7868;9638;12757;12758;12759;12843;12845;12846;12847;12848;14798;14813;14814;14873;14874;14875;15541;15542;15543;15664;18897;19527;19528;23193;24145;24146;24147;25200;25990;25991;26207;26208;27351;27352;28683;28684	499;504;677;692;2884;2886;3407;3558;5341;6109;6780;6781;7176;7408;7868;9638;12758;12843;12845;14798;14814;14873;15541;15664;18897;19527;23193;24145;24147;25200;25990;26207;27351;28683			-1
Solyc01g102380.4.1	Solyc01g102380.4.1	4	4	4	Solyc01g102380.4.1 germin	1	4	4	4	22.3	22.3	22.3	23.797	224	224	0	27.865	54673000	6	GLVHFQK;HIVQGEVFVFPR;IDYAPGGINPPHLHPR;NMFSAADFSSMVISK				360	4993;5634;5959;10013	True;True;True;True	5019;5666;5992;10088;10089	9036;10210;10768;10769;18055;18056;18057	10644;12012;12662;12663;21299;21300;21301	10644;12012;12662;21299	26	55	-1
Solyc01g102400.3.1;Solyc01g102390.3.1	Solyc01g102400.3.1;Solyc01g102390.3.1	4;4	4;4	4;4	Solyc01g102400.3.1 Germin-like protein (AHRD V1 ***- O65358_SOLTU)%3B contains Interpro domain(s) IPR014710 RmlC-like jelly roll fold;Solyc01g102390.3.1 Germin-like protein (AHRD V1 ***- O65358_SOLTU)%3B contains Interpro domain(s) IPR014710 RmlC-like jell	2	4	4	4	20	20	20	23.329	220	220;220	0	27.604	257800000	7	GEVFAFPR;IDYAPGGINPPHTHPR;TFQVGTK;VPGLNTLGVSMAR				361	4543;5960;12498;14125	True;True;True;True	4569;5993;12590;14229	8198;8199;10770;10771;22512;25564;25565	9649;9650;12664;12665;26665;30360;30361	9649;12664;26665;30360			-1;-1
Solyc01g102410.3.1	Solyc01g102410.3.1	13	13	13	Solyc01g102410.3.1 Glutamyl-tRNA synthetase (AHRD V3.3 *** G7IAE3_MEDTR)	1	13	13	13	23.1	23.1	23.1	84.179	740	740	0	90.863	102240000	22	AYVDDTPR;FDDTNPDKESNEFVDNLLK;FPTVQGIVR;GKLDMQDPNK;IAGVPISTDPTLTTGSTPIMHIDNGLK;IVDPVCPR;IVLFAIPDGK;KLEEDENFVDVVNPCTR;KPTSEVDLPEAEVGK;LSVVDFDYLITK;LTWLPESDELVK;NNSVEENLK;VLLTLSNGPDDPFVR				362	1560;3817;4155;4861;5831;6863;6890;7212;7319;8859;8941;10047;13901	True;True;True;True;True;True;True;True;True;True;True;True;True	1572;3842;4181;4887;5864;6900;6927;7250;7357;8904;8986;10124;14004	2852;6917;7506;8803;8804;10541;10542;12392;12393;12447;13018;13214;13215;15922;15923;16095;18127;25127	3360;8122;8123;8124;8822;10367;10368;12390;12391;14577;14578;14639;15285;15509;15510;18642;18643;18644;18920;21410;29844;29845	3360;8124;8822;10368;12390;14578;14639;15285;15510;18643;18920;21410;29844			-1
Solyc01g102510.3.1	Solyc01g102510.3.1	5	5	5	Solyc01g102510.3.1 Transducin/WD40 repeat-like superfamily protein (AHRD V3.3 *** AT5G24710.1)	1	5	5	5	6.1	6.1	6.1	155.9	1459	1459	0	33.671	16410000	6	FALLESALTPR;ILLDDGTSNVLMK;KPPIEILPPGMASLYGPNPGQAK;NQSAAAESPAAAGHVTSTFTSPAASTK;TDAAAAFLASLEGSK				363	3776;6399;7309;10143;12384	True;True;True;True;True	3801;6434;7347;10221;12476	6856;11589;13195;18320;18321;22307	8058;13645;15486;15487;21734;21735;26404	8058;13645;15487;21735;26404			-1
Solyc01g102585.1.1;Solyc01g102570.3.1;Solyc01g102590.3.1	Solyc01g102585.1.1;Solyc01g102570.3.1	13;13;2	13;13;2	10;10;1	Solyc01g102585.1.1 Eukaryotic translation initiation factor 3 subunit C (AHRD V3.3 *** M1BJV6_SOLTU);Solyc01g102570.3.1 Eukaryotic translation initiation factor 3 subunit C (AHRD V3.3 *** M1BJV6_SOLTU)	3	13	13	10	18	18	14.7	103.53	917	917;916;410	0	131.41	98969000	23	ALVMLEDFLNQALANK;ELLAQGVSQSR;FEELSATVDQMK;GPSAFIATPELVPR;IDVEFFK;ITESIKPPNLYIK;LAELTEGGEAESVEENKVVEESR;LQALAFQLTEK;MELVEQLTFLTK;QTFTGPPENVR;QYEELINK;SLQVIDPHTSQYVER;TLMDSLVSLIYK				364	925;3247;3875;5140;5954;6794;7502;8635;9302;10813;10880;11744;12716	True;True;True;True;True;True;True;True;True;True;True;True;True	929;3268;3900;5169;5987;6831;7541;8680;9360;10898;10965;11832;12809	1695;1696;5925;7021;7022;9305;9306;10762;10763;12280;12281;13541;13542;15531;16751;19473;19474;19591;21176;21177;22926	2028;2029;6962;6963;8252;8253;10970;10971;12656;12657;14442;14443;15876;15877;18201;19716;19717;23096;23097;23220;23221;25096;25097;27230	2029;6963;8253;10971;12657;14442;15877;18201;19716;23097;23220;25097;27230			-1;-1;-1
Solyc01g102660.3.1	Solyc01g102660.3.1	7	7	7	Solyc01g102660.3.1 Glutathione S-transferase (AHRD V3.3 *** A5YRT3_CAPAN)	1	7	7	7	50	50	50	24.979	220	220	0	50.372	88041000	11	AINYQAANIVSANIQPLQNLAVLK;ALLPQDCQK;IGPDETTPWVQGHITK;RFEVDMNQFPTLLR;VFEAYQELPAFQDAMPEK;VFEAYQELPAFQDAMPEKQPDATC;YATGDEVYMADLFLAPQIHAAIK				365	684;847;6163;10924;13511;13512;14748	True;True;True;True;True;True;True	687;851;6196;11009;13611;13612;14855	1259;1260;1557;1558;11168;11169;19669;19670;24418;24419;26687	1509;1510;1872;1873;13161;13162;23311;23312;29016;29017;31719	1509;1873;13162;23311;29016;29017;31719			-1
Solyc01g102685.1.1	Solyc01g102685.1.1	1	1	1	Solyc01g102685.1.1 Protein kinase-like protein (AHRD V3.3 *-* A0A0K9NJI5_ZOSMR)	1	1	1	1	3.2	3.2	3.2	35.296	315	315	0.001462	6.9834	1493500	1	LVAETIYDSK				366	8947	True	8992	16104	18929	18929			-1
Solyc01g102700.3.1	Solyc01g102700.3.1	2	2	2	Solyc01g102700.3.1 Protein kinase-like protein (AHRD V3.3 *** A0A0K9NJI5_ZOSMR)	1	2	2	2	3.1	3.1	3.1	112.9	1026	1026	0.00043253	11.552	3054000	1	ALQGSMQGAHEFK;GTMGYMDPEYYMTNQLTEK				367	877;5323	True;True	881;5352	1614;9639	1936;11349	1936;11349			-1
Solyc01g102800.3.1	Solyc01g102800.3.1	11	11	11	Solyc01g102800.3.1 Histidyl-tRNA synthetase (AHRD V3.3 *** A0A072VJI1_MEDTR)	1	11	11	11	15.1	15.1	15.1	96.274	880	880	0	72.055	27799000	13	AFSIITEVFK;ALFASLVSAHSDEEYVK;DLGFDTLLK;GLSNEISDR;GTTALVQFLK;ITGDDEFPAMLIK;LKDVVAAIDYEIPR;LLSMPIQTEASQTVMALENLVR;NFLSLLDPK;VKDIVESNESR;YDLTVPFAR				368	438;805;2136;4975;5335;6802;8199;8396;9794;13791;14796	True;True;True;True;True;True;True;True;True;True;True	440;808;2150;5001;5364;6839;8241;8438;9868;13893;14904	802;1479;3900;9006;9007;9657;12295;14765;14766;15098;17649;24955;26780	964;1781;4579;10611;10612;11371;14467;17330;17331;17704;20808;29643;31844	964;1781;4579;10612;11371;14467;17330;17704;20808;29643;31844			-1
Solyc01g102830.3.1	Solyc01g102830.3.1	2	2	2	Solyc01g102830.3.1 NADH dehydrogenase (ubiquinone)s (AHRD V3.3 *** AT1G14450.2)	1	2	2	2	31	31	31	7.8999	71	71	0	13.267	12302000	2	GKPLGTTGEFFR;KHPMLSNQFR				369	4864;7148	True;True	4890;7186	8807;12906	10371;15160	10371;15160			-1
Solyc01g102900.3.1	Solyc01g102900.3.1	2	2	2	Solyc01g102900.3.1 Germin family protein (AHRD V3.3 *** G7I5N4_MEDTR)	1	2	2	2	22.4	22.4	22.4	24.39	228	228	0	14.029	14868000	9	AVAFAGLSSQNPGVITIANAVFGSDPPINDDVLAK;IDYAPYGLNPPHTHPR				370	1370;5961	True;True	1380;5994	2491;2492;2493;2494;10772;10773	2951;2952;2953;2954;2955;2956;2957;12666;12667	2957;12666			-1
Solyc01g102940.3.1	Solyc01g102940.3.1	8	8	8	Solyc01g102940.3.1 methionine S-methyltransferase (AHRD V3.3 *** AT5G49810.1)	1	8	8	8	11.1	11.1	11.1	121.24	1083	1083	0	61.993	87365000	19	AAIFESFVR;AVAIENLLR;ENSVFPYESPAGSR;FTIALEDGHFER;IEFHESDLLAYCK;SQSDSNLEDVITVIEAPR;TAELSNAVSEHENILASR;TIDRPWIFISGPTVNPTGQLYSNEEIK				371	80;1380;3383;4261;5993;11956;12301;12583	True;True;True;True;True;True;True;True	81;1390;3405;4287;6026;12045;12393;12676	163;2511;2512;6155;7685;7686;10851;21564;21565;21566;21567;22159;22160;22677;22678	217;2975;2976;7229;9026;9027;12766;25533;25534;25535;25536;25537;25538;26210;26211;26896;26897;26898;26899	217;2976;7229;9026;12766;25534;26210;26897			-1
Solyc01g102970.3.1	Solyc01g102970.3.1	1	1	1	Solyc01g102970.3.1 RNA-binding (RRM/RBD/RNP motifs) family protein (AHRD V3.3 *-* AT5G47620.5)	1	1	1	1	3.4	3.4	3.4	98.238	871	871	0.0014744	7.1274	2567000	1	AWEAEHGANLDVDSSNLDGLSPQVASSYQK				372	1518	True	1529	2771	3268	3268			-1
Solyc01g103010.3.1	Solyc01g103010.3.1	19	19	19	Solyc01g103010.3.1 Cullin-associated NEDD8-dissociated protein 1 (AHRD V3.3 *** CAND1_ARATH)	1	19	19	19	20.5	20.5	20.5	136.24	1229	1229	0	152.08	140420000	35	AAVLALSTAAHNKPNLIK;AITSPVILAVGER;ANLTITNILEK;CLAPLAK;DLSPHAHIENIVIESFQSPFEEIK;EQQVLEMTNR;GQTDLNESSPR;ILNLLFNHCESDEEGVR;LSSTVLQQLDDAAGDVSGLAVK;LTNQDQDQEVK;LYEQACPK;MDVFSTFTELLR;MPCHLILSK;QSVDNAEFQDSSVDK;SAASYALGNIAVGNLPK;TIVSEVPSSSIAR;TNIQMIGALSR;VLPQALTLVR;YMATSDLLNELNK				373	166;705;1007;1598;2198;3435;5186;6418;8835;8913;9125;9250;9501;10807;11067;12633;12805;13926;15043	True;True;True;True;True;True;True;True;True;True;True;True;True;True;True;True;True;True;True	167;708;1014;1610;2212;3457;5215;6454;8880;8958;9172;9304;9569;10892;11152;12726;12899;14029;15153	319;320;1296;1297;1844;1845;2917;4008;4009;6257;9384;9385;11631;15877;15878;16044;16045;16434;16649;16650;17124;19465;19912;19913;19914;19915;22766;22767;23096;23097;25177;25178;27238	402;403;1547;1548;2205;2206;3432;4700;4701;7356;11057;11058;13697;18591;18592;18593;18859;18860;19334;19583;19584;20171;23088;23582;23583;23584;23585;27029;27030;27473;27474;29906;29907;32397;32398	403;1547;2205;3432;4701;7356;11057;13697;18591;18859;19334;19584;20171;23088;23583;27029;27473;29907;32398			-1
Solyc01g103020.3.1	Solyc01g103020.3.1	2	2	2	Solyc01g103020.3.1 Survival of motor neuron-related-splicing factor 30 (AHRD V3.3 *** W9RZU2_9ROSA)	1	2	2	2	9.9	9.9	9.9	35.849	322	322	0	14.931	7014200	2	LLIDPNDPEDVK;MQSGDEVSIEELASNLSTYK				374	8330;9537	True;True	8372;9606	14989;17185;17186	17587;20248;20249	17587;20248			-1
Solyc01g103130.2.1	Solyc01g103130.2.1	3	1	1	Solyc01g103130.2.1 Dynamin (AHRD V3.3 *** A0A103XDG1_CYNCS)	1	3	1	1	6.9	3.6	3.6	65.802	607	607	0.0011687	8.0125	19664000	3	LPNLLSGLQGK;LVDLPGVDK;SAVLNSLLGHPALPTGEGGATR				375	8583;8969;11159	False;False;True	8628;9015;11244	15438;15439;16147;16148;20095;20096	18096;18097;18984;18985;23813;23814;23815	18096;18985;23814			-1
Solyc01g103160.3.1	Solyc01g103160.3.1	1	1	1	Solyc01g103160.3.1 Pentatricopeptide repeat-containing protein (AHRD V3.3 *** A0A103YL86_CYNCS)	1	1	1	1	1.5	1.5	1.5	107.63	974	974	0	17.022	1673900	1	GSSQMQGQQSAPNPR				376	5272	True	5301	9544	11241	11241			-1
Solyc01g103220.3.1;Solyc11g042420.2.1	Solyc01g103220.3.1;Solyc11g042420.2.1	4;2	4;2	4;2	Solyc01g103220.3.1 Cytochrome c (AHRD V3.3 *** CYC_SOLTU);Solyc11g042420.2.1 Cytochrome c (AHRD V3.3 *** CYC_SOLTU)	2	4	4	4	41.1	41.1	41.1	12.139	112	112;112	0	26.814	154290000	7	ADLIAYLK;ASFAEAPPGNPK;QGPNLNGLFGR;QSGTTAGYSYSNANK				377	238;1189;10592;10793	True;True;True;True	240;1197;10676;10878	442;443;2188;2189;19107;19440;19441	553;554;2594;2595;22682;23058;23059	553;2594;22682;23059			-1;-1
Solyc01g103370.3.1	Solyc01g103370.3.1	2	2	2	Solyc01g103370.3.1 small GTP-binding protein B	1	2	2	2	13.9	13.9	13.9	22.503	202	202	0	18.078	7401300	4	DSINVEQAFLTMAGEIK;LLLIGDSSVGK				378	2411;8345	True;True	2429;8387	4396;4397;15015;15016	5179;5180;17614;17615	5180;17615			-1
Solyc01g103380.3.1;Solyc10g008840.3.1;Solyc03g006270.3.1	Solyc01g103380.3.1;Solyc10g008840.3.1;Solyc03g006270.3.1	7;4;4	3;0;0	2;0;0	Solyc01g103380.3.1 Ras-related protein, expressed (AHRD V3.3 *** D8L9F8_WHEAT);Solyc10g008840.3.1 Rab family GTPase (AHRD V3.3 *** D8RE14_SELML);Solyc03g006270.3.1 Rab family GTPase (AHRD V3.3 *** D8RE14_SELML)	3	7	3	2	36.9	18.2	9.8	23.803	214	214;215;216	0	26.754	14342000	5	AITSAYYR;AQIWDTAGQER;AVATEDAQSFAEK;EGLSFIETSALEATNVEK;NEFLLESK;STIGVEFATR;VVLIGDSGVGK				379	704;1123;1387;2985;9748;12120;14515	False;False;True;True;True;False;False	707;1131;1397;3006;9821;12211;14621	1294;1295;2080;2081;2520;2521;5446;5447;17581;21838;21839;26269;26270	1545;1546;2479;2480;2984;2985;6388;6389;20728;25850;25851;31185;31186	1546;2480;2985;6389;20728;25851;31186			-1;-1;-1
Solyc01g103440.3.1	Solyc01g103440.3.1	3	3	3	Solyc01g103440.3.1 Phosphoribosylamine-glycine ligase (AHRD V3.3 *** G7K3Z1_MEDTR)	1	3	3	3	9.1	9.1	9.1	54.768	514	514	0	22.877	17832000	5	EGIPTFGPSSEAAALEGSK;LEEAEQVAPSVK;LESDLVEILLAACHGK				380	2965;7736;7808	True;True;True	2986;7776;7849	5414;5415;13965;13966;14088	6354;6355;16379;16380;16523	6354;16380;16523			-1
Solyc01g103450.3.1;Solyc11g020040.2.1	Solyc01g103450.3.1	18;3	18;3	18;3	Solyc01g103450.3.1 Heat shock protein 70 (AHRD V3.3 *** Q39641_CUCSA)	2	18	18	18	40.3	40.3	40.3	74.896	703	703;692	0	212.81	378370000	46	AVVTVPAYFNDSQR;DAMAALNQEVMQLGQSLYNQPGAAPGAGPAPGGADGPSESSSGK;DEGIDLLK;EAISGGSTQTMK;GPDGNDVIDADFTDSK;HIETTITR;IAGLEVLR;IINEPTAASLAYGFEK;IPAVQELVK;KQDITITGASTLPGDEVER;LSFSDIDEVILVGGSTR;MELSSLTQTNISLPFITATADGPK;NQADSVVYQTEK;QAVVNPENTFFSVK;SFAAEEISAQVLR;TPVQNSLR;TTPSVVAYTK;VVGIDLGTTNSAVAAMEGGKPTIVTNAEGQR				381	1510;1704;1814;2705;5100;5615;5828;6280;6538;7332;8767;9299;10118;10495;11344;12889;13056;14474	True;True;True;True;True;True;True;True;True;True;True;True;True;True;True;True;True;True	1521;1717;1828;2725;5129;5647;5861;6315;6575;7370;8812;9355;10196;10579;11430;12985;13153;14580	2751;2752;3099;3100;3101;3102;3324;3325;4948;4949;9237;9238;10175;10536;11389;11390;11391;11839;11840;13243;13244;13245;13246;15758;15759;16738;16739;16740;18275;18276;18936;18937;20426;20427;23252;23253;23548;26188;26189	3247;3248;3645;3646;3647;3648;3649;3650;3920;3921;5820;5821;10889;10890;11971;12381;13416;13417;13418;13419;13420;13421;13932;13933;15544;15545;15546;15547;18456;18457;19695;19696;19697;19698;19699;21679;21680;22481;22482;24213;24214;27649;27650;27981;31092;31093	3248;3648;3920;5821;10890;11971;12381;13421;13932;15545;18456;19697;21679;22481;24213;27649;27981;31093			-1;-1
Solyc01g103480.3.1	Solyc01g103480.3.1	14	14	12	Solyc01g103480.3.1 Coatomer subunit delta (AHRD V3.3 *** W9SBM6_9ROSA)	1	14	14	12	33.6	33.6	29.8	57.813	527	527	0	99.96	219550000	23	AEGEVIVEDVRPSVGQAK;EAPNVQQIDGEWR;ELFANENILGLK;ELFANENILGLKDPNR;ENVTVTQVK;IEGYLAAFPK;PAAAPLTDPVTLTVEEK;QHTYIETENVR;QSNILEDLETLR;QYCEMESHEER;SFPTGQGGDGVSLLR;SGSLEFVVPAADPSAFFPISAQFTSSR;VVLAASIISK;VVNVLPLK				382	319;2734;3218;3219;3391;6003;10323;10615;10801;10879;11386;11487;14506;14527	True;True;True;True;True;True;True;True;True;True;True;True;True;True	321;2754;3239;3240;3413;6036;10406;10699;10886;10964;11472;11574;14612;14634	587;588;5004;5005;5871;5872;5873;5874;6173;10871;10872;18644;18645;19140;19453;19454;19589;19590;20498;20499;20695;26255;26294;26295	724;725;5882;5883;6899;6900;6901;6902;7248;12787;12788;22115;22116;22720;23074;23075;23218;23219;24301;24302;24550;31169;31216;31217	725;5883;6900;6901;7248;12787;22115;22720;23074;23218;24301;24550;31169;31216			-1
Solyc01g103510.3.1	Solyc01g103510.3.1	10	3	3	Solyc01g103510.3.1 60S ribosomal protein L3 (AHRD V3.3 *** W9S5Y9_9ROSA)	1	10	3	3	24.4	8.2	8.2	44.402	389	389	0	17.049	20249000	4	DEMIDIIGVTK;EDFLLIK;EITPIGGFPHYGVVK;GYEGVVTR;HGSLGFLPR;LTAFLGYK;QIPVDAIFQK;QSLLNQTSR;VACIGAWHPAR;VSFTVAR				383	1823;2801;3138;5475;5597;8867;10646;10797;13211;14268	False;True;True;False;False;False;True;False;False;False	1837;2821;3159;5506;5629;8912;10730;10882;13309;14374	3339;3340;5122;5726;5727;9933;9934;10141;10142;15964;15965;19193;19446;19447;23835;25828	3937;3938;3939;6012;6724;6725;11690;11691;11933;11934;11935;18769;18770;22774;23066;23067;23068;28322;30670;30671	3938;6012;6725;11691;11934;18770;22774;23066;28322;30670			-1
Solyc01g103540.3.1	Solyc01g103540.3.1	2	2	2	Solyc01g103540.3.1 evolutionarily conserved C-terminal region 2 (AHRD V3.3 *-* AT3G13460.4)	1	2	2	2	4.5	4.5	4.5	61.494	555	555	0	12.484	10201000	3	FQSDVQSGGLMK;IIEKPEAVAPGLK				384	4179;6245	True;True	4205;6280	7544;11318;11319	8865;13333;13334	8865;13334			-1
Solyc01g103680.3.1	Solyc01g103680.3.1	5	5	5	Solyc01g103680.3.1 TSA: Wollemia nobilis Ref_Wollemi_Transcript_7455_2019 transcribed RNA sequence (AHRD V3.3 *** A0A0C9S7X7_9SPER)	1	5	5	5	14.4	14.4	14.4	55.785	500	500	0	82.329	45546000	8	EVAGDMLNETVLDQVFGDK;FASLVSPPSGK;LEPESEPESPK;NFSLLGVGETDDSPLLLK;WIAEELAVVAESK				385	3606;3794;7796;9799;14660	True;True;True;True;True	3631;3819;7837;9873;14767	6548;6549;6550;6551;6881;14071;14072;17654;17655;26520	7686;7687;7688;7689;8083;16506;16507;20813;20814;31501	7686;8083;16507;20813;31501			-1
Solyc01g103750.3.1	Solyc01g103750.3.1	4	4	4	Solyc01g103750.3.1 ATP phosphoribosyltransferase (AHRD V3.3 *** W9QK95_9ROSA)	1	4	4	4	16.8	16.8	16.8	42.964	394	394	0	38.902	21839000	8	AIGGSGVLISPLTYIFDEETPR;ILSQTSLSGLQGPTISPVFCK;KGALDITHEMLER;MAADSLDLLK				386	647;6438;7084;9170	True;True;True;True	650;6474;7122;9217	1186;1187;11660;11661;11662;12781;12782;16505	1425;1426;13732;13733;13734;15018;15019;19410	1425;13733;15018;19410			-1
Solyc01g103800.3.1	Solyc01g103800.3.1	6	2	1	Solyc01g103800.3.1 40S ribosomal protein S12 (AHRD V3.3 *** K4B1V5_SOLLC)	1	6	2	1	51.7	23.8	11.9	15.112	143	143	0	19.517	188140000	7	DYGEETEGLHIVQEYVK;GLCADHNVSLITVPNAK;HAAQLCVLAEDCDQPDYVK;KVVGCGCVVVK;TLGEWAGLCK;VVGCGCVVVK				387	2619;4875;5514;7426;12693;14472	True;True;False;False;False;False	2639;4901;5545;7464;12786;14578	4778;4779;4780;4781;8821;8822;8823;9994;9995;9996;9997;13402;13403;13404;13405;22886;22887;26184;26185	5620;5621;5622;5623;10385;10386;10387;11760;11761;11762;11763;11764;11765;11766;11767;11768;11769;15717;15718;15719;15720;27177;27178;27179;27180;31088;31089	5621;10387;11769;15719;27179;31089			-1
Solyc01g103930.3.1;Solyc10g044480.2.1	Solyc01g103930.3.1	4;1	4;1	4;1	Solyc01g103930.3.1 Transmembrane 9 superfamily member (AHRD V3.3 *** K4B1W8_SOLLC)	2	4	4	4	10.9	10.9	10.9	66.948	588	588;588	0	24.386	25817000	5	GSICELELDEAK;VGPYNNPQETYNYYSLPFCHASGSHK;YAREDDDLETLER;YQSDDPVTLWVNK				388	5238;13644;14746;15116	True;True;True;True	5267;13745;14853;15230	9477;9478;24657;26683;26684;27359	11160;11161;29290;31715;31716;32547	11161;29290;31716;32547			-1;-1
Solyc01g103940.3.1;Solyc04g012160.3.1;Solyc11g010130.2.1	Solyc01g103940.3.1;Solyc04g012160.3.1;Solyc11g010130.2.1	2;1;1	1;0;0	1;0;0	Solyc01g103940.3.1 Kinase family protein (AHRD V3.3 *** B9N888_POPTR);Solyc04g012160.3.1 SNF1-related kinase;Solyc11g010130.2.1 Protein kinase (AHRD V3.3 *** Q40264_MESCR)	3	2	1	1	7.8	3.3	3.3	41.592	361	361;289;300	0.0011325	7.4704	2021800	1	ELTEAAQAAYYR;STVGTPAYIAPEVLSR				389	3290;12155	True;False	3311;12246	5999;21900;21901	7054;25922;25923	7054;25923			-1;-1;-1
Solyc01g104040.3.1	Solyc01g104040.3.1	10	10	10	Solyc01g104040.3.1 UDP-glucose glycoprotein glucosyltransferase (AHRD V3.3 *** A0A0G2RIE9_CAMSI)	1	10	10	10	10.9	10.9	10.9	185.1	1635	1635	0	64.547	52532000	14	DSLNLGGYGVELALK;EDSPNQEELSSLIIR;FLSESGVQR;IESAAEDPPEVHHVEGAFVETLLPQAK;IVHAADPLQSMQEINQNFPSVVSSLSR;LIEEIESSGGQLPLSYK;SSELYALKDDGDGGQETTLSK;TDMGELYDMDLK;TISDTPLEDEESKSEL;YVIPTLDDFSSTDYTIYGPK				390	2421;2830;4071;6035;6881;8090;12000;12408;12623;15224	True;True;True;True;True;True;True;True;True;True	2439;2850;4097;6068;6918;8132;12090;12500;12716;15338	4418;5177;7354;10932;10933;12431;12432;14581;21644;21645;22353;22747;22748;27555	5206;6082;6083;8642;8643;12853;12854;14622;14623;14624;17114;25624;25625;26460;26986;26987;32778	5206;6083;8642;12854;14622;17114;25625;26460;26987;32778			-1
Solyc01g104070.3.1	Solyc01g104070.3.1	1	1	1	Solyc01g104070.3.1 ARM repeat superfamily protein (AHRD V3.3 *** AT4G27640.1)	1	1	1	1	2.8	2.8	2.8	115.19	1049	1049	0.0011312	7.4576	1748100	2	LVTPILQVMCPLLAESTDRNEDDDLAPDR				391	9077	True	9124	16353	19243;19244	19244			-1
Solyc01g104110.3.1;Solyc01g104100.3.1	Solyc01g104110.3.1	13;4	13;4	13;4	Solyc01g104110.3.1 11S globulin seed storage protein 2 (AHRD V3.3 *** A0A0B2RJF9_GLYSO)	2	13	13	13	49.7	49.7	49.7	38.86	362	362;362	0	147.18	262770000	29	DQSSLNLLIK;GDTLPVTVGTVSWWYNAGDTK;IAYVCEGECIAGLISPEDSKEEVVK;KLVHNLDGAKPCVEVK;MDLILSSK;NGGVLSSVSGK;NIALLGEVGLSANR;QIAAGLLLLQPR;SFHMNITESEK;SIWEAASPSILEASLNR;VEEGELFFVPK;VNEGIQIPNASNSAK;VVIVGLFGK				392	2371;4488;5879;7253;9233;9812;9844;10617;11374;11613;13434;14030;14502	True;True;True;True;True;True;True;True;True;True;True;True;True	2389;4514;5912;7291;9286;9886;9918;10701;11460;11701;13533;14134;14608	4338;4339;8104;10626;10627;13091;16620;16621;17678;17679;17743;17744;19142;19143;20476;20477;20478;20934;20935;20936;20937;24267;24268;25373;25374;26248;26249	5114;5115;9530;12487;12488;15366;19545;19546;20839;20840;20914;20915;22722;22723;24273;24274;24275;24276;24818;24819;24820;24821;24822;28833;28834;30122;30123;31162;31163	5115;9530;12487;15366;19546;20840;20914;22723;24275;24818;28834;30123;31162			-1;-1
Solyc01g104170.3.1;Solyc10g024330.2.1;Solyc10g024340.2.1	Solyc01g104170.3.1	14;2;1	14;2;1	14;2;1	Solyc01g104170.3.1 Ankyrin repeat domain containing protein 2 (AHRD V3.3 *** A0A0A7EAV4_NICBE)	3	14	14	14	60.7	60.7	60.7	37.148	349	349;270;101	0	157.45	532820000	43	AALAAGADKDEEDSEGR;DPAFNQMAEQLQK;ELAEQIAK;ELAEQIAKDPAFNQMAEQLQK;IKEDPSLKPILEEIESGGPAAMMR;KSPESSTVEAPSGEGR;LGNALMQDPSMSGMLESLSNPAQK;LNNQQDVLK;NTALHYAAGYGR;SPESSTVEAPSGEGR;TALHFACGYGEEK;TASAAAGAGVQNPFDFSAMSGLLNDPSIK;TFQGAAVEESVPNFDSQQYYSTMQQVMQNPQFMTMAER;YWNDQDVLK				393	89;2304;3179;3180;6318;7367;7993;8512;10205;11859;12326;12348;12496;15245	True;True;True;True;True;True;True;True;True;True;True;True;True;True	90;2321;3200;3201;6353;7405;8035;8556;10284;11947;12418;12440;12588;15359	176;177;178;179;4217;4218;5805;5806;5807;11452;11453;13307;13308;13309;14421;14422;14423;14424;15307;15308;18422;21381;21382;22197;22242;22243;22244;22245;22508;22509;27587;27588	232;233;234;235;4967;4968;6814;6815;6816;13488;13489;15614;15615;15616;16913;16914;16915;16916;16917;16918;17947;17948;21850;25326;25327;26250;26251;26324;26325;26326;26327;26328;26329;26330;26331;26655;26656;26657;26658;26659;26660;32811;32812	233;4967;6815;6816;13488;15615;16914;17948;21850;25326;26250;26327;26655;32812			-1;-1;-1
Solyc01g104400.3.1	Solyc01g104400.3.1	1	1	1	Solyc01g104400.3.1 Basic blue protein (AHRD V3.3 *** A0A151R520_CAJCA)	1	1	1	1	17.5	17.5	17.5	13.019	120	120	0.0014255	6.6668	3386000	2	AGDVLTFNYSSGAHNVVAVNK				394	476	True	478	871	1046;1047	1047			-1
Solyc01g104470.3.1	Solyc01g104470.3.1	2	2	2	Solyc01g104470.3.1 Acidic ribosomal protein P0 (AHRD V3.3 *** B9I0W5_POPTR)	1	2	2	2	14	14	14	26.464	229	229	0	11.637	5000100	2	SDSDEIRPGLHK;VELQEGPLDQFTHEMEPFLR				395	11242;13458	True;True	11328;13557	20249;24311	23994;28882	23994;28882			-1
Solyc01g104560.3.1	Solyc01g104560.3.1	1	1	1	Solyc01g104560.3.1 Protein-protein interaction regulator (AHRD V3.3 *** B9GF79_POPTR)	1	1	1	1	8.7	8.7	8.7	48.154	414	414	0.0041012	6.1539	1013000	2	KIPGVSNNEDEDVEDINVVEDDMMDDVLEVDENNQR				396	7171	True	7209	12943	15205;15206	15205			-1
Solyc01g104590.3.1	Solyc01g104590.3.1	17	17	10	Solyc01g104590.3.1 ribosomal protein L3	1	17	17	10	40.4	40.4	27	44.407	389	389	0	123.63	654360000	36	AFPKDDPSKPCK;CLNTVWAQHLSEDIK;DEMIDIIGVTK;DIQAQLEK;DITPIGGFPHYGVVK;GYEGVVTR;HGSLGFLPR;LTAFLGYK;QSLLNQTSR;QVPVDAVFQK;QVPVDAVFQKDEMIDIIGVTK;TEKDITPIGGFPHYGVVK;VACIGAWHPAR;VALEEIK;VDFAYGFFEK;VGQESHTALTEFDR;VSFTVAR				397	429;1600;1823;2047;2062;5475;5597;8867;10797;10855;10856;12449;13211;13260;13366;13647;14268	True;True;True;True;True;True;True;True;True;True;True;True;True;True;True;True;True	431;1612;1837;2061;2076;5506;5629;8912;10882;10940;10941;12541;13309;13358;13465;13748;14374	791;2919;3339;3340;3739;3740;3764;3765;3766;3767;9933;9934;10141;10142;15964;15965;19446;19447;19555;19556;22424;22425;23835;23929;24141;24142;24662;24663;24664;24665;25828	951;3434;3435;3937;3938;3939;4397;4398;4424;4425;4426;4427;11690;11691;11933;11934;11935;18769;18770;23066;23067;23068;23183;23184;26544;26545;28322;28432;28690;28691;29295;29296;29297;29298;30670;30671	951;3435;3938;4398;4425;11691;11934;18770;23066;23183;23184;26544;28322;28432;28690;29296;30670			-1
Solyc01g104775.1.1	Solyc01g104775.1.1	14	1	1	Solyc01g104775.1.1 Actin (AHRD V3.3 *** ACT_GOSHI)	1	14	1	1	45.9	2.1	2.1	41.67	377	377	0.0098684	5.8288	1565700	1	AGFAGDDAPR;AVFPSIVGR;DAYVGDEAQSK;DAYVGDEAQSKR;DLTDCLMK;DLYGNIVLSGGTTMFPGIADR;GEYDESGPSIVHR;HTGVMVGMGQK;HTGVMVGMGQKDAYVGDEAQSKR;IWHHTFYNELR;LAYVALDYEQELETAR;SYELPDGQVITIGAER;TTGIVLDSGDGVSHTVPIYEGYALPHAILR;YPIEHGIVSNWDDMEK				398	489;1428;1760;1761;2204;2227;4546;5740;5741;6929;7605;12256;13030;15083	False;False;False;False;True;False;False;False;False;False;False;False;False;False	491;1438;1774;1775;2218;2242;4572;5772;5773;5774;6967;7645;12348;13126;15196;15197	900;901;2595;2596;3211;3212;3213;3214;3215;4022;4073;4074;4075;8205;8206;8207;8208;10386;10387;10388;10389;10390;10391;12519;13728;13729;13730;13731;13732;13733;22082;22083;22084;22085;23499;23500;23501;23502;23503;27305;27306;27307;27308;27309;27310;27311	1080;1081;3067;3068;3779;3780;3781;3782;3783;3784;3785;4715;4789;4790;4791;4792;4793;9657;9658;9659;9660;12209;12210;12211;12212;12213;12214;14731;16097;16098;16099;16100;16101;16102;16103;16104;16105;16106;16107;16108;16109;16110;16111;16112;26124;26125;26126;26127;27924;27925;27926;27927;27928;27929;32478;32479;32480;32481;32482;32483;32484;32485;32486;32487;32488	1081;3067;3779;3784;4715;4789;9657;12209;12214;14731;16109;26124;27925;32488	27	84	-1
Solyc01g104920.3.1	Solyc01g104920.3.1	10	10	10	Solyc01g104920.3.1 AAA-type ATPase family protein (AHRD V3.3 *** AT4G04910.1)	1	10	10	10	20.8	20.8	20.8	76.023	692	692	0	81.388	80714000	21	DGTGVHDSIVNQLLTK;DLFADAEQDQK;ENSFLSPDVNLQELAAR;FANQIMTTGQK;GSPLITCLLEGPSGSGK;NYSGAELEGVVK;SAVSYALNR;SPLSIVVLDGIER;VLQQLDVFASDDVDSAAEALNDMPIKK;VSTGDAISVSR				399	1967;2130;3381;3780;5262;10319;11163;11886;13940;14321	True;True;True;True;True;True;True;True;True;True	1980;2144;3403;3805;5291;10402;11248;11975;14043;14427	3585;3586;3587;3891;6152;6861;9524;9525;18634;18635;20103;20104;21433;21434;25207;25208;25923;25924	4214;4215;4216;4570;7225;7226;8063;11219;11220;22103;22104;23822;23823;25385;25386;29940;29941;29942;29943;29944;30785;30786	4214;4570;7225;8063;11220;22104;23822;25385;29940;30785			-1
Solyc01g104950.3.1;Solyc10g047030.3.1	Solyc01g104950.3.1	11;1	11;1	11;1	Solyc01g104950.3.1 LEXYL2	2	11	11	11	20.4	20.4	20.4	85.206	778	778;789	0	94.229	84583000	22	AVTNNFATLMR;DICTEDHQELAR;GPTVFNFGDGLSYTQYK;GQETAGEDPTLSSR;LGFFDGNPK;LPMTWYPQSYVDK;NQLYGNLGPK;NTAGSLPLSPK;SFPFCDVSLGVSDR;VTQQDLDDTFNPPFK;YTTPLDGLGASVSTVYQQGCDIACATAQVDNAK				400	1489;2008;5146;5165;7944;8579;10135;10204;11382;14386;15199	True;True;True;True;True;True;True;True;True;True;True	1500;2022;5175;5194;7986;8624;10213;10283;11468;14492;15313	2704;2705;3671;3672;3673;9318;9319;9352;9353;14330;14331;15432;18308;18420;18421;20491;26030;26031;27512	3189;3190;4312;4313;4314;10983;10984;10985;11020;11021;16809;16810;18090;21721;21848;21849;24289;30913;30914;30915;32728;32729;32730;32731	3190;4313;10984;11021;16810;18090;21721;21849;24289;30915;32730			-1;-1
Solyc01g105010.3.1	Solyc01g105010.3.1	1	1	1	Solyc01g105010.3.1 Lipid transfer protein (AHRD V3.3 *** G7KE52_MEDTR)	1	1	1	1	5.9	5.9	5.9	18.669	186	186	0.0011628	7.9171	17377000	2	TDAECLCEGFK				401	12385	True	12477	22308;22309	26405;26406	26406			-1
Solyc01g105060.3.1	Solyc01g105060.3.1	6	6	6	Solyc01g105060.3.1 Beta-hydroxyacyl-ACP dehydratase (AHRD V3.3 *** F2VYC9_HELAN)	1	6	6	6	29.3	29.3	29.3	24.874	225	225	0	40.189	136040000	11	FPFLLVDR;IETPIELR;KPVIAGDTLVMR;QNFFFAGIDK;VIEYNPGVSAVAIK;YPAFPTVMDINQIR				402	4133;6052;7322;10740;13735;15072	True;True;True;True;True;True	4159;6085;7360;10825;13837;15185	7463;7464;10966;10967;13220;13221;19364;24850;24851;27285;27286	8771;8772;12903;12904;15518;15519;22971;29522;29523;32448;32449	8771;12903;15518;22971;29522;32449			-1
Solyc01g105070.3.1;Solyc02g064970.3.1	Solyc01g105070.3.1	10;1	10;1	10;1	Solyc01g105070.3.1 LECEVI16G peroxidase precursor	2	10	10	10	47.3	47.3	47.3	35.955	332	332;346	0	156.61	206320000	30	AESIVQSTVR;FGLEFGK;GFEVIDDAK;GILESDQILWTDASTK;GLNTQDLVTLVGGHTIGTSACQFFSYR;QQIEAVCPGVVSCADILALAAR;SHFQSDPTVAPGLLR;VALDTGSVNNFDTSYFSNLR;VGFYSSTCPR;VSSASDTSNLPGFTESVDAQK				403	356;3946;4571;4785;4958;10768;11512;13259;13608;14314	True;True;True;True;True;True;True;True;True;True	358;3971;4597;4811;4984;10853;11600;13357;13708;14420	664;665;7144;7145;8253;8640;8641;8980;19403;19404;20748;20749;20750;20751;23925;23926;23927;23928;24588;24589;25909;25910;25911	812;813;8405;8406;9713;9714;10173;10174;10175;10583;23012;23013;23014;23015;23016;23017;24610;24611;24612;24613;28427;28428;28429;28430;28431;29208;29209;30771;30772;30773	813;8406;9714;10174;10583;23016;24613;28430;29209;30771			-1;-1
Solyc01g105140.3.1	Solyc01g105140.3.1	2	2	2	Solyc01g105140.3.1 Serine/arginine rich splicing factor, putative (AHRD V3.3 *** B9SZR9_RICCO)	1	2	2	2	7.9	7.9	7.9	30.015	254	254	0	14.597	2682800	2	TSADDLFPLFDK;VVDIFIPR				404	12939;14446	True;True	13035;14552	23344;26135	27748;31031	27748;31031			-1
Solyc01g105370.3.1;Solyc01g105420.3.1;Solyc01g105390.3.1	Solyc01g105370.3.1	14;1;1	14;1;1	14;1;1	Solyc01g105370.3.1 Phospho-2-dehydro-3-deoxyheptonate aldolase (AHRD V3.3 *-* K4B2A9_SOLLC)	3	14	14	14	32.1	32.1	32.1	64.585	586	586;161;200	0	106.85	211040000	31	AADAGVDAIIVQGR;DAGGHVIGQDGLITLLPR;DIAVIAAGGIVDER;EILPAGEVIK;FAGTVPNATTTGDIESMAMYAGESIGLIK;FLATEESYAHPTYK;GAGQIVTWVSDPMHGNTTK;GRDIAVIAAGGIVDER;GYVAALALGAQGVSLGTR;KAADAGVDAIIVQGR;LIDQQFAQVSR;LIEFDQTEYTDVFGR;VLATPFFMEWK;VVPQIGSYEEAK				405	22;1677;2007;3112;3771;4027;4384;5192;5507;6965;8085;8091;13826;14532	True;True;True;True;True;True;True;True;True;True;True;True;True;True	23;1690;2021;3133;3796;4053;4410;5221;5538;7003;8127;8133;13928;14639	51;52;3050;3051;3052;3669;3670;5683;5684;6847;6848;6849;6850;7282;7892;9394;9395;9983;9984;12577;14574;14575;14582;25009;26303;26304	84;85;86;87;3589;3590;3591;4310;4311;6666;6667;8041;8042;8043;8044;8045;8046;8047;8048;8049;8050;8560;9269;11067;11068;11748;11749;14796;17103;17104;17115;29706;31226;31227	85;3591;4310;6666;8047;8560;9269;11067;11749;14796;17104;17115;29706;31226			-1;-1;-1
Solyc01g105410.3.1	Solyc01g105410.3.1	1	1	1	Solyc01g105410.3.1 Phosphate-induced protein 1 (AHRD V3.3 *** A0A103YKN4_CYNCS)	1	1	1	1	4	4	4	29.161	274	274	0.0011398	7.5927	1215200	1	QILDENCSLGK				406	10637	True	10721	19181	22762	22762			-1
Solyc01g105540.3.1	Solyc01g105540.3.1	2	2	2	Solyc01g105540.3.1 2-oxoglutarate/malate translocator, chloroplastic (AHRD V3.3 *** A0A0B0P714_GOSAR)	1	2	2	2	6.2	6.2	6.2	35.815	337	337	0	12.771	7417300	2	AGGVFLPIIK;DTPEAPAMAAK				407	500;2503	True;True	502;2523	920;4574	1105;5387	1105;5387			-1
Solyc01g105710.3.1	Solyc01g105710.3.1	3	3	3	Solyc01g105710.3.1 peptidyl-prolyl isomerase FKBP12	1	3	3	3	42.9	42.9	42.9	12.055	112	112	0	24.988	122710000	7	AGNGPKPQPGQTVTVHCTGYGK;DPGQQPFSFK;GWDEGVLGMQLGEVAR				408	527;2315;5461	True;True;True	529;2332;5492	965;4239;4240;9909;9910;9911	1159;4991;4992;11665;11666;11667;11668	1159;4992;11665			-1
Solyc01g105810.4.1	Solyc01g105810.4.1	5	1	1	Solyc01g105810.4.1 GDP dissociation inhibitor	1	5	1	1	12.8	2	2	49.61	445	445	1	-2	9909800	0	AVDGSFVYNK;ECILSGLLSVDGLK;MDEEYDVIVLGTGLK;SPLMGLFEK;VLIHTDVTK	+			409	1401;2779;9223;11883;13889	False;False;False;True;False	1411;2799;9275;9276;11972;13991	2546;5078;5079;16604;16605;16606;21429;25102;25103	3012;5962;5963;19529;19530;19531;25381;29812;29813	3012;5962;19529;25381;29813	28	1	-1
Solyc01g106000.3.1	Solyc01g106000.3.1	1	1	1	Solyc01g106000.3.1 nicotinamidase 1 (AHRD V3.3 *** AT2G22570.1)	1	1	1	1	4.5	4.5	4.5	27.324	245	245	0.0014306	6.7063	7037100	5	WVEEEPNVTIR				410	14706	True	14813	26605;26606	31617;31618;31619;31620;31621	31617			-1
Solyc01g106050.3.1	Solyc01g106050.3.1	8	8	4	Solyc01g106050.3.1 Dynamin, putative (AHRD V3.3 *** B9T3E4_RICCO)	1	8	8	4	16.7	16.7	10.5	94.919	860	860	0	67.284	33111000	9	ENLLEEMLQEPDEIAMK;IHGLPSSSMYTTSSGSTGSHTSSPK;NEEMSTSELSGGAR;SALFVPEVPFEVLIR;TLEELPLDAETVER;VPSCLILAVTPANSDLANSDALQIAGNADPDGYR;VPVGDQPSDIEAR;YSEAFSSMIEGK				411	3369;6209;9746;11120;12683;14153;14166;15136	True;True;True;True;True;True;True;True	3391;6244;9819;11205;12776;14258;14271;15250	6132;11251;17577;17578;20006;22868;25617;25642;27400	7204;13253;20724;20725;23690;27157;30421;30451;32597	7204;13253;20724;23690;27157;30421;30451;32597			-1
Solyc01g106080.3.1	Solyc01g106080.3.1	8	8	8	Solyc01g106080.3.1 Aldehyde dehydrogenase (AHRD V3.3 *** Q2HV89_MEDTR)	1	8	8	8	24	24	24	62.045	576	576	0	74.577	110070000	29	ASFVGDLNFYGK;DLSSGSGNSLAMPTSQK;LAFNVTTEQGK;LVQSGVDSGAK;NHGVVMPDANIDSTVNALVGAGFGAAGQR;VNAGTEPDADLGPVISK;VPNLIGGSFVDSQSSEFVDVINPATQEVVSQIPLTTDK;VPNLIGGSFVDSQSSEFVDVINPATQEVVSQIPLTTDKEFK				412	1191;2199;7514;9053;9836;14016;14141;14142	True;True;True;True;True;True;True;True	1199;2213;7553;9100;9910;14120;14245;14246	2192;4010;4011;13560;13561;16313;16314;17729;17730;25349;25350;25589;25590;25591;25592;25593;25594;25595;25596	2598;4702;4703;15896;15897;19195;19196;19197;20897;20898;20899;20900;30097;30098;30386;30387;30388;30389;30390;30391;30392;30393;30394;30395;30396;30397;30398;30399;30400	2598;4703;15896;19195;20899;30098;30386;30394			-1
Solyc01g106140.1.1	Solyc01g106140.1.1	1	1	1	Solyc01g106140.1.1 LOW QUALITY:F-box protein family-like (AHRD V3.3 *-* Q6ZCS3_ORYSJ)	1	1	1	1	3.6	3.6	3.6	48.33	421	421	0.0044053	6.0746	12862000	2	EESASVEPSQNLPEK				413	2876	True	2896	5257;5258	6177;6178	6177			-1
Solyc01g106210.3.1	Solyc01g106210.3.1	25	25	12	Solyc01g106210.3.1 Heat shock protein 70 (AHRD V3.3 *** B9HN74_POPTR)	1	25	25	12	46.7	46.7	25.7	72.969	681	681	0	255.54	878510000	64	AAMGTENIDDIK;AVITVPAYFNDAQR;DAGVSLKDVDEVLLVGGMTR;DKATSKEQQITIR;DVDEVLLVGGMTR;EVVTEIETAISDLR;GELLVGTPAK;GVNPDEAVAMGAALQGGILR;HLNITLTR;IAGLDVQR;IELSSTSQTDINLPFITADASGAK;IGEHMAGGSSGGASGGGGAQGGDQPPEAEYEEVKK;IINEPTAAALSYGMNSK;KSQVFSTAADNQTQVGIK;MKETAEAYLGK;NSADTTIYSIEK;QAVTNPTNTLSGTK;QAVTNPTNTLSGTKR;RFDDPQTQKEMK;SKFETLVNNLIER;SQVFSTAADNQTQVGIK;SSGGLSEDEIDK;TEGIDLSK;TTPSVVAFNQK;VQEIVSEIFGK				414	106;1438;1684;2077;2526;3707;4525;5412;5649;5827;6015;6125;6279;7368;9419;10159;10491;10492;10918;11625;11963;12010;12445;13055;14191	True;True;True;True;True;True;True;True;True;True;True;True;True;True;True;True;True;True;True;True;True;True;True;True;True	107;1448;1697;2091;2546;3732;4551;5442;5681;5860;6048;6158;6314;7406;9485;10238;10575;10576;11003;11713;12052;12100;12537;13152;14296	208;209;2612;2613;2614;3061;3789;4618;4619;6729;6730;6731;6732;8169;8170;9809;9810;9811;9812;10232;10534;10535;10891;10892;10893;10894;11093;11094;11387;11388;13310;16975;16976;18356;18357;18930;18931;18932;19662;20964;20965;21576;21577;21578;21660;21661;22413;22414;23546;23547;25686	270;271;272;273;3090;3091;3092;3601;4450;5440;5441;7897;7898;7899;7900;7901;7902;9611;9612;11546;11547;11548;11549;11550;12036;12379;12380;12807;12808;12809;12810;12811;12812;13072;13073;13074;13075;13076;13077;13413;13414;13415;15617;19987;19988;19989;21781;21782;22474;22475;22476;23304;24850;24851;25548;25549;25550;25643;25644;26532;26533;27979;27980;30510	270;3091;3601;4450;5441;7898;9612;11549;12036;12380;12807;13076;13415;15617;19989;21782;22474;22476;23304;24850;25550;25644;26532;27979;30510			-1
Solyc01g106260.3.1	Solyc01g106260.3.1	21	8	8	Solyc01g106260.3.1 Heat shock protein 70 (AHRD V3.3 *** B9HN74_POPTR)	1	21	8	8	41.2	19.9	19.9	71.876	670	670	0	74.749	141000000	20	AAMGAENIDDIK;DAGVSLKDVDEVLLVGGMTR;DKVPAEVVTEIETAVSDLR;DVDEVLLVGGMTR;GVNPDEAVAMGAALQGGILGGNVK;HLNITLTR;IAGLDVQR;IELSSTSQTDINLPFITADASGAK;IGEHMTGGGSGGASSGSQGGDQSPPEAEYEEVKK;IINEPTAAALSYGMNNK;KSQVFSTAADNQTQVGIK;MKETAEAYLGK;NSADTTIYSIEK;QAVTNPANTLSGTKR;RFDDPQTQKEMK;SQVFSTAADNQTQVGIK;SSGGLSEDEINK;TEGIDLSK;TTPSVVAFNQK;VPAEVVTEIETAVSDLR;VQEIVSEIFGK				415	105;1684;2099;2526;5411;5649;5827;6015;6126;6278;7368;9419;10159;10490;10918;11963;12011;12445;13055;14092;14191	True;False;True;False;True;False;False;False;True;True;False;False;False;True;False;False;True;False;False;True;False	106;1697;2113;2546;5441;5681;5860;6048;6159;6313;7406;9485;10238;10574;11003;12052;12101;12537;13152;14196;14296	206;207;3061;3829;3830;4618;4619;9806;9807;9808;10232;10534;10535;10891;10892;10893;10894;11095;11096;11385;11386;13310;16975;16976;18356;18357;18929;19662;21576;21577;21578;21662;22413;22414;23546;23547;25497;25498;25686	268;269;3601;4496;4497;4498;4499;5440;5441;11543;11544;11545;12036;12379;12380;12807;12808;12809;12810;12811;12812;13078;13079;13410;13411;13412;15617;19987;19988;19989;21781;21782;22473;23304;25548;25549;25550;25645;26532;26533;27979;27980;30269;30270;30271;30272;30510	269;3601;4496;5441;11545;12036;12380;12807;13078;13411;15617;19989;21782;22473;23304;25550;25645;26532;27979;30269;30510			-1
Solyc01g106320.2.1	Solyc01g106320.2.1	12	12	12	Solyc01g106320.2.1 Octicosapeptide/Phox/Bem1p family protein (AHRD V3.3 *** AT5G64430.1)	1	12	12	12	51.7	51.7	51.7	54.07	493	493	0	92.889	55102000	17	DQPVYNVMPSLPQAVPTVAAAPPTLQSQVPPK;EIDFENTAAWEDPNQIPNYK;FPLLISK;FVDALNSGPIQASPAAGAVAQQVGNADFLFGSEK;IASPTVPGTVPAQVGYWQEK;KSDDNLTAAFPGGDYYVQR;LFLFPANTPATVGSGVSQSR;LHLEEQQNLYR;LRDPNSEQVVKEPEMPVHGVDDR;QMYYPPQGGVIAPPQQQPQYHAMPPQAVVGSDMRPQEAAK;SDDNLTAAFPGGDYYVQR;YQLPGEDLDALISVTNDDDLEHMMHEYDR				416	2369;3068;4139;4283;5866;7351;7869;8051;8716;10738;11194;15114	True;True;True;True;True;True;True;True;True;True;True;True	2387;3089;4165;4309;5899;7389;7911;8093;8761;10823;11279;15228	4335;5611;7474;7727;7728;10607;10608;10609;13277;14185;14517;14518;15673;19359;20151;27357	5111;6587;8783;9075;9076;9077;12468;12469;12470;15580;16635;17035;17036;18361;18362;22965;23878;32545	5111;6587;8783;9075;12468;15580;16635;17035;18362;22965;23878;32545			-1
Solyc01g106430.3.1	Solyc01g106430.3.1	6	6	4	Solyc01g106430.3.1 Inorganic pyrophosphatase (AHRD V3.3 *** A0A124SF20_CYNCS)	1	6	6	4	25.5	25.5	15.9	32.382	290	290	0	69.621	89675000	14	ASLVNDVDDVEK;FALGNKPANK;IITETNESWAK;IVAISLDDPR;MEVATDEQHTPIK;VKPLAALAMIDEGELDWK				417	1216;3775;6306;6849;9327;13809	True;True;True;True;True;True	1224;3800;6341;6886;9386;13911	2239;2240;6855;11435;11436;12372;16797;16798;16799;24981;24982	2653;2654;8057;13469;13470;14555;19769;19770;19771;29674;29675;29676;29677;29678	2653;8057;13469;14555;19771;29675			-1
Solyc01g106450.3.1	Solyc01g106450.3.1	3	3	3	Solyc01g106450.3.1 L-galactose dehydrogenase (AHRD V3.3 *** Q07A10_NICLS)	1	3	3	3	20.2	20.2	20.2	34.659	321	321	0	19.804	16282000	2	GVGVISASPLSMGLLTEAGGPEWHPASSELK;LGVNFFDTSPYYGGTLSEK;VFGDVSEQDAFDAVR				418	5389;8026;13531	True;True;True	5419;8068;13631	9771;14475;24451	11501;16978;29054	11501;16978;29054			-1
Solyc01g106480.3.1	Solyc01g106480.3.1	3	1	1	Solyc01g106480.3.1 glyoxisomal malate dehydrogenase	1	3	1	1	12.6	3.4	3.4	37.631	357	357	0.0011565	7.8	17417000	3	ANTFVAEVLGLDPR;IQDGGTEVVEAK;VAILGAAGGIGQPLAMLMK				419	1018;6618;13253	False;True;False	1025;6655;13351	1872;1873;1874;1875;11975;11976;11977;23912	2234;2235;2236;2237;14091;14092;14093;28412	2236;14092;28412			-1
Solyc01g106490.2.1	Solyc01g106490.2.1	1	1	1	Solyc01g106490.2.1 LOW QUALITY:2-oxoglutarate (2OG) and Fe(II)-dependent oxygenase superfamily protein (AHRD V3.3 --* AT1G04380.2)	1	1	1	1	35.7	35.7	35.7	6.732	56	56	0.0070211	5.9305	15805000	3	VTINQDNATILGKRPYFQFK				420	14364	True	14470	25997	30875;30876;30877	30876			-1
Solyc01g106610.2.1	Solyc01g106610.2.1	5	4	4	Solyc01g106610.2.1 LEPR1A1A	1	5	4	4	48.3	42	42	19.77	176	176	0	43.566	156090000	20	ADDCGMIHSDGPYGENLAAAFPQLNAAGAVK;MWDDEKQWYDYNSNTCAPGK;QWYDYNSNTCAPGK;VCGHYTQVVWR;VGVGPMTWDDGLAAYAQNYANQR				421	197;9612;10869;13329;13664	True;True;True;False;True	198;9682;10954;13428;13765	375;376;377;378;17316;19574;24062;24063;24064;24065;24693;24694;24695;24696	472;473;474;475;476;477;478;479;480;481;20409;23203;28599;28600;28601;28602;29331;29332;29333;29334;29335;29336;29337;29338	478;20409;23203;28600;29338			-1
Solyc01g106620.2.1	Solyc01g106620.2.1	6	6	5	Solyc01g106620.2.1 Pathogenesis-related protein 1 (AHRD V3.3 *** E2GEV9_9ROSI)	1	6	6	5	42.5	42.5	36.3	20.123	179	179	0	86.461	599200000	19	LAAFAQNYANQR;MQHSGGPYGENLAAAFPQLNAAGAVK;QVGVGPMTWDNR;QWYNYNSNTCQAGK;RQVGVGPMTWDNR;VCGHYTQVVWR				422	7458;9527;10842;10872;11029;13329	True;True;True;True;True;True	7497;9595;9596;10927;10957;11114;13428	13462;13463;17166;17167;17168;17169;17170;19530;19531;19578;19852;19853;19854;24062;24063;24064;24065	15785;15786;15787;20226;20227;20228;20229;20230;20231;23158;23159;23207;23516;23517;23518;28599;28600;28601;28602	15785;20229;23158;23207;23517;28600	29	69	-1
Solyc01g106680.3.1	Solyc01g106680.3.1	1	1	1	Solyc01g106680.3.1 Transmembrane protein, putative (AHRD V3.3 *** G8A0T5_MEDTR)	1	1	1	1	7.5	7.5	7.5	59.051	531	531	0.0011596	7.8693	770940	1	ADTGSEETGITDEEVDASIVENLGDDLIDSSDSSSHLEEK				423	262	True	264	485	604	604			-1
Solyc01g106740.3.1	Solyc01g106740.3.1	1	1	1	Solyc01g106740.3.1 Aspartate--tRNA ligase (AHRD V3.3 *** A0A0B2QN00_GLYSO)	1	1	1	1	3.1	3.1	3.1	75.13	669	669	0.0014265	6.672	689300	1	TTTAQCALTHSPSEVDPQQLK				424	13064	True	13161	23560	27993	27993			-1
Solyc01g107130.3.1	Solyc01g107130.3.1	6	6	6	Solyc01g107130.3.1 Vacuolar sorting receptor homolog (AHRD V3.3 *** P93027_ARATH)	1	6	6	6	14.7	14.7	14.7	79.574	715	715	0	54.929	44429000	11	AIMAQYMPLDSQNEVQSHVNEGHA;GTYDSAIGNFGIPQYGGSIPGTVVYPK;LITMDSPEADGSSAK;SCEDIDECR;VCECPVVDGVQFK;YCAPDPEQDFSSGYEGK				425	678;5347;8176;11169;13325;14762	True;True;True;True;True;True	681;5376;8218;11254;13424;14869	1247;1248;9686;14728;14729;20110;20111;24056;26711;26712	1496;1497;1498;11404;17288;17289;23830;23831;28592;31746;31747	1496;11404;17289;23830;28592;31747			-1
Solyc01g107150.3.1	Solyc01g107150.3.1	1	1	1	Solyc01g107150.3.1 Zinc finger protein-like 1 like (AHRD V3.3 *** A0A0B2PGN2_GLYSO)	1	1	1	1	3.8	3.8	3.8	38.039	346	346	0.0011728	8.0454	4078100	2	SELEEGTDAGITR				426	11307	True	11393	20364;20365	24127;24128	24128			-1
Solyc01g107160.3.1	Solyc01g107160.3.1	1	1	1	Solyc01g107160.3.1 Transducin/WD40 repeat-like superfamily protein (AHRD V3.3 *** AT3G19590.1)	1	1	1	1	4.4	4.4	4.4	37.747	340	340	0.0014572	6.9341	1350400	1	VAMEFFDLSESGQSK				427	13272	True	13370	23952	28459	28459			-1
Solyc01g107550.3.1	Solyc01g107550.3.1	7	7	7	Solyc01g107550.3.1 Methylthioribose kinase (AHRD V3.3 *** MTK_ARATH)	1	7	7	7	23.6	23.6	23.6	47.814	420	420	0	61.92	50298000	13	CTSPYLDADAEAVR;ELFEDTLGFGAAK;GLVAGVEYPLLAQHISDYMAK;LSPEHVPEVYHFDR;LTEQVVFSDPYK;SIEEVISTIEQVQLQ;YLEPPHIILR				428	1637;3220;4987;8804;8881;11543;14997	True;True;True;True;True;True;True	1650;3241;5013;8849;8926;11631;15107	2983;5875;9027;9028;15820;15821;15989;20802;20803;20804;20805;27162;27163	3511;6903;10634;10635;18525;18526;18795;24669;24670;24671;24672;24673;32313;32314	3511;6903;10634;18526;18795;24672;32314			-1
Solyc01g107560.3.1	Solyc01g107560.3.1	1	1	1	Solyc01g107560.3.1 Glycosyltransferase (AHRD V3.3 *** K4B2X2_SOLLC)	1	1	1	1	5.3	5.3	5.3	54.038	487	487	0.0014461	6.8287	784030	3	VAEDAVADGGSSQQNLQAFIDDIVTK				429	13222	True	13320	23856	28346;28347;28348	28347			-1
Solyc01g107590.3.1	Solyc01g107590.3.1	13	13	13	Solyc01g107590.3.1 Cinnamyl alcohol dehydrogenase (AHRD V3.3 *** C1IC55_GOSHI)	1	13	13	13	55.2	55.2	55.2	38.976	357	357	0	95.114	195510000	23	AMGHHVTVISSSDK;DPSGILSPYTYTLR;ETEEVLHFCK;FVVDVAGSK;GGILGLGGVGHMGVK;IWNCNDVYTDGKPTQGGFANFMVVEQK;MDYINTAMER;MQEAADSLDYIIDTVPVNHPLEPYLSLLK;NDLGMSNYPMVPGHEVVGEVVEVGPEVSK;NTGPDDVQVK;QDIEQYCAK;QEALDHLGADDYLVSSDNEK;RQEALDHLGADDYLVSSDNEK				430	954;2332;3550;4317;4673;6933;9256;9525;9719;10214;10513;10524;11023	True;True;True;True;True;True;True;True;True;True;True;True;True	958;2349;3573;4343;4699;6971;9310;9593;9792;10293;10597;10608;11108	1744;1745;4269;4270;6441;7783;8432;12524;16660;17163;17164;17524;17525;18441;18442;18967;18987;18988;19841;19842;19843	2082;2083;5028;5029;5030;7564;9143;9932;14736;19598;20221;20222;20223;20224;20665;20666;21870;21871;22520;22521;22543;22544;23502;23503;23504;23505	2082;5030;7564;9143;9932;14736;19598;20223;20665;21871;22520;22543;23502			-1
Solyc01g107710.2.1;Solyc11g073140.2.1;Solyc01g107720.3.1	Solyc01g107710.2.1;Solyc11g073140.2.1;Solyc01g107720.3.1	2;1;1	2;1;1	2;1;1	Solyc01g107710.2.1 LOW QUALITY:Late embryogenesis abundant protein-like protein (AHRD V3.3 *** F4JB74_ARATH);Solyc11g073140.2.1 LOW QUALITY:late embryogenesis abundant protein-related / LEA protein-like protein (AHRD V3.3 *-* AT3G19430.2);Solyc01g107720.3.	3	2	2	2	6.2	6.2	6.2	44.053	400	400;97;392	0.00043234	11.543	2768900	1	CYNQEHTCPSTCPGTCK;NLPHVCPK				431	1643;9978	True;True	1656;10052	2992;17990	3520;21217	3520;21217			-1;-1;-1
Solyc01g107750.3.1	Solyc01g107750.3.1	6	6	6	Solyc01g107750.3.1 Phosphatidylinositol-3,4,5-trisphosphate 3-phosphatase and dual-specificity protein phosphatase PTEN (AHRD V3.3 *** A0A151U7T6_CAJCA)	1	6	6	6	17.3	17.3	17.3	67.716	619	619	0	41.198	25143000	10	AASEVSAPADAK;KDASVGTASSVDVSNPVGGVSDFK;KGVVVFALPGEPGLAELAGDFK;NKDDSDKISSLTHK;STAVESAPVQSTEEAPSK;TEQVSLGDTSSVHSEPK				432	135;7003;7138;9899;12093;12458	True;True;True;True;True;True	136;7041;7176;9973;12184;12550	263;264;12633;12894;17839;21796;21797;22443;22444	341;342;14858;15146;21027;25798;25799;26568;26569;26570	341;14858;15146;21027;25798;26570			-1
Solyc01g107780.3.1;Solyc01g107770.2.1	Solyc01g107780.3.1	8;1	8;1	8;1	Solyc01g107780.3.1 Glycosyltransferase (AHRD V3.3 *** K4B2Z4_SOLLC)	2	8	8	8	16.5	16.5	16.5	71.587	638	638;205	0	58.353	102380000	17	ALYLFEQPVEK;EAGLPEGCENLASTTTSEMTMK;EVGSDICIR;IGVPVGVQAWSQR;LLVEILK;LMVGQEAEEMQGR;VESETEEFVIPGLPDTIK;VTIVTTPLNATK				433	936;2694;3645;6193;8414;8461;13484;14367	True;True;True;True;True;True;True;True	940;2714;3670;6226;8456;8504;13583;14473	1719;1720;4928;4929;4930;6625;11218;15127;15203;15204;24366;24367;24368;24369;26001;26002	2053;2054;5797;5798;5799;7780;13216;17733;17823;17824;17825;28951;28952;28953;28954;28955;30881;30882	2054;5798;7780;13216;17733;17823;28951;30881			-1;-1
Solyc01g107820.2.1;Solyc01g107850.3.1	Solyc01g107820.2.1	9;1	9;1	9;1	Solyc01g107820.2.1 TOMATO WOUND-INDUCED 1	2	9	9	9	25.7	25.7	25.7	52.959	470	470;60	0	108.6	511360000	21	ATIITTPLNESVFSK;ENDLPEDCER;LDLVPSDDKLPNFLK;LVTEVMR;NVSSDTETFVVPDLPHEIR;SSIDEHACLK;TGNEDWLPEGFEER;TQLSPFEQSDEETGMAPMIK;VMASEETEGFR				434	1318;3353;7679;9073;10287;12020;12528;12916;13999	True;True;True;True;True;True;True;True;True	1328;3375;7719;9120;10368;12110;12620;13012;14103	2404;2405;6105;6106;13866;13867;16348;18577;18578;18579;21675;21676;22570;22571;23303;23304;25322;25323	2855;2856;7172;7173;16264;16265;19237;19238;22037;22038;22039;25661;25662;25663;26755;26756;27706;27707;27708;30070;30071	2856;7173;16264;19238;22039;25662;26755;27707;30070			-1;-1
Solyc01g107870.3.1	Solyc01g107870.3.1	16	16	14	Solyc01g107870.3.1 Polyadenylate-binding protein (AHRD V3.3 *** K4B303_SOLLC)	1	16	16	14	36.9	36.9	30.9	70.177	643	643	0	142.47	168890000	32	AAGIAQPIPVGALATALANASPTEQR;AFDEFGAITSIAIMK;AFDEFGAITSIAIMKDEDGK;ALEVLNFTPLSGKPIR;DMFSTYGTITSCK;FTNVFVK;GSGFVAFSSPEEASR;GYGFVQYDSEDAAQK;MIVSKPLYVALAQR;NLDDSISDDKLK;NLSEATSEEDLKK;SFGFVNFENAEDAAR;SLGYGYVNYGNPQDAAR;TMLGENLYPLVEQLEPETAAK;VAEAMDVLR;VTGMLLEMDQTEVLHLLESPEALK				435	62;387;388;800;2234;4267;5229;5482;9409;9933;9988;11369;11696;12782;13221;14358	True;True;True;True;True;True;True;True;True;True;True;True;True;True;True;True	63;389;390;803;2250;4293;5258;5513;9475;10007;10063;11455;11784;12876;13319;14464	128;129;722;723;724;1470;1471;4088;7697;7698;9463;9464;9944;9945;16954;16955;17907;18012;20470;21095;21096;23037;23038;23039;23040;23854;23855;25988;25989	180;181;875;876;877;1771;1772;4806;9038;9039;11146;11147;11704;11705;19965;19966;21099;21249;24266;25002;25003;27384;27385;27386;27387;27388;28344;28345;30863;30864;30865;30866;30867	180;875;876;1772;4806;9038;11146;11704;19966;21099;21249;24266;25003;27385;28344;30864			-1
Solyc01g107910.3.1	Solyc01g107910.3.1	5	2	2	Solyc01g107910.3.1 Caffeoyl CoA O-methyltransferase (AHRD V3.3 *** A0A0S2UWA5_PETHY)	1	5	2	2	35	14	14	29.101	257	257	0	15.184	45631000	4	DFVLELNK;EGPALPVLDLLVEDK;ILAMDINKENYEEIGLPIIQK;SLLQSDALYQYILETSVYPR;VGGVIGYDNTLWNGSVVAPPDAPLRK				436	1902;2998;6336;11726;13618	False;True;True;False;False	1916;3019;6371;11814;13718	3474;3475;5473;5474;11483;11484;21149;21150;21151;21152;24606	4089;4090;6423;6424;6425;13524;13525;25058;25059;25060;25061;25062;25063;25064;29228;29229	4089;6424;13525;25058;29228			-1
Solyc01g108020.3.1	Solyc01g108020.3.1	1	1	1	Solyc01g108020.3.1 Thioredoxin (AHRD V3.3 *** A0A103YKE9_CYNCS)	1	1	1	1	6.7	6.7	6.7	19.95	180	180	0.0017446	6.415	4342100	2	VIDEIAGEYSGR				437	13714	True	13815	24814;24815	29478;29479;29480	29478			-1
Solyc01g108150.3.1	Solyc01g108150.3.1	4	4	4	Solyc01g108150.3.1 Zinc-binding alcohol dehydrogenase 2 (AHRD V3.3 *** A0A143FQT2_9FABA)	1	4	4	4	9.9	9.9	9.9	68.348	634	634	0	24.615	20680000	6	INVLCPEFVQTDLAEK;MELKPGLSALVTGGASGIGK;SDVTNTGELK;SLVTVPMDLQIPHSFEK				438	6530;9297;11259;11770	True;True;True;True	6567;9353;11345;11858	11827;16734;16735;20280;20281;21223;21224	13920;19689;19690;24027;24028;25147;25148	13920;19690;24027;25147			-1
Solyc01g108340.3.1	Solyc01g108340.3.1	4	4	4	Solyc01g108340.3.1 peptidyl-prolyl cis-trans isomerase CYP40-like	1	4	4	4	12.2	12.2	12.2	40.347	362	362	0	26.028	13057000	4	ALELEPNDGGIK;FEDENFELK;GALLDADFAMR;IVVELYNDVVPK				439	788;3864;4396;6917	True;True;True;True	791;3889;4422;6955	1449;7001;7927;12496	1750;8226;9324;14703	1750;8226;9324;14703			-1
Solyc01g108500.3.1	Solyc01g108500.3.1	1	1	1	Solyc01g108500.3.1 RNA-binding protein (AHRD V3.3 *** A0A0K9NR72_ZOSMR)	1	1	1	1	4.3	4.3	4.3	39.93	368	368	0	11.949	3340600	1	MQQPPTQIQNSSEDNK				440	9533	True	9602	17180	20243	20243			-1
Solyc01g108580.3.1	Solyc01g108580.3.1	1	1	1	Solyc01g108580.3.1 Gibberellin receptor GID1L2 IPR013094 Alpha_beta hydrolase fold-3	1	1	1	1	4.2	4.2	4.2	34.9	312	312	0.0012146	9.0094	3746600	2	DLIDGEGENLFVK				441	2146	True	2160	3914;3915	4593;4594	4593			-1
Solyc01g108600.3.1	Solyc01g108600.3.1	13	13	13	Solyc01g108600.3.1 presequence protease 2 (AHRD V3.3 *** AT1G49630.3)	1	13	13	13	15.6	15.6	15.6	120.59	1072	1072	0	115.77	55019000	19	AIIGTIGDVDSYQLPDAK;ASMTQEDLAELAR;ELEMDNDALTK;GVSEENIQK;GVVVAVASPDDVEAANK;GVYSQPDNLLGR;SNEAFVVPTQVNYVGK;TLDVYDGTSSFLK;VEELIMSTLQGLAEK;VIPSLSFEDFK;VLQDVQLDDQK;VSEQFIDECK;VTVEMQPDPEK				442	662;1222;3213;5431;5451;5455;11806;12678;13437;13758;13937;14259;14403	True;True;True;True;True;True;True;True;True;True;True;True;True	665;1230;3234;5462;5482;5486;11894;12771;13536;13860;14040;14365;14509	1221;1222;2250;5862;5863;9849;9891;9892;9897;21279;21280;22859;24273;24893;24894;25201;25814;26058	1463;1464;2665;6889;6890;6891;11590;11645;11646;11653;25211;25212;27148;28839;29573;29574;29934;30653;30944	1463;2665;6890;11590;11646;11653;25212;27148;28839;29573;29934;30653;30944			-1
Solyc01g108660.3.1	Solyc01g108660.3.1	6	6	6	Solyc01g108660.3.1 N-acetyl-gamma-glutamyl-phosphate reductase (AHRD V3.3 *** S8C8Q1_9LAMI)	1	6	6	6	29.5	29.5	29.5	43.379	397	397	0	45.785	94995000	15	AGQSIESVFPHLVTQDLPNLVAVK;AIIISVIDNLVK;DADFSAVDAVFCCLPHGTTQEIIK;GMQSTIYVEMAPGMTTQDLK;LVANPGCYPTSVQLPLIPLIK;VGVLGASGYTGSEIIR				443	545;663;1656;5022;8949;13668	True;True;True;True;True;True	547;666;1669;5048;8995;13769	996;997;1223;1224;3013;3014;9087;16109;16110;16111;16112;24702;24703	1193;1194;1465;1466;3545;3546;3547;3548;3549;10707;18936;18937;18938;18939;18940;29345;29346	1193;1465;3548;10707;18938;29345			-1
Solyc01g108680.3.1	Solyc01g108680.3.1	2	2	2	Solyc01g108680.3.1 Methyl esterase (AHRD V3.3 *** A0A072UEL6_MEDTR)	1	2	2	2	9.1	9.1	9.1	42.721	384	384	0	22.965	7284800	1	FMETNLYQLSPITDLK;SSGHNVTALDLGGSGSNEK				444	4088;12012	True;True	4114;12102	7386;7387;21663	8679;8680;25646	8680;25646			-1
Solyc01g108840.3.1	Solyc01g108840.3.1	1	1	1	Solyc01g108840.3.1 Receptor protein kinase, putative (AHRD V3.3 *** B9T5F6_RICCO)	1	1	1	1	2	2	2	101.85	940	940	0.0011891	8.3361	1483100	1	DNSFTGPVPDSLVNLPSLK				445	2295	True	2312	4203	4950	4950			-1
Solyc01g108860.3.1	Solyc01g108860.3.1	9	9	9	Solyc01g108860.3.1 2-oxoglutarate (2OG) and Fe(II)-dependent oxygenase superfamily protein (AHRD V3.3 *** A0A061E0N9_THECC)	1	9	9	9	47	47	47	40.488	351	351	0	92.37	105700000	16	DAGLFTILCQDDTGGLEIK;DFQNQWPQYPPGLR;EVCAEYIQEMQK;EVFDFTVEK;INHYPPCPVPHLALGVGR;TAMVPLSQDPNDKDLR;TDGEWIGVKPTPDAYIVNLGDATQVYSNDEYESVEHR;VEVHPAIIQDVEHRPDLTK;YSIPFFVNPSHSTWIQPLEEK				446	1680;1893;3614;3640;6502;12337;12397;13496;15145	True;True;True;True;True;True;True;True;True	1693;1907;3639;3665;6539;12429;12489;13596;15259	3055;3458;6562;6613;6614;11775;11776;22225;22330;22331;24393;27415;27416	3594;4073;7700;7767;7768;13863;13864;26306;26431;26432;26433;26434;28989;32615;32616;32617	3594;4073;7700;7767;13864;26306;26434;28989;32617			-1
Solyc01g108890.3.1	Solyc01g108890.3.1	1	1	1	Solyc01g108890.3.1 BAT2 domain protein (AHRD V3.3 *** AT2G15860.1)	1	1	1	1	6.4	6.4	6.4	55.461	515	515	0.0011429	7.6379	6418100	3	LENSAASIAESVQHGGLPATTGSVAPSILETGK				447	7791	True	7832	14061;14062	16494;16495;16496	16496			-1
Solyc01g109140.3.1	Solyc01g109140.3.1	3	3	3	Solyc01g109140.3.1 divinyl ether synthase	1	3	3	3	9	9	9	54.189	478	478	0	17.942	8787400	3	EIPGDYGFPIISAIK;IFANPDEFVPDR;NPSDTVLGAQGPEHLR				448	3125;6063;10102	True;True;True	3146;6096;10180	5707;10982;18247	6701;12922;21647	6701;12922;21647			-1
Solyc01g109150.4.1	Solyc01g109150.4.1	2	2	2	Solyc01g109150.4.1 cytochrome P450 CYP74C4	1	2	2	2	6.7	6.7	6.7	55.836	494	494	0	12.385	3152300	3	EIPGDYGFPFFGAIK;LYDAFNEHAGSTLDDAEK				449	3124;9117	True;True	3145;9164	5706;16418	6700;19316;19317	6700;19316			-1
Solyc01g109350.3.1	Solyc01g109350.3.1	6	6	6	Solyc01g109350.3.1 transducin family protein / WD-40 repeat family protein (AHRD V3.3 *** AT3G18860.1)	1	6	6	6	14.9	14.9	14.9	83.124	757	757	0	47.633	50423000	12	ANDVLMELIK;DPYTGSSAYTPGQPSKPVAAKPTFK;GLAVVPGLGVLSASHDGTIR;IADPLELESYAAQLSQYTLSR;LEELPGLEALQIPGNSDGQTK;LPSGELVTGSSDTTLK				450	983;2341;4874;5807;7748;8599	True;True;True;True;True;True	989;2358;4900;5840;7788;8644	1796;4286;4287;8820;10503;10504;13982;13983;13984;15472;15473	2141;5053;5054;5055;10384;12346;12347;16398;16399;16400;18138;18139	2141;5055;10384;12346;16398;18139			-1
Solyc01g109360.3.1	Solyc01g109360.3.1	10	10	10	Solyc01g109360.3.1 Tyrosyl-tRNA synthetase (AHRD V3.3 *** P93363_TOBAC)	1	10	10	10	48.9	48.9	48.9	44.777	393	393	0	112.75	126940000	20	ADICQLGMDQR;AHEYWPLVMDIAR;FEELAADYESGSLHPADLKPALSK;KPQPICYDGFEPSGR;NKPIILSHHMLPGLQEGQEK;NPCLEYVK;SDPSSSIYMEDEEAEVNVK;SEQDELTAAQIFYPCMQCADIFFLK;SIGEECIQEDELMNLLAK;SSSQNMDNQEASETIDALSLTASSSNPSISASQMSLEEK				451	225;572;3872;7310;9912;10055;11238;11321;11558;12067	True;True;True;True;True;True;True;True;True;True	226;574;3897;7348;9986;10133;11324;11407;11646;12157	420;1044;7015;7016;13196;13197;13198;17868;17869;18142;18143;20242;20243;20386;20832;20833;20834;20835;21748	529;1251;8242;8243;15488;15489;15490;21057;21058;21437;21438;21439;23986;23987;23988;24153;24702;24703;24704;24705;25741	529;1251;8242;15489;21058;21437;23986;24153;24704;25741			-1
Solyc01g109410.3.1	Solyc01g109410.3.1	6	6	6	Solyc01g109410.3.1 dolichyl-diphosphooligosaccharide--protein glycosyltransferase subunit	1	6	6	6	11.2	11.2	11.2	82.883	751	751	0	50.805	118950000	13	GIGHSVNPANSLVLK;ILVLLDDLSIK;LSTPPTLTGSAISLVSVVQAR;SGNEQFVTEISK;VGEADEPSIYR;VLSASPSAYSANPK				452	4771;6456;8846;11467;13592;13949	True;True;True;True;True;True	4797;6492;8891;11554;13692;14052	8616;11693;11694;15898;15899;15900;15901;20659;20660;24562;24563;25225;25226	10145;13769;13770;18617;18618;18619;18620;24510;24511;29180;29181;29962;29963	10145;13769;18617;24510;29181;29962			-1
Solyc01g109520.3.1	Solyc01g109520.3.1	7	7	3	Solyc01g109520.3.1 Rab family GTPase (AHRD V3.3 *** D8RRT7_SELML)	1	7	7	3	46.1	46.1	22.3	23.014	206	206	0	55.802	53512000	12	ATIGADFLTK;EEFLIQASPSDPENFPFVVLGNK;EGTNVEEAFQCIAK;EVQFEDR;SFENLNNWR;SGEEEEIYLPDTIDVAASSQQR;TSLMNQYVNK				453	1317;2855;3019;3680;11361;11414;12974	True;True;True;True;True;True;True	1327;2875;3040;3705;11447;11501;13070	2402;2403;5224;5516;6683;20457;20547;20548;20549;20550;23405;23406	2853;2854;6135;6477;7845;24253;24355;24356;24357;24358;27820;27821	2854;6135;6477;7845;24253;24355;27821			-1
Solyc01g109540.3.1;Solyc01g058380.1.1	Solyc01g109540.3.1	25;2	25;2	25;2	Solyc01g109540.3.1 Coatomer subunit gamma (AHRD V3.3 *** K4B3G7_SOLLC)	2	25	25	25	30.4	30.4	30.4	144.69	1311	1311;217	0	227.62	383310000	50	ELSPSADEVIIVTSSLMK;ESGISQTGDRPFYDYLESCLR;EVDPSTGEVEDDGVEDEYQLEDLEVVSADYMLK;FGALVDSLKPR;ITDGTLLTQIER;KDDDRDDEMDYSPFMGIEK;KPTGLSAPSVAPTSTVDAYER;LLSSIPEFASYGK;LLYLLNQGEAFTK;NAWESLGADCEK;NPVVASAALVSGIHLLQTNPEIVK;NYEPSEEPFDIYSVPK;QAIVDKNPVVASAALVSGIHLLQTNPEIVK;QITNFMSDIADEFK;SEDISVSDAIHEIVASG;SHTCLLSGLYIGNVK;SIATLAITTLLK;SLPYDTPGQTFVAFERPEGVPAVGK;SPLAQCLLIR;SSAPVELTEAETEYAVNVVK;VAMTHPMAVTNCNIDMESLISDQ…				454	3285;3490;3624;3912;6783;7004;7317;8399;8425;9687;10112;10309;10470;10652;11271;11527;11537;11741;11873;11983;13273;13424;13550;14690;15196	True;True;True;True;True;True;True;True;True;True;True;True;True;True;True;True;True;True;True;True;True;True;True;True;True	3306;3512;3649;3937;6820;7042;7355;8441;8467;9759;10190;10392;10554;10736;11357;11615;11625;11829;11961;12073;13371;13523;13650;14797;15310	5991;5992;5993;6348;6583;6584;6585;7084;7085;12257;12258;12634;13211;15102;15143;17466;17467;18264;18265;18619;18898;18899;19205;19206;20301;20302;20303;20304;20776;20791;20792;21172;21406;21612;21613;21614;21615;23953;23954;24251;24252;24484;24485;26578;26579;27508	7046;7047;7048;7458;7724;7725;7726;7727;7728;8334;8335;14418;14419;14859;15504;17708;17751;20595;20596;21667;21668;22084;22436;22437;22787;22788;24055;24056;24057;24058;24640;24657;24658;24659;25091;25092;25354;25585;25586;25587;25588;28460;28461;28811;28812;29093;29094;31570;31571;32724	7047;7458;7724;8335;14418;14859;15504;17708;17751;20595;21668;22084;22437;22788;24058;24640;24657;25091;25354;25585;28461;28812;29094;31570;32724			-1;-1
Solyc01g109580.3.1	Solyc01g109580.3.1	4	4	4	Solyc01g109580.3.1 Adenylyl cyclase-associated protein (AHRD V3.3 *** K4B3H1_SOLLC)	1	4	4	4	21.4	21.4	21.4	50.842	472	472	0	26.233	34117000	8	APSPSAPAPPAPPPSSLFSSESPQASSSRPTK;LEALSAGGSSVGTGDGTAVLDPSIIAFDDLR;LESAVMR;SSEINVLVPGDGPDDDWGEHALPQQYAHEYK				455	1084;7721;7806;11999	True;True;True;True	1092;7761;7847;12089	2005;13938;14085;21642;21643	2386;2387;16345;16346;16520;25621;25622;25623	2386;16346;16520;25622			-1
Solyc10g051350.2.1;Solyc01g109620.3.1	Solyc10g051350.2.1;Solyc01g109620.3.1	5;5	5;5	5;5	Solyc10g051350.2.1 NAD(P)H-quinone oxidoreductase subunit I, chloroplastic (AHRD V3.3 *** NDHI_AETGR);Solyc01g109620.3.1 NAD(P)H-quinone oxidoreductase subunit I, chloroplastic (AHRD V3.3 *** NDHI_ARAHI)	2	5	5	5	30.1	30.1	30.1	26.308	229	229;229	0	37.766	110560000	8	HSFSTDKDDEEREQLAK;LCEAICPAQAITIEAEER;LCEAICPAQAITIEAEEREDGSR;LLENGDRWETEIAENLR;SINTLFLTEMVR				456	5716;7614;7615;8290;11580	True;True;True;True;True	5748;7654;7655;8332;11668	10345;10346;10347;13749;13750;13751;14922;20873;20874	12165;12166;12167;16130;16131;16132;17508;24756;24757	12165;16130;16132;17508;24756			-1;-1
Solyc01g109660.2.1;Solyc01g109655.1.1	Solyc01g109660.2.1	11;2	11;2	10;1	Solyc01g109660.2.1 meloidogyne-induced giant cell protein DB275	2	11	11	10	53.7	53.7	53.7	17.343	175	175;158	0	91.862	1393400000	32	DAIEGMNGQDLDGR;EGGGGGYGGGGGYGGGR;EGGGGGYGGGGYGGGR;EGGYGGGGGGYGGGDR;EGGYGGGGGGYGGGDRYNDR;GFGFVTFK;GFGFVTFKDEQAMR;NITVNEAQSR;REGGGGGYGGGGGYGGGR;REGGGGGYGGGGYGGGR;REGGYGGGGGGYGGGDR				457	1686;2948;2949;2954;2955;4585;4587;9892;10912;10913;10914	True;True;True;True;True;True;True;True;True;True;True	1699;2969;2970;2975;2976;4611;4613;9966;10997;10998;10999	3064;3065;5379;5380;5381;5382;5390;5391;5392;8275;8276;8280;17829;17830;19648;19649;19650;19651;19652;19653;19654;19655;19656	3604;3605;6312;6313;6314;6315;6316;6317;6325;6326;6327;6328;9740;9741;9742;9743;9747;21013;21014;21015;21016;21017;21018;23290;23291;23292;23293;23294;23295;23296;23297;23298	3604;6313;6316;6326;6328;9740;9747;21013;23291;23294;23297			-1;-1
Solyc01g109720.3.1	Solyc01g109720.3.1	1	1	1	Solyc01g109720.3.1 alpha/beta-Hydrolases superfamily protein (AHRD V3.3 *** AT2G18360.1)	1	1	1	1	4.7	4.7	4.7	33.256	295	295	0.0014291	6.6838	855760	2	NIGFTNWPDFLLPK				458	9858	True	9932	17773	20945;20946	20946			-1
Solyc01g109770.3.1	Solyc01g109770.3.1	1	1	1	Solyc01g109770.3.1 RER1 family protein	1	1	1	1	9.3	9.3	9.3	22.359	194	194	0	30.586	10238000	3	MEGVGGDGASAATALNQR				459	9289	True	9345	16720;16721	19673;19674;19675	19674			-1
Solyc01g109850.3.1	Solyc01g109850.3.1	13	13	13	Solyc01g109850.3.1 Diaminopimelate decarboxylase family protein (AHRD V3.3 *** B9HRK5_POPTR)	1	13	13	13	37.9	37.9	37.9	52.841	480	480	0	116.34	296880000	29	AALEGLDSIIGYAIK;DAAALMVNYIDEIR;FDVVGPVCESADFLGK;HGETFEDHLR;INPDVDPQVHPYVATGNK;LALGAGFDPTK;LQWFLDAVK;MRPPEYWVEEDGSLSK;NFIVIDGSMAELIR;NLNLIIEPGR;PSLYDAYQHIELVSPPPPEAAIAK;SLGCGAVLVSGNELK;VEDVMETVER				460	92;1645;3856;5588;6510;7533;8710;9541;9791;9973;10414;11684;13429	True;True;True;True;True;True;True;True;True;True;True;True;True	93;1658;3881;5620;6547;7572;8755;9610;9865;10047;10498;11772;13528	183;184;2995;2996;6986;6987;10130;10131;11791;13592;13593;15665;15666;17190;17191;17643;17644;17982;17983;18800;18801;21076;21077;24259;24260	239;240;3523;3524;3525;8205;8206;11922;11923;13880;15930;15931;18353;18354;20254;20255;20256;20802;20803;21209;21210;22310;22311;22312;24982;24983;28822;28823;28824;28825	239;3525;8206;11923;13880;15930;18354;20255;20802;21210;22310;24983;28822			-1
Solyc01g109890.3.1	Solyc01g109890.3.1	2	2	2	Solyc01g109890.3.1 DNAJ heat shock N-terminal domain-containing protein (AHRD V3.3 *** AT4G39150.3)	1	2	2	2	10.9	10.9	10.9	38.705	338	338	0	17.954	11734000	3	LASIQTVEDEEDEVVPELR;NFQVLGEAYQVLSDPEKR				461	7576;9798	True;True	7616;9872	13672;13673;17653	16028;16029;20812	16028;20812			-1
Solyc01g109930.3.1	Solyc01g109930.3.1	3	3	3	Solyc01g109930.3.1 inositol monophosphatase family protein (AHRD V3.3 *** AT4G39120.2)	1	3	3	3	13.2	13.2	13.2	43.57	395	395	0	16.829	7303200	4	IADAAGEVIR;IIQENFPSHAIYGEEK;SFDILDKEDLSPVTIADQAAEESMVK				462	5800;6292;11355	True;True;True	5833;6327;11441	10492;11413;11414;20447	12335;13443;13444;13445;24239	12335;13443;24239			-1
Solyc01g109940.3.1;Solyc10g054040.2.1	Solyc01g109940.3.1	13;3	12;2	12;2	Solyc01g109940.3.1 26S proteasomal subunit RPT4a	2	13	12	12	44.1	41.4	41.4	48.834	435	435;411	0	109.75	159150000	24	AIASNIDANFLK;DHQPCIIFMDEIDAIGGR;DYVIHEDFMK;ESIELPLMNPELFLR;EVDPVVYNMLHEDPGNISYSAVGGLSDQIR;GVLLYGPPGTGK;HGEIDYEAAVK;KLESSAHYSADFGKE;LAEGFNGADMR;NVCTEAGMFAIR;SLQSVGQIIGEVLRPLDNER;TLMELLNQLDGFDQLGK;VVSSAIIDK				463	612;1997;2634;3497;3625;5404;5587;7221;7496;10244;11743;12717;14548	True;True;True;True;True;False;True;True;True;True;True;True;True	615;2010;2654;3520;3650;5434;5619;7259;7535;10323;11831;12810;14655	1116;1117;3641;3642;4812;4813;4814;6361;6362;6586;6587;9793;9794;10128;10129;13034;13035;13531;13532;18491;18492;21175;22927;26327	1346;1347;4278;4279;5658;5659;5660;7473;7474;7729;7730;7731;7732;7733;7734;11528;11529;11920;11921;15302;15303;15864;15865;21929;21930;25095;27231;31255	1346;4278;5659;7473;7732;11529;11920;15303;15864;21929;25095;27231;31255			-1;-1
Solyc01g109960.3.1	Solyc01g109960.3.1	2	2	2	Solyc01g109960.3.1 SUMO-activating enzyme 2 (AHRD V3.3 *** AT2G21470.1)	1	2	2	2	6.5	6.5	6.5	72.124	650	650	0	16.506	7445500	6	STDASSSSEHSEDVFER;VLSELPSPVTGGTILTVEDLQQELK				464	12094;13951	True;True	12185;14054	21798;25229;25230;25231	25800;29966;29967;29968;29969;29970	25800;29966			-1
Solyc01g110120.3.1;Solyc07g032080.3.1	Solyc01g110120.3.1	22;1	22;1	22;1	Solyc01g110120.3.1 V-type proton ATPase subunit a (AHRD V3.3 *** K4B3M5_SOLLC)	2	22	22	22	33.4	33.4	33.4	92.748	820	820;818	0	212.26	341950000	37	AGEFFHIAQSSAEALHR;AGLLSSSTSATQVDLSFDDLEVK;ATHDSNSEVGAIFR;DSTTAGLIK;DTYPFGVDPAWHGSR;EQASNQTGEQSLETPLLSEQEAVTDPSK;FTSSFQDIVDAYGVAK;FYEGDGYK;ICEAFGANR;KAGEFFHIAQSSAEALHR;LGELESELIEMNANGDK;LGFITGLVPR;LIDLGEDE;NVFAVFFSGER;QAQMITEVSGR;QAVVEEPVIDPVSGEK;QIQDALQR;SESMQLVQIIIPNESAHR;SYNELVEYR;TIDYLGEIGLIQFK;TTIDAGLVHR;VRDTYPFGVDPAWHGSR				465	482;520;1315;2442;2516;3412;4272;4337;5888;6979;7936;7945;8083;10250;10478;10494;10647;11329;12271;12585;13032;14226	True;True;True;True;True;True;True;True;True;True;True;True;True;True;True;True;True;True;True;True;True;True	484;522;1325;2461;2536;3434;4298;4363;5921;7017;7978;7987;8125;10329;10562;10578;10731;11415;12363;12678;13128;14331	882;883;884;953;954;2397;2398;2399;4466;4598;4599;6211;6212;6213;7709;7814;10643;12600;12601;14317;14318;14332;14333;14572;18502;18912;18913;18934;18935;19194;20399;22108;22109;22680;22681;23506;23507;23508;25744;25745	1058;1059;1060;1144;1145;2844;2845;2846;5263;5412;5413;7302;7303;7304;9052;9181;12510;14819;14820;16793;16794;16811;16812;17101;21944;22456;22457;22478;22479;22480;22775;24167;26151;26152;26901;26902;27932;27933;27934;30577;30578	1059;1145;2845;5263;5412;7304;9052;9181;12510;14820;16793;16812;17101;21944;22457;22478;22775;24167;26152;26901;27933;30578			-1;-1
Solyc01g110130.3.1	Solyc01g110130.3.1	2	2	2	Solyc01g110130.3.1 DNA helicase (AHRD V3.3 *** K4B3M6_SOLLC)	1	2	2	2	3.4	3.4	3.4	91.542	831	831	0	15.44	6699700	3	FTTPEATPTPSSTNPR;SASSTPVAPSNR				466	4273;11141	True;True	4299;11226	7710;7711;20049	9053;9054;23736	9054;23736			-1
Solyc01g110385.1.1	Solyc01g110385.1.1	2	2	2	Solyc01g110385.1.1 NADH dehydrogenase 1 beta subcomplex subunit 9 (AHRD V3.3 *** A0A0K9P2C4_ZOSMR)	1	2	2	2	16.8	16.8	16.8	15.042	131	131	0	15.252	38230000	5	LIADGEASYNK;SGIASVSFLAR				467	8068;11452	True;True	8110;11539	14548;14549;20631;20632	17071;17072;17073;24477;24478	17072;24477			-1
Solyc01g110410.3.1	Solyc01g110410.3.1	2	2	2	Solyc01g110410.3.1 ubiquitin fusion degradation 1 (AHRD V3.3 *** AT2G21270.5)	1	2	2	2	10.7	10.7	10.7	35.372	317	317	0	15.264	23989000	3	IIMPPSALDR;TAPSRPSNSPAEVQEDATEVVEPK				468	6274;12343	True;True	6309;12435	11375;22235;22236	13398;26317;26318	13398;26317			-1
Solyc01g110450.3.1	Solyc01g110450.3.1	6	6	6	Solyc01g110450.3.1 NADP dependent sorbitol 6-phosphate dehydrogenase family protein (AHRD V3.3 *** B9HRF0_POPTR)	1	6	6	6	27.5	27.5	27.5	34.691	309	309	0	42.409	40798000	13	DLLINAIK;HFDCAADYQNEAEVGEALAEAFQTGLVK;LQENFNVLDFEITKEDMDLIK;NTVVIPK;SIGISNYDIFLTR;TVAQVILR				469	2171;5575;8650;10234;11559;13077	True;True;True;True;True;True	2185;5607;8695;10313;11647;13174	3963;3964;10106;10107;15561;15562;18475;20836;20837;23586	4649;4650;11894;11895;11896;11897;18237;18238;21909;24706;24707;24708;28024	4650;11894;18238;21909;24708;28024			-1
Solyc01g110520.3.1;Solyc01g088360.3.1	Solyc01g110520.3.1	5;1	5;1	5;1	Solyc01g110520.3.1 Amidophosphoribosyltransferase, putative (AHRD V3.3 *** B9RG60_RICCO)	2	5	5	5	14.9	14.9	14.9	62.638	577	577;562	0	45.668	18119000	10	EYIGSDSLAFLPIESLNK;GQEGAGIVCVNDNVLK;IGDFMDDGLSGDMDSIDGGWLPGSSK;SITGVGLVSDVFSESK;VVVVDDSIVR				470	3727;5161;6114;11601;14570	True;True;True;True;True	3752;5190;6147;11689;14677	6763;6764;9345;11076;11077;20912;26362	7935;7936;7937;11012;13048;13049;13050;13051;24795;31297	7935;11012;13051;24795;31297			-1;-1
Solyc01g110540.3.1	Solyc01g110540.3.1	1	1	1	Solyc01g110540.3.1 protein Aucsia-2	1	1	1	1	34	34	34	5.6626	53	53	0.0011971	8.529	41190000	3	APLPGPYSGTSTLALVAR				471	1070	True	1077	1976;1977;1978	2350;2351;2352	2350			-1
Solyc01g110960.3.1	Solyc01g110960.3.1	1	1	1	Solyc01g110960.3.1 Prefoldin chaperone subunit family protein, putative (AHRD V3.3 *** A0A061F1S1_THECC)	1	1	1	1	2	2	2	90.958	792	792	0.0012235	9.259	2365100	1	TTPQDNQPQNPTEVVK				472	13053	True	13150	23543	27976	27976			-1
Solyc01g111060.3.1	Solyc01g111060.3.1	4	4	4	Solyc01g111060.3.1 5-methylthioadenosine/S-adenosylhomocysteine nucleosidase (AHRD V3.3 *** G7J8G7_MEDTR)	1	4	4	4	23	23	23	27.866	265	265	0	41.774	15883000	10	DMEGAAVAYVADLLK;IPIPVFDIYGVGSR;LSTGDSLDMSPMDEASIIANDATIK;VPAIFVK				473	2230;6570;8840;14093	True;True;True;True	2246;6607;8885;14197	4081;4082;4083;4084;11890;15887;15888;25499;25500	4799;4800;4801;4802;13992;18603;18604;18605;30273;30274	4802;13992;18604;30273			-1
Solyc01g111075.1.1	Solyc01g111075.1.1	1	1	1	Solyc01g111075.1.1 Snakin-2 (AHRD V3.3 *** U3GLC8_SOLNI)	1	1	1	1	9.6	9.6	9.6	10.985	104	104	0.0011455	7.6822	6540900	2	IDCGGACAAR				474	5907	True	5940	10677;10678	12558;12559	12558			-1
Solyc01g111120.3.1;Solyc10g054870.2.1	Solyc01g111120.3.1	10;4	10;4	10;4	Solyc01g111120.3.1 triosephosphate isomerase (AHRD V3.3 *** AT2G21170.3)	2	10	10	10	41	41	41	33.676	317	317;312	0	118.47	234890000	21	GGAFTGEISVEQVK;GPEFATIVNSVTAK;HVIGENDEFIGK;HVIGENDEFIGKK;IEVSAQNCWTGK;IIYGGSVNGSNSSDLAK;KEDIDGFLVGGASLK;LVSDLNSAQLESDVDVVVAPPFLYIDQVK;RHVIGENDEFIGK;VASPEQAQEVHVAVR				475	4638;5102;5761;5762;6057;6312;7036;9056;10956;13294	True;True;True;True;True;True;True;True;True;True	4664;5131;5794;5795;6090;6347;7074;9103;11041;13392	8371;9240;9241;10427;10428;10429;10430;10975;10976;11443;12692;12693;16319;19720;23998;23999;24000;24001	9853;10892;10893;12256;12257;12258;12259;12914;12915;12916;13477;14918;14919;19203;19204;19205;19206;23365;28533;28534;28535;28536	9853;10892;12257;12258;12916;13477;14919;19204;23365;28536			-1;-1
Solyc01g111150.2.1	Solyc01g111150.2.1	3	3	3	Solyc01g111150.2.1 Translocon-associated protein subunit alpha (AHRD V3.3 *** W9QKE0_9ROSA)	1	3	3	3	17.4	17.4	17.4	27.95	258	258	0	34.436	31819000	5	AKVEVGTATTDASTDEWLQGTAYSQSQANK;VEVGTATTDASTDEWLQGTAYSQSQANK;VVAAGEESELLVGMK				476	731;13494;14418	True;True;True	734;13594;14524	1343;24391;26084;26085;26086	1598;28987;30976;30977;30978;30979	1598;28987;30977			-1
Solyc01g111170.3.1	Solyc01g111170.3.1	10	10	7	Solyc01g111170.3.1 diageotropica	1	10	10	7	69	69	43.9	17.91	171	171	0	91.336	1247500000	40	CSKPVVIADCGQL;FNDENFVK;FNDENFVKK;HTGPGILSMANAGPGTNGSQFFICTAK;HVVFGQVVEGMDVIK;HVVFGQVVEGMDVIKK;PVVIADCGQL;VFFDLTIGGAPAGR;VIPGFMCQGGDFTAGNGTGGESIYGAK;VVMELFADTTPK				477	1631;4098;4099;5739;5771;5772;10441;13523;13755;14524	True;True;True;True;True;True;True;True;True;True	1644;4124;4125;5771;5804;5805;10525;13623;13857;14630;14631	2975;7401;7402;7403;7404;10385;10444;10445;10446;10447;10448;10449;18844;18845;24439;24440;24886;24887;24888;24889;26286;26287;26288;26289;26290	3503;8695;8696;8697;8698;8699;8700;12208;12273;12274;12275;12276;12277;12278;12279;12280;12281;12282;12283;12284;12285;12286;22358;22359;29042;29043;29564;29565;29566;29567;29568;29569;31204;31205;31206;31207;31208;31209;31210;31211;31212	3503;8695;8700;12208;12277;12285;22358;29042;29569;31208	30	22	-1
Solyc01g111200.3.1	Solyc01g111200.3.1	1	1	1	Solyc01g111200.3.1 Translation initiation factor (AHRD V3.3 *** E5GC13_CUCME)	1	1	1	1	2.8	2.8	2.8	45.509	422	422	0.0050624	6.033	3380400	1	FASGGGAFDSLR				478	3792	True	3817	6879	8081	8081			-1
Solyc01g111230.3.1	Solyc01g111230.3.1	1	1	1	Solyc01g111230.3.1 Dirigent protein (AHRD V3.3 *** K4B3Y5_SOLLC)	1	1	1	1	8.7	8.7	8.7	19.662	183	183	0	23.205	20473000	2	LSGSNPSAVQIAQAAR				479	8775	True	8820	15771;15772	18472;18473	18472			-1
Solyc01g111240.3.1;Solyc11g043010.1.1	Solyc01g111240.3.1	9;1	9;1	9;1	Solyc01g111240.3.1 Translocase of chloroplast (AHRD V3.3 *-* A0A0K9PF83_ZOSMR)	2	9	9	9	9.7	9.7	9.7	149.8	1366	1366;728	0	60.436	33387000	12	AAPLLEPAPR;AVCSPEPINCTNKDEQQIDDQDNDSVSILQGGHFPLK;EPVSVVVK;ESCHEIAAPDETEVVEK;LQDSSAPGQPYATR;SSEALPSDNNEK;TISDQQDADEAK;VQDVVGTVQGIK;VSQDAVVGVDK				480	118;1395;3406;3468;8641;11994;12622;14188;14307	True;True;True;True;True;True;True;True;True	119;1405;3428;3490;8686;12084;12715;14293;14413	231;2535;6202;6309;6310;15540;15541;21634;22746;25681;25895;25896	304;3000;7292;7415;7416;18213;18214;25611;26985;30505;30757;30758	304;3000;7292;7416;18214;25611;26985;30505;30757			-1;-1
Solyc01g111260.2.1;Solyc01g111250.3.1	Solyc01g111260.2.1;Solyc01g111250.3.1	3;2	3;2	3;2	Solyc01g111260.2.1 1-phosphatidylinositol phosphodiesterase-related family protein (AHRD V3.3 *** B9H168_POPTR);Solyc01g111250.3.1 1-phosphatidylinositol phosphodiesterase-related family protein (AHRD V3.3 *** B9H168_POPTR)	2	3	3	3	15.7	15.7	15.7	36.624	318	318;318	0	17.356	13718000	3	EKDNTDFPGCDHCPEDR;HLSEQQPVTSR;VENTVTPQADNPVLCVKPVTNR				481	3152;5660;13470	True;True;True	3173;5692;13569	5756;10249;10250;24340;24341	6755;12055;12056;28915;28916	6755;12056;28915			-1;-1
Solyc01g111275.1.1	Solyc01g111275.1.1	3	3	3	Solyc01g111275.1.1 cold shock domain protein 1 (AHRD V3.3 *** AT4G36020.3)	1	3	3	3	34.5	34.5	34.5	15.314	168	168	0	61.229	142990000	9	DGGGYGGGGGYGGGGGYGGGR;GGGGYGGGGGYGGGGGGGGGCFK;GYGGGDSGYGGGSR				482	1929;4662;5483	True;True;True	1943;4688;5514	3518;3519;8412;8413;9946;9947	4140;4141;9907;9908;9909;11706;11707;11708;11709	4141;9907;11708			-1
Solyc01g111450.3.1	Solyc01g111450.3.1	7	7	7	Solyc01g111450.3.1 LEY14339 proteasome, alpha subunit	1	7	7	7	39.8	39.8	39.8	27.098	249	249	0	56.689	180310000	13	AITVFSPDGHLFQVEYAMEAVR;ALLEVVESGGK;GTDTVVLGVEK;IVNLDDHIALACAGLK;LTVEDPVTVEYITR;QLEEAEIDAIVAEIEAEK;QLEEAEIDAIVAEIEAEKAAAEAAK				483	707;842;5296;6896;8934;10675;10676	True;True;True;True;True;True;True	710;846;5325;6933;8979;10759;10760	1300;1547;1548;9593;9594;12456;12457;16081;16082;19253;19254;19255	1552;1860;1861;11297;11298;11299;14650;14651;18906;18907;22840;22841;22842	1552;1861;11297;14650;18907;22840;22842			-1
Solyc01g111510.3.1	Solyc01g111510.3.1	10	10	8	Solyc01g111510.3.1 Ascorbate peroxidase (AHRD V3.3 *** J9Z324_CAPFR)	1	10	10	8	38.7	38.7	28.2	31.615	287	287	0	87.02	116440000	18	AKPIVDTEYIK;AKPIVDTEYIKEIEK;FDNSYFVELLK;HYVELYAK;IALDFCEAVK;LAWHDAGTYDAK;LPTDIALLDDPEFR;LSELGFTPSSGSK;MGLSDKDIVALSGGHTLGR;SGFDGPWTK				484	727;728;3839;5782;5840;7601;8611;8759;9362;11424	True;True;True;True;True;True;True;True;True;True	730;731;3864;5815;5873;7641;8656;8804;9421;11511	1336;1337;6957;6958;10465;10556;10557;13716;13717;15495;15496;15744;15745;16859;16860;16861;20585	1591;1592;8167;8168;8169;12304;12406;12407;16084;16085;18161;18162;18440;18441;19840;19841;19842;24426	1591;1592;8167;12304;12407;16085;18162;18440;19841;24426			-1
Solyc01g111520.3.1	Solyc01g111520.3.1	6	6	6	Solyc01g111520.3.1 Calcium-dependent lipid-binding (CaLB domain) family protein (AHRD V3.3 *** AT1G20080.5)	1	6	6	6	16.5	16.5	16.5	61.373	539	539	0	45.258	20213000	7	DLLGASDPYVK;DPESQALELSVYDWEK;LLGADLMSIPGLYR;SLEVQILDPSK;VPEGTPPGGGVLMIIVHEAQDVEGK;WAGNPNVTVAVK				485	2170;2308;8310;11672;14108;14622	True;True;True;True;True;True	2184;2325;8352;11760;14212;14729	3962;4227;14952;14953;21057;21058;25527;26458	4648;4979;17540;17541;24956;24957;30309;31423	4648;4979;17540;24957;30309;31423			-1
Solyc01g111530.3.1	Solyc01g111530.3.1	1	1	1	Solyc01g111530.3.1 E3 ubiquitin-protein ligase (AHRD V3.3 *** G7JNF2_MEDTR)	1	1	1	1	0.9	0.9	0.9	199.91	1860	1860	0.0044068	6.076	2102600	1	TSSSSSGHSMEVGVDEK				486	12990	True	13086	23429	27845	27845			-1
Solyc01g111620.3.1	Solyc01g111620.3.1	1	1	1	Solyc01g111620.3.1 high-affinity nickel-transport family protein (AHRD V3.3 *** AT2G16800.1)	1	1	1	1	4	4	4	39.926	377	377	0.00122	9.1273	3520700	1	TGGPAAAAVGTQLVR				487	12518	True	12610	22555	26736	26736			-1
Solyc01g111660.3.1	Solyc01g111660.3.1	2	2	2	Solyc01g111660.3.1 plasma membrane intrinsic protein 2.8	1	2	2	2	9.8	9.8	9.8	32.73	307	307	0	13.71	8703900	2	DYVDPPPAPLLDFAELK;EVIEEGQVQQHGK				488	2632;3652	True;True	2652;3677	4806;4807;6636;6637	5651;5652;7791;7792	5651;7791			-1
Solyc01g111670.3.1	Solyc01g111670.3.1	2	2	2	Solyc01g111670.3.1 transmembrane protein, putative (DUF1279) (AHRD V3.3 *** AT2G20940.2)	1	2	2	2	31	31	31	16.958	158	158	0	16.857	13792000	8	EKVDEIPNSPQQVISSDGFVIEEPFNQDGVAAPTPK;VPITLGLTPPIAR				489	3171;14135	True;True	3192;14239	5789;5790;25581;25582	6788;6789;6790;6791;6792;6793;30378;30379	6788;30379			-1
Solyc01g111710.3.1	Solyc01g111710.3.1	14	14	14	Solyc01g111710.3.1 PCI superfamily protein	1	14	14	14	36.3	36.3	36.3	55.363	487	487	0	159.06	147160000	23	DELGQETLLNLLLR;EDEHDMEVDSATSGTLASVK;EIASLIETGAYAR;ERQQQEQELAQHIAEEDDDDF;ETGDIYSTNEPQIAFNSR;IGDLELFK;LDSPNPVADAESIVSK;LLLGEIPER;NYLHYNLYDHAEK;QQQEQELAQHIAEEDDDDF;RDELGQETLLNLLLR;SKAPHFEAHSNQQFCR;SLSSADPSVLPHLK;TQDVEMADQAPPSK				490	1818;2798;3064;3456;3553;6115;7700;8343;10315;10774;10900;11618;11751;12904	True;True;True;True;True;True;True;True;True;True;True;True;True;True	1832;2818;3085;3478;3576;6148;7740;8385;10398;10859;10985;11706;11839;13000	3331;3332;5116;5602;5603;6291;6444;6445;11078;13901;13902;15011;15012;18626;19411;19412;19625;20946;21186;21187;21188;23281;23282	3928;3929;3930;6006;6575;6576;7395;7567;7568;13052;16304;16305;17610;17611;22093;23024;23025;23258;24831;25107;25108;25109;27682;27683	3928;6006;6576;7395;7567;13052;16304;17610;22093;23025;23258;24831;25107;27682			-1
Solyc01g111760.3.1	Solyc01g111760.3.1	9	1	1	Solyc01g111760.3.1 ATP synthase subunit beta vacuolar, putative (AHRD V3.3 *-* B9R8F3_RICCO)	1	9	1	1	69.5	10.7	10.7	14.078	131	131	0.0012087	8.8169	84090000	2	AVVQVFEGTSGIDNK;GQVLEVDGEK;IFNGSGKPIDNGPPILPEAYR;PIDNGPPILPEAYR;RGQVLEVDGEK;TPVSLDMLGR;TVSGVAGPLVILDK;YQEIVNIR;YTTVQFTGEVLK				491	1506;5189;6086;10363;10950;12890;13129;15104;15200	False;False;False;False;False;False;True;False;False	1517;5218;6119;10446;11035;12986;13226;15218;15314	2742;2743;2744;2745;9389;9390;11019;11020;18715;18716;19709;19710;19711;19712;23254;23255;23678;23679;27342;27343;27513;27514	3237;3238;3239;3240;11062;11063;12965;12966;12967;22202;22203;23352;23353;23354;23355;27651;27652;28133;28134;32529;32530;32732;32733	3239;11063;12965;22202;23353;27652;28133;32529;32732			-1
Solyc01g111780.3.1	Solyc01g111780.3.1	9	9	9	Solyc01g111780.3.1 transportin 1 (AHRD V3.3 *** AT2G16950.2)	1	9	9	9	18.1	18.1	18.1	99.238	890	890	0	71.72	70294000	23	DLLLQCCLDDAPDVR;ICEDVPQLLDSDISGLSERPITVFLPR;IVYDAIGTLADAVGGELNQPK;LIPVLLSNMVYADDDESLLEAEEDGSLPDRDQDIKPR;LVEFLDAATK;QSAFALLGDLAR;SAFQNMPLANQQYIK;SLIENSAITLGR;YLEILMPPLIGK				492	2172;5889;6923;8149;8981;10780;11089;11706;14996	True;True;True;True;True;True;True;True;True	2186;5922;6961;8191;9027;10865;11174;11794;15106	3965;10644;10645;12504;12505;12506;12507;14677;14678;16170;19421;19951;21110;21111;27161	4651;12511;12512;12513;12514;14711;14712;14713;14714;14715;14716;14717;17229;17230;17231;17232;17233;19015;23034;23629;25017;25018;32312	4651;12512;14717;17229;19015;23034;23629;25018;32312			-1
Solyc01g111830.3.1	Solyc01g111830.3.1	6	6	5	Solyc01g111830.3.1 Methyltransferase (AHRD V3.3 *** K4B445_SOLLC)	1	6	6	5	22.3	22.3	18.7	40.085	358	358	0	43.829	68299000	9	ANVVGITINEYQVK;AVQLTGGSIDKENVQDNYK;IHEEMAVDLLGVKPGAR;ILDAGCGVGGPMR;LEEVYQEIYR;VGFEVVK				493	1023;1469;6205;6344;7755;13602	True;True;True;True;True;True	1030;1479;6239;6379;7795;13702	1884;2670;2671;11241;11242;11497;11498;13992;24579	2248;3152;3153;13242;13243;13542;13543;16408;29199	2248;3152;13243;13543;16408;29199			-1
Solyc01g112020.3.1	Solyc01g112020.3.1	6	6	6	Solyc01g112020.3.1 Pentatricopeptide repeat superfamily protein (AHRD V3.3 *** A0A0G2T442_9ROSI)	1	6	6	6	21.1	21.1	21.1	49.386	437	437	0	34.887	25204000	8	DVYDDMLLDGIKPER;GWSAVEAPGDIPIR;MTPSFPGVQAYYDGLK;NKEPVTDDVASK;SMMGISQEELYNIPTAEYVYR;SVESIDALHEMLIK				494	2603;5467;9588;9903;11790;12188	True;True;True;True;True;True	2623;5498;9658;9977;11878;12279	4748;9920;9921;17269;17270;17848;21252;21959	5585;11677;11678;20355;20356;21037;25180;25987	5585;11678;20356;21037;25180;25987			-1
Solyc01g112080.3.1	Solyc01g112080.3.1	3	3	3	Solyc01g112080.3.1 LysM domain GPI-anchored protein (AHRD V3.3 *** G8A1U1_MEDTR)	1	3	3	3	10.7	10.7	10.7	37.241	345	345	0	21.034	19685000	4	ELLAGAVLDVPLK;IPFPCLCR;LWIPLPCSCDDVDGEK				495	3246;6558;9112	True;True;True	3267;6595;9159	5923;5924;11873;16412	6960;6961;13970;19310	6960;13970;19310			-1
Solyc01g112150.3.1	Solyc01g112150.3.1	2	2	2	Solyc01g112150.3.1 SEC1-family transport family protein (AHRD V3.3 *** B9MYY5_POPTR)	1	2	2	2	5.2	5.2	5.2	69.15	620	620	0	32.306	8892600	2	ESEVDTTAFQYVK;TGGNPGAEFDGTDLVGNTK				496	3485;12517	True;True	3507;12609	6340;22553;22554	7450;26734;26735	7450;26735			-1
Solyc01g112250.3.1;Solyc10g074570.2.1	Solyc01g112250.3.1;Solyc10g074570.2.1	3;3	3;3	3;3	Solyc01g112250.3.1 Calcium-dependent protein kinase family protein (AHRD V3.3 *** AT2G17290.2);Solyc10g074570.2.1 Calcium-dependent protein kinase family protein (AHRD V3.3 *** AT2G17290.2)	2	3	3	3	8.6	8.6	8.6	59.99	535	535;557	0	17.418	17990000	6	ALDPAVLSR;DLKPENFLLVNKDDDFSLK;GHIDFDSDPWPLISESAK				497	763;2162;4729	True;True;True	766;2176;4755	1404;1405;3950;8530;8531	1674;1675;4633;10047;10048;10049	1675;4633;10049			-1;-1
Solyc01g112280.3.1	Solyc01g112280.3.1	5	5	5	Solyc01g112280.3.1 partialaminoacylase-1	1	5	5	5	16.1	16.1	16.1	50.272	448	448	0	30.631	14624000	6	GIDVYESIIK;LIADEWAPASR;TLYLSFLPDEEIGGNDGAR;VPPTADQASLER;WTHPPFSAHLDSTTGNIFAR				498	4756;8067;12763;14150;14698	True;True;True;True;True	4782;8109;12856;14255;14805	8587;14547;23000;25613;26592	10114;17070;27335;27336;30417;31587	10114;17070;27336;30417;31587			-1
Solyc02g005350.3.1	Solyc02g005350.3.1	7	1	1	Solyc02g005350.3.1 succinyl-CoA ligase alpha 2 subunit	1	7	1	1	25.8	3	3	35.403	337	337	0.0011249	7.3655	4241500	2	EAGVTVCESPAK;IGIMPGYIHKPGR;IGVTMLDVFK;LIGPNCPGIIKPGECK;MGHAGAIVSGGK;NGTFHTEQAIEYGTK;VICQGITGK				499	2699;6147;6196;8107;9354;9824;13712	False;False;True;False;False;False;False	2719;6180;6229;8149;9413;9898;13813	4939;4940;11131;11132;11223;11224;14606;14607;16846;16847;17701;17702;17703;24810;24811	5811;5812;13120;13121;13221;13222;17141;17142;17143;17144;19823;19824;20864;20865;20866;20867;20868;29474;29475	5811;13120;13221;17142;19823;20868;29474			-1
Solyc02g005480.3.1	Solyc02g005480.3.1	1	1	1	Solyc02g005480.3.1 RING/U-box superfamily protein (AHRD V3.3 *-* AT3G19910.1)	1	1	1	1	6.5	6.5	6.5	27.079	247	247	0.0014358	6.7548	2140500	1	GLSADTIASLPSVNYK				500	4969	True	4995	8996	10599	10599			-1
Solyc02g014300.2.1	Solyc02g014300.2.1	2	2	2	Solyc02g014300.2.1 Pectinesterase (AHRD V3.3 *** K4B4M9_SOLLC)	1	2	2	2	5.9	5.9	5.9	63.246	580	580	0	20.286	19808000	4	KPMSGQQNTITAQGK;NFIDGTPTFQSATFAVFGK				501	7308;9789	True;True	7346;9863	13192;13193;13194;17641	15483;15484;15485;20800	15484;20800			-1
Solyc02g014310.3.1	Solyc02g014310.3.1	17	17	17	Solyc02g014310.3.1 glycine rich protein X55695	1	17	17	17	27.6	27.6	27.6	66.205	635	635	0	148.89	591770000	41	ADAAVVAPTK;ALELNGHDLLGR;AQQTPITPK;DAGEVQEVR;DVAVAQAVEK;FATHEDGSFK;GADVEMVDAPSAK;GFDKNEAEDQIR;GFGHVEFVTAEAAHK;GMAYIEFANGDADALNK;IPTDPEGYIK;KDVAVAQAVEK;KGADVEMVDAPSAK;SATKADAAVVAPTK;SEGTTIFVR;SSLEEHFASCGK;TLFVGNLSYSVEQADVENFFK				502	192;789;1139;1674;2521;3799;4375;4556;4599;5002;6591;7029;7082;11147;11296;12034;12690	True;True;True;True;True;True;True;True;True;True;True;True;True;True;True;True;True	193;792;1147;1687;2541;3824;4401;4582;4625;5028;6628;7067;7120;11232;11382;12124;12783	362;363;1450;2106;2107;3045;3046;4607;4608;6887;6888;6889;6890;7878;7879;8230;8231;8232;8233;8302;8303;8304;9055;9056;11931;11932;12677;12777;12778;20060;20346;20347;21697;21698;22879;22880;22881	457;458;1751;2505;2506;3584;3585;5424;5425;8090;8091;8092;8093;9253;9254;9686;9687;9688;9689;9775;9776;9777;10668;10669;10670;10671;14040;14041;14903;15014;15015;23749;24104;24105;25689;25690;27168;27169;27170;27171;27172	458;1751;2506;3585;5425;8092;9253;9687;9776;10670;14041;14903;15015;23749;24105;25689;27169			-1
Solyc02g020980.3.1	Solyc02g020980.3.1	2	2	2	Solyc02g020980.3.1 4-alpha-glucanotransferase (AHRD V3.3 *** Q6R608_SOLTU)	1	2	2	2	5.6	5.6	5.6	87.324	751	751	0	16.647	7326600	2	EDYTTRPAVEETINDPTNPK;FRPSIPISQEELESEGLWDFNR				503	2837;4185	True;True	2857;4211	5187;7553	6095;8878	6095;8878			-1
Solyc10g078630.2.1;Solyc05g026045.1.1;Solyc02g021400.2.1	Solyc10g078630.2.1;Solyc05g026045.1.1;Solyc02g021400.2.1	2;2;2	2;2;2	2;2;2	Solyc10g078630.2.1 40S ribosomal protein S28 (AHRD V3.3 *-* W9SEX7_9ROSA);Solyc05g026045.1.1 40S ribosomal protein S28 (AHRD V3.3 *-* W9SEX7_9ROSA);Solyc02g021400.2.1 40S ribosomal protein S28 (AHRD V3.3 *-* W9SEX7_9ROSA)	3	2	2	2	29.2	29.2	29.2	7.5367	65	65;65;65	0	29.273	338530000	6	EGDILTLLESER;FLDDQNR				504	2929;4030	True;True	2950;4056	5347;5348;7287;7288	6276;6277;6278;6279;8565;8566	6278;8566			-1;-1;-1
Solyc02g021420.3.1	Solyc02g021420.3.1	12	12	12	Solyc02g021420.3.1 villin 4 (AHRD V3.3 *** AT4G30160.4)	1	12	12	12	18.3	18.3	18.3	108.95	973	973	0	103.1	65950000	17	AAPPKEEPQPYIDCTGNLQVWR;DLDPAFQGAGQK;DTYHDGNCDVAAIEDGK;EGAESEQFWEILGGK;ELGDDTYKEDGIALFR;GQAEPVEIESLTR;KTASGAADELLLGLDRPK;LSTEAIISSPQGDSK;SSLNHDDIFILDTK;TIELDAALGGR;TLLQASDQSK;TTATDPVTEIDVTKR				505	119;2117;2514;2924;3224;5155;7375;8838;12042;12586;12714;13014	True;True;True;True;True;True;True;True;True;True;True;True	120;2131;2534;2944;3245;5184;7413;8883;12132;12679;12807;13110	232;3869;3870;4593;5336;5882;5883;9336;9337;13321;13322;15883;15884;21711;22682;22924;23476	305;4548;4549;5406;6264;6911;6912;11002;11003;15628;15629;18599;18600;25703;26903;27228;27899	305;4549;5406;6264;6912;11003;15628;18600;25703;26903;27228;27899			-1
Solyc02g021470.3.1	Solyc02g021470.3.1	1	1	1	Solyc02g021470.3.1 cullin	1	1	1	1	1.8	1.8	1.8	76.859	662	662	0.0011552	7.7758	1176300	1	ETVEENTSTTER				506	3592	True	3617	6521	7656	7656			-1
Solyc02g021550.3.1;Solyc03g005870.3.1	Solyc02g021550.3.1;Solyc03g005870.3.1	1;1	1;1	1;1	Solyc02g021550.3.1 Eukaryotic translation initiation factor 4E (AHRD V3.3 *** Q00LS7_NICBE);Solyc03g005870.3.1 eukaryotic translation initiation factor 4E	2	1	1	1	5.9	5.9	5.9	25.104	221	221;231	0	13.6	4640700	2	NAANETAQVSIGK				507	9625	True	9696	17348;17349	20445;20446	20446			-1;-1
Solyc02g021560.3.1	Solyc02g021560.3.1	8	8	8	Solyc02g021560.3.1 RNA-binding (RRM/RBD/RNP motifs) family protein (AHRD V3.3 *** AT3G15010.2)	1	8	8	8	21.8	21.8	21.8	47.428	458	458	0	54.107	64735000	17	AVADADVSNR;HVDAAILSLK;IYVGNVPFEISSEK;TELVTTAAAPPALAVLSPEDIDK;TVEGHQVLCK;VTVTQLAAAGNSGNSQSSDVALR;VTVTQLAAAGNSGNSQSSDVALRK;YPDVLEGLR				508	1366;5754;6961;12452;13089;14411;14412;15080	True;True;True;True;True;True;True;True	1376;5787;6999;12544;13186;14517;14518;15193	2484;10414;12571;12572;22429;22430;22431;22432;23608;23609;26074;26075;26076;27300;27301	2943;12242;14790;14791;26549;26550;26551;26552;26553;28047;28048;30964;30965;30966;30967;32471;32472	2943;12242;14790;26552;28047;30964;30966;32472			-1
Solyc02g022930.3.1	Solyc02g022930.3.1	1	1	1	Solyc02g022930.3.1 3-hydroxyisobutyrate dehydrogenase (AHRD V3.3 *** K4B541_SOLLC)	1	1	1	1	7.3	7.3	7.3	36.519	344	344	0.0012058	8.7907	2324900	2	VAETSDVVITMLPSSNHVLDVYTGK				509	13235	True	13333	23880	28376;28377	28376			-1
Solyc02g023970.3.1	Solyc02g023970.3.1	14	14	14	Solyc02g023970.3.1 Obg-like ATPase 1 (AHRD V3.3 *** K4B546_SOLLC)	1	14	14	14	42.6	42.6	42.6	44.449	394	394	0	152.04	186070000	27	AADVEFLNTFQLLTAK;AFEDPDIIHVDDTVDPVR;AFEDPDIIHVDDTVDPVRDLEVISEELR;APQAAGTIHTDFER;AVDGIFHVLR;DLEVISEELR;GAHAGQGLGNSFLSHIR;IEHELCLR;IGIVGLPNVGK;LSIPAENFPFCTIEPNEAR;NLADMPPDEAAK;PIVYLVNMNEK;STLFNTLTK;TYVVQDGDIIFFK				510	32;398;399;1078;1400;2128;4386;6004;6150;8783;9922;10372;12125;13193	True;True;True;True;True;True;True;True;True;True;True;True;True;True	33;400;401;1086;1410;2142;4412;6037;6183;8828;9996;10455;12216;13291	68;69;740;741;742;1994;1995;1996;1997;2544;2545;3888;3889;7895;10873;10874;11137;11138;15787;15788;17886;18729;18730;21847;23799;23800	104;105;894;895;896;2374;2375;2376;2377;3010;3011;4567;4568;9272;12789;12790;13126;13127;18489;18490;18491;21076;22222;22223;22224;25861;28283;28284;28285	105;895;896;2377;3010;4568;9272;12790;13127;18489;21076;22224;25861;28283			-1
Solyc02g024050.3.1	Solyc02g024050.3.1	18	18	18	Solyc02g024050.3.1 Ferredoxin--NADP reductase (AHRD V3.3 *** K4B553_SOLLC)	1	18	18	18	55.9	55.9	55.9	41.723	374	374	0	129.27	1354900000	44	APGETCHIVIDHDGNLPYWEGQSYGVVPPGENPK;AVYYDPETGKEDPSK;EPYTATIVSVER;GMMPGIQDTLKR;IEEYSDEIFK;IMLLPENNPNATHIMIGTGTGVAPFR;LLDEGAHIYFCGLK;LYSIASTR;MFMESVPMK;MYVQDKIEEYSDEIFK;NGVCSNFLCNAK;NGVCSNFLCNAKPGDK;QWHVEVY;RAVYYDPETGKEDPSK;TASLCVR;VSVSPLSLENATEPPLNIYKPK;VSVSPLSLENATEPPLNIYKPKEPYTATIVSVER;YLNDYPGNFR				511	1051;1517;3408;5019;5992;6478;8245;9161;9338;9623;9826;9827;10868;10894;12352;14330;14331;15023	True;True;True;True;True;True;True;True;True;True;True;True;True;True;True;True;True;True	1058;1528;3430;5045;6025;6514;6515;8287;9208;9397;9694;9900;9901;10953;10979;12444;14436;14437;15133	1933;1934;1935;1936;2767;2768;2769;2770;6204;6205;9083;9084;10849;10850;11734;11735;11736;11737;14844;14845;14846;16493;16813;16814;17343;17344;17345;17706;17707;17708;19572;19573;19614;19615;22250;22251;25941;25942;25943;25944;25945;27208;27209	2302;2303;2304;2305;3264;3265;3266;3267;7294;7295;10702;10703;12764;12765;13816;13817;13818;13819;13820;17425;17426;17427;19396;19787;19788;20440;20441;20442;20871;20872;20873;23201;23202;23246;23247;26339;26340;30811;30812;30813;30814;30815;32365;32366	2305;3265;7295;10702;12764;13818;17426;19396;19787;20440;20871;20873;23202;23247;26339;30811;30815;32365			-1
Solyc02g030170.3.1	Solyc02g030170.3.1	12	12	12	Solyc02g030170.3.1 DWARF1/DIMINUTO	1	12	12	12	24.5	24.5	24.5	72.634	625	625	0	83.374	181770000	26	DGDQDNHEKVPDFVETMVYTPTEAVCMTGR;EMEVYPLWLCPHR;GEVFDGIEAVR;KLESWLIENHGFQPQYAVSELTEK;KPWVAVGMR;LTYKPVVGNLK;MFDGSLYENCR;NVLNIDTER;TMVYPEPGFELQK;VEPLVNMGQISR;VGDALEWVHR;VPDFVETMVYTPTEAVCMTGR				512	1921;3322;4544;7222;7327;8943;9333;10270;12789;13474;13579;14102	True;True;True;True;True;True;True;True;True;True;True;True	1935;3343;4570;7260;7365;8988;9392;10349;12883;13573;13679;14206	3506;3507;6052;8200;8201;13036;13037;13038;13039;13231;13232;16098;16099;16806;18536;18537;23064;23065;24347;24348;24539;25514;25515	4125;4126;4127;7110;9651;9652;9653;15304;15305;15306;15307;15308;15532;15533;18923;18924;19780;21981;21982;21983;27433;27434;28926;28927;29155;30292;30293	4125;7110;9652;15308;15532;18923;19780;21983;27433;28926;29155;30293			-1
Solyc02g030480.3.1	Solyc02g030480.3.1	1	1	1	Solyc02g030480.3.1 Alcohol dehydrogenase, putative (AHRD V3.3 *** B9R8D9_RICCO)	1	1	1	1	6.1	6.1	6.1	39.56	360	360	0.001231	9.4282	6179000	1	AQTTPNHTQTVSGWAAHDSSGK				513	1143	True	1151	2114	2513	2513			-1
Solyc02g031860.3.1	Solyc02g031860.3.1	2	2	2	Solyc02g031860.3.1 MAP kinase kinase kinase 12	1	2	2	2	2.4	2.4	2.4	135.74	1233	1233	0	13.608	9243300	3	EKEVPEEGNIK;STSVNEGISNHQAVQTETR				514	3158;12143	True;True	3179;12234	5768;21879;21880	6767;25898;25899	6767;25898			-1
Solyc02g031970.1.1	Solyc02g031970.1.1	2	1	1	Solyc02g031970.1.1 50S ribosomal protein L7/L12 (AHRD V3.3 *** A0A0B2SQD1_GLYSO)	1	2	1	1	11.6	7.9	7.9	23.985	215	215	0.0034376	6.24	2313200	1	KLPADYDPANFDPTEHR;SFTDLGLK				515	7235;11392	True;False	7273;11478	13061;20508	15333;24311	15333;24311			-1
Solyc02g032930.3.1	Solyc02g032930.3.1	2	2	2	Solyc02g032930.3.1 B-cell receptor-associated 31-like (AHRD V3.3 *** A0A061GGS0_THECC)	1	2	2	2	9.9	9.9	9.9	25.158	222	222	0	12.388	14747000	4	EASSAEANAGALK;LLEENQNLR				516	2747;8278	True;True	2767;8320	5028;14904;14905;14906	5909;17489;17490;17491	5909;17491			-1
Solyc02g037495.1.1	Solyc02g037495.1.1	1	1	1	Solyc02g037495.1.1 AMP-dependent synthetase and ligase family protein (AHRD V3.3 *** AT5G16340.1)	1	1	1	1	2.5	2.5	2.5	61.017	550	550	0.0012594	10.639	1144600	2	TDEFVSTYEELVER				517	12392	True	12484	22323	26422;26423	26422			-1
Solyc12g011455.1.1;Solyc02g038690.1.1;Solyc11g007930.1.1;Solyc12g013510.1.1;Solyc03g071620.1.1;Solyc11g007920.1.1;Solyc06g075800.1.1;Solyc06g005390.1.1;Solyc05g055440.1.1	Solyc12g011455.1.1;Solyc02g038690.1.1;Solyc11g007930.1.1;Solyc12g013510.1.1;Solyc03g071620.1.1;Solyc11g007920.1.1;Solyc06g075800.1.1;Solyc06g005390.1.1;Solyc05g055440.1.1	3;3;3;3;3;3;3;3;3	1;1;1;1;1;1;1;1;1	1;1;1;1;1;1;1;1;1	Solyc12g011455.1.1 Histone H2B (AHRD V3.3 *** K4DCN6_SOLLC);Solyc02g038690.1.1 Histone H2B (AHRD V3.3 *** K4B5W3_SOLLC);Solyc11g007930.1.1 Histone H2B (AHRD V3.3 *** K4D554_SOLLC);Solyc12g013510.1.1 Histone H2B (AHRD V3.3 *** K4DCN6_SOLLC);Solyc03g071620.1	9	3	1	1	26.5	11.4	11.4	14.358	132	132;134;138;139;141;144;146;147;147	0	45.619	27411000	5	AMGIMNSFINDIFEK;LVLPGELAK;QVHPDIGISSK				518	955;9028;10844	True;False;False	959;960;9074;10929	1746;1747;1748;16265;16266;19534;19535;19536;19537	2084;2085;2086;2087;2088;19131;19132;23162;23163;23164;23165	2085;19132;23163	31	70	-1;-1;-1;-1;-1;-1;-1;-1;-1
Solyc02g049070.3.1	Solyc02g049070.3.1	2	2	2	Solyc02g049070.3.1 4-coumarate:CoA ligase (AHRD V3.3 --* O81139_POPTM)	1	2	2	2	10.5	10.5	10.5	36.157	323	323	0	12.599	9658400	4	ALDLVEFTGSVTQAIPGPR;LHTIPEAGNMDSLER				519	762;8062	True;True	765;8104	1402;1403;14535;14536	1672;1673;17058;17059	1673;17058			-1
Solyc02g050205.1.1	Solyc02g050205.1.1	2	2	2	Solyc02g050205.1.1 Prolyl oligopeptidase family protein (AHRD V3.3 *-* AT1G50380.2)	1	2	2	2	6.9	6.9	6.9	42.923	379	379	0	13.627	9104600	5	TTPSPSLSPSPPTPK;VTGIDTSASHR				520	13054;14357	True;True	13151;14463	23544;23545;25985;25986;25987	27977;27978;30860;30861;30862	27977;30862			-1
Solyc02g050207.1.1	Solyc02g050207.1.1	1	1	1	Solyc02g050207.1.1 Prolyl oligopeptidase family protein (AHRD V3.3 *-* AT1G50380.2)	1	1	1	1	3.9	3.9	3.9	27.849	254	254	0.0092654	5.8542	4054500	1	LPSVGEPLKR				521	8605	True	8650	15485	18151	18151			-1
Solyc03g033600.3.1;Solyc02g084020.3.1;Solyc02g062240.3.1	Solyc03g033600.3.1;Solyc02g084020.3.1;Solyc02g062240.3.1	4;4;4	4;4;4	4;4;4	Solyc03g033600.3.1 Small nuclear ribonucleoprotein (AHRD V3.3 *** G7LBD3_MEDTR);Solyc02g084020.3.1 Small nuclear ribonucleoprotein (AHRD V3.3 *** G7LBD3_MEDTR);Solyc02g062240.3.1 Small nuclear ribonucleoprotein (AHRD V3.3 *** G7LBD3_MEDTR)	3	4	4	4	31.1	31.1	31.1	14.481	132	132;132;132	0	24.645	32724000	7	FMIIPDMLK;LLHEATGHIVTVEMK;SLGIPVK;VSQLEHVFIR				522	4089;8326;11688;14311	True;True;True;True	4115;8368;11776;14417	7388;14977;14978;21083;21084;25901;25902	8681;17566;17567;24990;24991;30763;30764	8681;17566;24990;30763			-1;-1;-1
Solyc02g062270.3.1	Solyc02g062270.3.1	5	5	5	Solyc02g062270.3.1 RNA binding protein, putative (AHRD V3.3 *** B9SZV1_RICCO)	1	5	5	5	6.4	6.4	6.4	123.13	1109	1109	0	49.009	18055000	7	ASDADGAVQSTPVAK;IEESSNNLVSTAK;NAEESKEDLVMGEAAEDSK;SAGINQTPPAESK;VAEDSEENAIK				523	1170;5990;9640;11095;13224	True;True;True;True;True	1178;6023;9711;11180;13322	2159;2160;10845;17374;19959;19960;23859	2564;2565;12760;20475;23639;23640;28351	2564;12760;20475;23639;28351			-1
Solyc02g062370.3.1	Solyc02g062370.3.1	1	1	1	Solyc02g062370.3.1 Zinc finger CCCH domain-containing protein 44 (AHRD V3.3 *-* W9SN42_9ROSA)	1	1	1	1	2	2	2	75.05	660	660	0.0011719	8.0398	4450300	3	IIMLIENIDQGIK				524	6273	True	6308	11374	13395;13396;13397	13397			-1
Solyc02g062500.3.1;Solyc02g062460.3.1	Solyc02g062500.3.1	3;1	3;1	3;1	Solyc02g062500.3.1 2-oxoglutarate-dependent dioxygenase-related family protein (AHRD V3.3 *** B9GL08_POPTR)	2	3	3	3	15	15	15	36.529	321	321;122	0	23.432	36903000	5	EIFEFPLDTK;SYSNPLVELDEILKR;VPTIDFSNYQELKPNTPLWESTK				525	3085;12277;14162	True;True;True	3106;12369;14267	5639;5640;22120;25632;25633	6620;6621;26165;30439;30440	6620;26165;30440			-1;-1
Solyc02g062510.3.1	Solyc02g062510.3.1	9	5	5	Solyc02g062510.3.1 Peroxidase (AHRD V3.3 *** K4B6D9_SOLLC)	1	9	5	5	36	23.9	23.9	36.645	331	331	0	38.982	24363000	8	DSTVLVGGPNWEVPLGR;ECPQTVSCADILALAAR;FDNSYFK;GCDASLLLDNSGTIISEK;GLLNSDQVLVTK;LHFHDCFVK;MAASLLR;QYAENNELFFEHFAK;SGGDQNLFFLDFVSPMK				526	2449;2784;3838;4431;4944;8046;9172;10876;11431	True;False;False;True;True;False;False;True;True	2468;2804;3863;4457;4970;8088;9219;10961;11518	4476;5087;5088;5089;5090;6955;6956;7985;7986;7987;8954;14507;14508;14509;16508;16509;19585;20598	5273;5274;5971;5972;5973;5974;5975;8165;8166;9389;9390;9391;10551;17020;17021;17022;19414;19415;23214;24441	5273;5971;8165;9391;10551;17020;19414;23214;24441			-1
Solyc02g062600.3.1	Solyc02g062600.3.1	10	10	10	Solyc02g062600.3.1 Gamma carbonic anhydrase-like protein (AHRD V3.3 *** I3SYK2_MEDTR)	1	10	10	10	58.2	58.2	58.2	28.963	268	268	0	73.683	114610000	21	ETPPELVLPVNIQAPK;FAHKDEEYDSMLGVVR;GDVNSISIGAGSNIQDNSLVHVAK;IPCGEVWGGNPAR;KLTQEEIAFISESAANYSNLAQVHAGENAK;LQGNYYFHEQLSR;LTQEEIAFISESAANYSNLAQVHAGENAK;NAMVAAGALVR;SFDAIEFEK;TPTVDKDAFVAPSASLIGDVHVGR				527	3569;3772;4490;6542;7251;8665;8921;9665;11351;12885	True;True;True;True;True;True;True;True;True;True	3592;3797;4516;6579;7289;8710;8966;9737;11437;12981	6472;6473;6474;6475;6851;8107;8108;11846;11847;13087;13088;15588;15589;16059;16060;17426;20441;20442;23245;23246	7597;7598;7599;7600;8051;9533;9534;9535;13940;13941;15361;15362;18267;18268;18875;18876;20548;24231;24232;27642;27643	7599;8051;9533;13941;15361;18268;18875;20548;24231;27642			-1
Solyc02g062700.3.1	Solyc02g062700.3.1	3	2	2	Solyc02g062700.3.1 AAA-type ATPase family protein (AHRD V3.3 *** AT2G18330.1)	1	3	2	2	5.2	3.8	3.8	71.349	640	640	0	15.16	4108000	3	ATEDQIQAQQR;ILGQPSLIR;YLAGEGDSDSDSK				528	1285;6389;14981	True;False;True	1294;6424;15091	2347;2348;11573;27135	2775;2776;13629;32282	2776;13629;32282			-1
Solyc02g062810.3.1;Solyc03g093970.3.1	Solyc02g062810.3.1;Solyc03g093970.3.1	7;6	7;6	7;6	Solyc02g062810.3.1 Signal recognition particle subunit SRP68 (AHRD V3.3 *** K4B6G9_SOLLC);Solyc03g093970.3.1 Signal recognition particle subunit SRP68 (AHRD V3.3 *** K4BIS2_SOLLC)	2	7	7	7	17.6	17.6	17.6	66.738	590	590;627	0	45.201	23229000	9	DIHGSAADSLPAEK;GIMEEEKAPENLSK;IGESNLQTSELVSIGEIEGPALDLFK;NDLVTAANSENVKDELSGLDK;TLPDGPNAR;VTKPEELVR;YGDLENQVLCR				529	2026;4800;6129;9722;12725;14368;14876	True;True;True;True;True;True;True	2040;4826;6162;9795;12818;14474;14984	3705;8683;11102;11103;17529;22937;26003;26004;26923	4352;10237;13087;13088;13089;20670;27241;30883;30884;32028	4352;10237;13087;20670;27241;30883;32028			-1;-1
Solyc02g062970.3.1	Solyc02g062970.3.1	11	11	10	Solyc02g062970.3.1 Xaa-Pro aminopeptidase 2	1	11	11	10	31.2	31.2	30	72.682	654	654	0	92.049	110410000	19	ADTLAALR;DAAIGVDPWCISVDTAQK;DGAAVVQYLAWLDR;EYGDVSSDAVLLASDQLTPSSADKTPSGLNTETNCGK;LTEVSASDKLEEFR;MGEDPALDIWMADNLPK;NLVDEVWK;NQPPAETNPLIVHPLEFAGR;PSAQNVPLQVSMTVTDEPGYYEDGK;SLMASHSPPLNALIVPSEDYHQSEYVSAR;YFLQAAQQLSEQWK				530	263;1650;1907;3719;8883;9351;10000;10139;10403;11731;14857	True;True;True;True;True;True;True;True;True;True;True	265;1663;1921;3744;8928;9410;10075;10217;10487;11819;14965	486;487;3004;3005;3482;6751;15992;15993;16840;16841;16842;16843;18034;18314;18779;21158;26890	605;606;3536;3537;4099;4100;7922;18798;18799;19817;19818;19819;19820;21277;21727;22284;22285;25072;25073;31985	606;3536;4099;7922;18798;19818;21277;21727;22285;25072;31985			-1
Solyc02g063070.3.1	Solyc02g063070.3.1	13	11	8	Solyc02g063070.3.1 tft4	1	13	11	8	63.1	56.2	45	29.338	260	260	0	127.05	429320000	37	ADSSREENVYLAK;DNLTLWTSDNADDVGDDIK;DNLTLWTSDNADDVGDDIKEASKPESGEGQQ;DSTLIMQLLR;EAAENTLLAYK;ICDGILSLLESNLIPSASTAESK;KEAAENTLLAYK;NLLSVAYK;QAFDEAISELDTLGEESYK;SAQDIALAELAPTHPIR;SKIEAELSK;TADVEELTVEER;YEEMIEFMEK				531	258;2282;2283;2441;2641;5885;7031;9967;10461;11136;11626;12295;14820	True;True;True;False;True;True;True;False;True;True;True;True;True	260;2299;2300;2459;2460;2661;5918;7069;10041;10545;11221;11714;12387;14928	478;479;4182;4183;4184;4185;4459;4460;4461;4462;4463;4464;4465;4826;4827;10636;10637;10638;10639;12680;12681;17968;17969;18882;18883;18884;18885;18886;20032;20033;20034;20035;20966;22151;26825;26826	596;597;4924;4925;4926;4927;5250;5251;5252;5253;5254;5255;5256;5257;5258;5259;5260;5261;5262;5672;5673;12498;12499;12500;12501;12502;12503;12504;12505;12506;14906;14907;21179;21180;22411;22412;22413;22414;22415;22416;22417;22418;22419;22420;23719;23720;23721;23722;24852;26201;31901;31902	596;4924;4927;5257;5673;12504;14907;21180;22415;23720;24852;26201;31902	32	225	-1
Solyc02g063090.3.1	Solyc02g063090.3.1	19	4	4	Solyc02g063090.3.1 T-complex protein 1 subunit zeta 1 (AHRD V3.3 *** TCPZA_ARATH)	1	19	4	4	46.7	12.7	12.7	58.855	535	535	0	31.403	127960000	11	ATLQFLEK;EMQIQNPTAVMIAR;FKTPVVMGNEPDKEILK;GLQDVLK;GPNDHTIAQIK;LVEGLVLDHGSR;MLVGGAGDIK;NPHSCTILIK;NTIEDEAVILGAGAFEVAAR;QIVNSGPVIASQLLLVDEVIR;SEVNAGFFYSNAEQR;TAVAQDDTSGDGTTSTVLFIGELMK;TGEPVDPQMEGIFDNYSVK;TLAENSGLDTQDVIIALTGEHDK;TLAENSGLDTQDVIIALTGEHDKGNVVGLNQR;TPVVMGNEPDKEILK;VLNPNAEVLNK;VLVDGFEIAK;YTFVENVK				532	1329;3340;4021;4964;5129;8983;9466;10082;10219;10656;11337;12359;12509;12660;12661;12894;13915;13973;15176	False;False;True;False;False;False;False;False;False;False;False;False;True;False;True;True;False;False;False	1339;3361;4047;4990;5158;9029;9532;10160;10298;10740;11423;12451;12601;12753;12754;12990;14018;14076;15290	2423;6082;7270;8989;8990;9288;9289;9290;16173;16174;16175;17058;17059;18208;18450;18451;18452;18453;19212;19213;19214;19215;20416;20417;22262;22263;22264;22265;22535;22536;22827;22828;22829;22830;23259;23260;25151;25152;25267;25268;27472	2875;7143;8548;10592;10593;10943;10944;10945;19018;19019;19020;20089;20090;21599;21879;21880;21881;21882;21883;22795;22796;22797;22798;22799;22800;22801;24203;24204;26352;26353;26354;26355;26356;26357;26690;26691;26692;27107;27108;27109;27110;27111;27112;27656;27657;27658;29873;29874;30007;30008;32683	2875;7143;8548;10593;10945;19020;20089;21599;21879;22796;24203;26357;26690;27108;27109;27657;29873;30007;32683			-1
Solyc02g063130.3.1	Solyc02g063130.3.1	7	7	5	Solyc02g063130.3.1 Rad23 UV excision repair protein family (AHRD V3.3 *** AT3G02540.3)	1	7	7	5	29.2	29.2	24	38.51	359	359	0	46.831	175950000	12	GTHFEIEVKPEDTVADVK;GTHFEIEVKPEDTVADVKK;LEAMGFDR;LINEPVEGEGNVPGQPAGAIPQAVTVTPEER;LIQEHQADFLR;SIETVQGQDVYPAAQQMLIHQGK;VAENSFVVIMLSK				533	5309;5310;7723;8140;8150;11550;13229	True;True;True;True;True;True;True	5338;5339;7763;8182;8192;11638;13327	9616;9617;13941;13942;14664;14665;14679;14680;14681;20814;20815;23869	11326;11327;16349;16350;17211;17212;17234;17235;17236;24683;24684;28363	11326;11327;16350;17211;17234;24684;28363			-1
Solyc02g063450.3.1	Solyc02g063450.3.1	1	1	1	Solyc02g063450.3.1 DNA-binding protein, putative (duplicated DUF1399) (AHRD V3.3 *** AT2G22660.2)	1	1	1	1	1.7	1.7	1.7	93.565	858	858	0.0017476	6.4253	3718300	1	LSTQETDVCHEEDNR				534	8847	True	8892	15902	18621	18621			-1
Solyc02g063480.2.1	Solyc02g063480.2.1	2	2	2	Solyc02g063480.2.1 LOW QUALITY:Eukaryotic aspartyl protease family protein (AHRD V3.3 *** AT1G03230.1)	1	2	2	2	6.4	6.4	6.4	48.126	436	436	0	15.691	9063100	3	AVTEAFVNEMPK;DLIYTPILTSPYDVVR				535	1484;2156	True;True	1494;2170	2697;3939;3940	3182;4621;4622	3182;4621			-1
Solyc02g063490.3.1	Solyc02g063490.3.1	8	7	5	Solyc02g063490.3.1 Malate dehydrogenase (AHRD V3.3 *** K4B6N4_SOLLC)	1	8	7	5	34.1	30.7	21.3	36.859	352	352	0	62.756	59576000	16	AGAGSATLSMAYAAVK;AIVNIISNPVNSTVPIAAEVFK;ANTFVAEVLGLDPR;DDLFNINAGIVK;IQNGGTEVVEAK;MAGTFDPR;SGVEEIFPLGPLNEYER;VAILGAAGGIGQPLAMLMK				536	455;714;1018;1783;6645;9183;11498;13253	True;True;True;False;True;True;True;True	457;717;1025;1797;6682;9230;11585;13351	829;1312;1313;1314;1315;1872;1873;1874;1875;3253;3254;12026;12027;16528;20715;20716;23912	995;1564;1565;1566;1567;1568;2234;2235;2236;2237;3829;3830;3831;14146;14147;19435;24573;24574;28412	995;1567;2236;3829;14146;19435;24573;28412			-1
Solyc02g064700.3.1	Solyc02g064700.3.1	3	2	2	Solyc02g064700.3.1 Protein kinase superfamily protein (AHRD V3.3 *** AT2G23070.1)	1	3	2	2	8.7	5.6	5.6	49.462	427	427	0	12.931	3879900	2	ILQNLCGGPNIVK;VLGTDELNSYLNK;VYTDINVIRPK				537	6425;13880;14609	False;True;True	6461;13982;14716	11640;25088;26434	13707;29798;31396	13707;29798;31396			-1
Solyc02g065300.1.1;Solyc02g069140.2.1	Solyc02g065300.1.1	26;8	26;8	26;8	Solyc02g065300.1.1 Leucyl-tRNA synthetase, putative (AHRD V3.3 *** B9SZE7_RICCO)	2	26	26	26	36.4	36.4	36.4	122.53	1079	1079;1285	0	198.54	236930000	55	AGWPEADLPDLSLK;ASGEGVIPQEYTLIK;DEVVAVGVQALDLK;DEWVMPFEIVPIINHPDFGDR;EIAWMQEVLDAETSLR;EISMFGNPPVFPAR;EISMFGNPPVFPAREEENVETEAK;FDTSTGSFAPDKEILSELQK;FSLADAGDGMDDANFVFETANAAILR;GNANLTSQNKPSVGLVYVDEQYSGWK;GTGIVTSVPSDSPDDYMALHDLK;KFDTSTGSFAPDKEILSELQK;KGNANLTSQNKPSVGLVYVDEQYSGWK;LPFGEIEVLEK;LSHIPEKPTCLVELSGQDLIGLPLR;QAIEEFSADATR;QLGLETLEILSMTDDALER;RNQLLEIEK;SNLLESNQAVVYSEPEKK;SYGLSDEEIAK;TGPPSTYADR;VE…				538	565;1194;1841;1844;3065;3131;3132;3850;4213;5032;5305;7069;7118;8558;8778;10466;10687;10995;11820;12259;12533;13486;13505;13542;15026;15203	True;True;True;True;True;True;True;True;True;True;True;True;True;True;True;True;True;True;True;True;True;True;True;True;True;True	567;1202;1855;1858;3086;3152;3153;3875;4239;5059;5334;7107;7156;8603;8823;10550;10771;11080;11908;12351;12625;13585;13605;13642;15136;15317	1029;1030;2196;2197;3366;3367;3371;3372;5604;5605;5606;5715;5716;6973;7606;7607;7608;9107;9108;9609;9610;12755;12756;12854;12855;15391;15392;15777;15778;18893;19275;19276;19277;19785;21307;22090;22577;22578;24371;24372;24406;24407;24473;27212;27213;27518;27519	1233;1234;1235;1236;2602;2603;3968;3969;3973;3974;6577;6578;6579;6580;6709;6710;6711;8184;8934;8935;8936;8937;8938;8939;10730;10731;10732;11318;11319;14989;14990;15093;15094;15095;18041;18042;18478;18479;22430;22862;22863;22864;23432;25244;26132;26762;26763;28957;28958;28959;29003;29004;29082;32369;32370;32737;32738	1236;2603;3968;3973;6578;6709;6711;8184;8935;10730;11318;14990;15094;18041;18478;22430;22862;23432;25244;26132;26762;28959;29004;29082;32369;32738			-1;-1
Solyc02g065470.1.1	Solyc02g065470.1.1	1	1	1	Solyc02g065470.1.1 pathogenesis-related protein-1-like protein (AHRD V3.3 *** AT2G19990.1)	1	1	1	1	7.2	7.2	7.2	19.562	180	180	0.0011464	7.6894	2290200	1	SIELGCAQATCSK				539	11548	True	11636	20812	24681	24681			-1
Solyc02g065630.3.1	Solyc02g065630.3.1	2	2	2	Solyc02g065630.3.1 Sarcolemmal membrane-associated protein, putative isoform 1 (AHRD V3.3 *** A0A061EPT5_THECC)	1	2	2	2	8.2	8.2	8.2	50.112	461	461	0	16.167	10406000	3	GPGYDAYGAPVYDPSK;GPVGHGYEAQMGSSGPGYDAQR				540	5112;5147	True;True	5141;5176	9259;9320;9321	10913;10986;10987	10913;10987			-1
Solyc02g065680.3.1	Solyc02g065680.3.1	1	1	1	Solyc02g065680.3.1 Amino acid transporter, putative (AHRD V3.3 *** B9T738_RICCO)	1	1	1	1	3	3	3	50.34	463	463	0.0012356	9.5821	1204800	1	QAVVDEQSPLLPTK				541	10493	True	10577	18933	22477	22477			-1
Solyc02g066930.3.1	Solyc02g066930.3.1	2	2	2	Solyc02g066930.3.1 RNA-binding protein (AHRD V3.3 *** Q941H9_TOBAC)	1	2	2	2	17.5	17.5	17.5	26.064	252	252	0	15.103	5409600	2	GFGFVTYTSAEEASSALSALDGQDLHGR;LFVGGLSYGTDETSLR				542	4592;7899	True;True	4618;7941	8293;14244	9765;9766;16709	9766;16709			-1
Solyc02g067080.3.1;Solyc03g065350.2.1	Solyc02g067080.3.1	11;1	4;0	4;0	Solyc02g067080.3.1 UDP-glucose 6-dehydrogenase family protein (AHRD V3.3 *** AT5G15490.1)	2	11	4	4	33.8	12.3	12.3	52.931	480	480;373	0	53.74	48938000	13	AADLTYWESAAR;DVYAQWVPEER;EADIVFVSVNTPTK;FLNASVGFGGSCFQK;ICCIGAGYVGGPTMAVIALK;ILTTNLWSAELSK;ISSVNAMSALCEATGANVSQVAYAVGK;ITAWNSDTLPIYEPGLYDIVK;LAANAFLAQR;NLFFSTDVEK;VAILGFAFK				543	28;2602;2665;4063;5882;6449;6757;6777;7464;9948;13255	False;True;True;False;False;True;False;True;False;False;False	29;2622;2685;4089;5915;6485;6794;6814;7503;10022;13353	61;62;4746;4747;4875;4876;7338;10632;11679;11680;11681;11682;12209;12210;12211;12245;12246;12247;13472;13473;17934;17935;23917;23918	97;98;5583;5584;5734;5735;8621;8622;12494;13755;13756;13757;13758;14360;14361;14362;14363;14401;14402;14403;14404;14405;14406;15797;15798;21129;21130;28417;28418	98;5584;5735;8621;12494;13755;14361;14403;15798;21130;28418			-1;-1
Solyc02g067180.3.1	Solyc02g067180.3.1	5	5	5	Solyc02g067180.3.1 cystathionine gamma synthase	1	5	5	5	12.6	12.6	12.6	58.154	540	540	0	36.119	45684000	8	FLGGHNDVLAGCISGPEK;GIVTDAITTPVVNTSAYFFNK;TSDLIDFK;VFIETILPK;YGNPTTVVLEEK				544	4050;4839;12948;13536;14895	True;True;True;True;True	4076;4865;13044;13636;15004	7317;8752;8753;23359;24459;24460;26960;26961	8599;10314;10315;27768;29062;29063;32068;32069	8599;10315;27768;29063;32068			-1
Solyc02g067210.3.1	Solyc02g067210.3.1	8	8	8	Solyc02g067210.3.1 RNA-binding KH domain-containing protein	1	8	8	8	21.6	21.6	21.6	60.106	555	555	0	85.824	43046000	21	DSGLISVTTR;EFFEDTYSPTIEAALR;EGPMSAFVPVLPYLPMSTDSDTLK;GGQIVQDIR;IGETVPDCDER;IISDDTTDENSEEASQVTVK;LLVPSDQIGCIIGK;TQHILASDAPTIYSSR				545	2404;2894;3003;4690;6130;6298;8417;12909	True;True;True;True;True;True;True;True	2422;2914;3024;4716;6163;6333;8459;13005	4385;5284;5285;5482;5483;5484;5485;8459;8460;11104;11105;11421;11422;15132;23289;23290	5166;6207;6208;6433;6434;6435;6436;6437;6438;6439;6440;6441;9962;9963;13090;13091;13452;13453;17738;27691;27692	5166;6208;6440;9963;13090;13453;17738;27691			-1
Solyc02g067370.3.1	Solyc02g067370.3.1	2	2	2	Solyc02g067370.3.1 Nucleosome assembly protein family (AHRD V3.3 *** A9RDJ7_PHYPA)	1	2	2	2	21	21	21	24.265	214	214	0	62.724	9453100	3	LQEVQDELEKVNEQASEEVLEIEQK;TAVEENAQQIGTGVGSSIEK				546	8658;12362	True;True	8703;12454	15578;22269;22270	18257;26362;26363	18257;26363			-1
Solyc02g067460.3.1	Solyc02g067460.3.1	13	13	10	Solyc02g067460.3.1 Mitochondrial outer membrane protein porin (AHRD V3.3 *** A0A1D1XW30_9ARAE)	1	13	13	10	62	62	53.6	29.559	276	276	0	161.12	985240000	56	ASALLQHEWRPK;CNAGLSFTNADLVASLNLNNK;FGLALALKP;FSITTYSPTGVVITSSGSK;GDLFLADVNTQLK;GDNLTASYYHTVSPLTSTAVGAEVNHSFSTNENIITVGTQHR;GKGPGLYTEIGK;GKGPGLYTEIGKK;GPGLYTEIGKK;KGDLFLADVNTQLK;LDPLTSVK;SLFTVSGEVDTK;VDTNSNLFTTITVDEAAPGLK				547	1168;1606;3944;4210;4467;4474;4858;4859;5110;7093;7687;11681;13406	True;True;True;True;True;True;True;True;True;True;True;True;True	1176;1618;3969;4236;4493;4500;4884;4885;5139;7131;7727;11769;13505	2153;2154;2928;2929;7141;7142;7600;7601;7602;7603;8064;8065;8079;8080;8081;8082;8083;8793;8794;8795;8796;8797;8798;8799;8800;9256;12796;12797;12798;12799;13881;13882;21070;21071;24212;24213;24214;24215	2558;2559;3445;3446;3447;8402;8403;8928;8929;8930;8931;9482;9483;9498;9499;9500;9501;9502;9503;9504;9505;9506;9507;9508;9509;10357;10358;10359;10360;10361;10362;10363;10364;10910;15034;15035;15036;15037;16281;16282;24969;24970;24971;24972;24973;24974;24975;24976;24977;28767;28768;28769;28770;28771;28772;28773	2559;3446;8403;8928;9483;9508;10357;10363;10910;15035;16281;24974;28767			-1
Solyc02g067580.3.1	Solyc02g067580.3.1	1	1	1	Solyc02g067580.3.1 B12D (AHRD V3.3 *** D2XQY6_WOLAR)	1	1	1	1	14.3	14.3	14.3	10.197	91	91	0.001744	6.4123	9037100	1	AAGVLENFSEGEK				548	70	True	71	141	194	194			-1
Solyc02g067750.3.1	Solyc02g067750.3.1	7	7	7	Solyc02g067750.3.1 Carbonic anhydrase (AHRD V3.3 *** B1VK36_SOLLC)	1	7	7	7	41	41	41	29.899	266	266	0	47.012	49857000	15	ALMSLPEDGSESTEFIENWVK;GELGPFVAER;TEIYDKNPELFDK;VENILVIGHSSCGGIK;VLAEHPNISFEEQCK;VSPSHILNFQPGEAFMVR;YSGTGAAIEYAVLHLK				549	859;4522;12448;13464;13818;14300;15143	True;True;True;True;True;True;True	863;4548;12540;13563;13920;14406;15257	1581;1582;1583;1584;8165;22422;22423;24325;24995;24996;25887;27412	1899;1900;1901;1902;1903;1904;9606;26542;26543;28898;28899;29692;29693;30748;32612	1899;9606;26542;28899;29693;30748;32612			-1
Solyc02g067840.3.1	Solyc02g067840.3.1	10	10	9	Solyc02g067840.3.1 Sucrase/ferredoxin-like family protein (AHRD V3.3 *** AT5G40510.1)	1	10	10	9	47.2	47.2	43.1	37.285	339	339	0	85.223	112360000	22	AGNLEGEIVSDDVK;CGVCGPILIEEFSK;EDIGLSDGDVLIFPDMIK;FGFQRPEMYELK;GNAPVETASHGCCQGAAGFSCCR;IAGHWYGYVTPDEVPILLDEHIGEGK;LFAATLK;SHEVWPSHLESSDSDPLPK;VNELSVLSGTTVDNK;YAGNVIIYGTDK				550	528;1589;2807;3925;5033;5826;7826;11511;14032;14729	True;True;True;True;True;True;True;True;True;True	530;1601;2827;3950;5060;5859;7868;11599;14136;14836	966;967;2904;2905;5131;5132;7109;7110;9109;9110;10532;10533;14119;20744;20745;20746;20747;25377;25378;26654	1160;1161;3419;3420;6021;6022;8363;8364;8365;10733;10734;12377;12378;16557;24606;24607;24608;24609;30127;30128;30129;31683	1160;3419;6022;8364;10733;12377;16557;24607;30129;31683			-1
Solyc02g068080.3.1;Solyc02g094060.3.1	Solyc02g068080.3.1;Solyc02g094060.3.1	2;1	2;1	2;1	Solyc02g068080.3.1 Chloride channel protein (AHRD V3.3 *** M1A9T9_SOLTU);Solyc02g094060.3.1 Chloride channel protein (AHRD V3.3 *** Q9XF71_TOBAC)	2	2	2	2	4.6	4.6	4.6	86.467	784	784;763	0	13.152	10986000	3	NITVGELADVKPPVVTLR;VSHIESLDYEINENDLFK				551	9888;14281	True;True	9962;14387	17823;25853;25854	21004;30702;30703	21004;30703			-1;-1
Solyc02g068130.3.1	Solyc02g068130.3.1	5	5	5	Solyc02g068130.3.1 Mitochondrial import receptor subunit TOM20 (AHRD V3.3 *** TOM20_SOLTU)	1	5	5	5	38.3	38.3	38.3	19.636	175	175	0	77.919	50558000	14	ATQCFQQAFDADPSNDLYR;KSAETAYAQNPLDADNLTR;LEEALTVNPEK;SAETAYAQNPLDADNLTR;WGGALLELSQFQPVAESK				552	1340;7349;7739;11084;14648	True;True;True;True;True	1350;7387;7779;11169;14755	2440;13273;13274;13970;13971;19942;19943;26497;26498	2893;15576;15577;16384;16385;23618;23619;23620;23621;31472;31473;31474;31475;31476	2893;15576;16384;23620;31473			-1
Solyc02g068150.3.1	Solyc02g068150.3.1	2	2	2	Solyc02g068150.3.1 Nuclear transport factor 2 (AHRD V3.3 *** NTF2_ARATH)	1	2	2	2	18	18	18	18.233	161	161	0	24.624	14423000	3	AGLASVYQESSVLSFEGQK;YQGTQSISGK				553	515;15109	True;True	517;15223	946;947;27350	1137;1138;32538	1138;32538			-1
Solyc02g068240.3.1	Solyc02g068240.3.1	1	1	1	Solyc02g068240.3.1 Diacylglycerol acyltransferase 2 (AHRD V3.3 *** M4GID1_HELAN)	1	1	1	1	4.4	4.4	4.4	38.773	341	341	0.0011737	8.0496	5007900	2	NPEPTVEEVSEVHSR				554	10075	True	10153	18196;18197	21584;21585	21584			-1
Solyc02g068430.3.1	Solyc02g068430.3.1	1	1	1	Solyc02g068430.3.1 Choline-phosphate cytidylyltransferase (AHRD V3.3 *** G7INF3_MEDTR)	1	1	1	1	6.1	6.1	6.1	38.8	330	330	0.0012381	9.6463	440120	1	WVDEVIPDAPWVVTPEFIEK				555	14705	True	14812	26604	31616	31616			-1
Solyc02g068450.3.1	Solyc02g068450.3.1	5	5	5	Solyc02g068450.3.1 V-type proton ATPase subunit F (AHRD V3.3 *** A0A0V0HAU3_SOLCH)	1	5	5	5	42.3	42.3	42.3	14.573	130	130	0	34.577	122100000	10	DHPYDPAHDSVLSR;FLVDSYNKPIPAILEIPSK;FLVDSYNKPIPAILEIPSKDHPYDPAHDSVLSR;KTNYLIVDSK;YLFSTESVAGDR				556	1995;4080;4081;7388;15003	True;True;True;True;True	2008;4106;4107;7426;15113	3637;3638;7371;7372;7373;7374;7375;13342;27173	4274;4275;8662;8663;8664;8665;8666;8667;15653;32328	4275;8664;8667;15653;32328			-1
Solyc02g068500.3.1	Solyc02g068500.3.1	3	3	3	Solyc02g068500.3.1 Thioredoxin (AHRD V3.3 *** A0A103XJM9_CYNCS)	1	3	3	3	18.8	18.8	18.8	23.229	207	207	0	21.918	13474000	3	LLSPVIGQLSEK;TSEVIGADVQLLK;VDIDKEGLGNALSK				557	8397;12953;13374	True;True;True	8439;13049;13473	15099;23368;24156	17705;27778;28706	17705;27778;28706			-1
Solyc02g068530.3.1	Solyc02g068530.3.1	2	2	2	Solyc02g068530.3.1 N-acetylglucosamine-1-phosphate uridylyltransferase 1 (AHRD V3.3 *** AT1G31070.2)	1	2	2	2	7.6	7.6	7.6	53.799	485	485	0	16.472	7736200	2	GCFNIGLPSGK;GGPLAVVEYSELDPSLSSAVNQETGR				558	4438;4682	True;True	4464;4708	8000;8448	9405;9949;9950	9405;9950			-1
Solyc02g068640.3.1	Solyc02g068640.3.1	2	2	2	Solyc02g068640.3.1 Pyrroline-5-carboxylate reductase (AHRD V3.3 *** A0A0V0HW05_SOLCH)	1	2	2	2	14.9	14.9	14.9	28.603	276	276	0	19.66	5447600	7	ATTEDGELISQLFGAIGK;ELALGLASQTVLGAASMVSGMSK				559	1355;3185	True;True	1365;3206	2465;2466;2467;2468;5817	2923;2924;2925;2926;6833;6834;6835	2926;6834			-1
Solyc02g068700.3.1	Solyc02g068700.3.1	1	1	1	Solyc02g068700.3.1 Zinc-binding family protein (AHRD V3.3 *** B9ICQ8_POPTR)	1	1	1	1	8.9	8.9	8.9	19.471	180	180	0	12.211	7327100	2	AAAVNADTGAPTIFDK				560	20	True	21	47;48	80;81	81			-1
Solyc02g068740.3.1	Solyc02g068740.3.1	5	5	5	Solyc02g068740.3.1 Glycine cleavage system H family protein (AHRD V3.3 *** B9ICP5_POPTR)	1	5	5	5	46.8	46.8	46.8	17.071	154	154	0	35.298	291110000	14	ALMDPDQYTK;VDGNSATIGITDHAQK;VEMNKPDEVK;VVEFNEELNNGPALINANCYEQGWILK;YTESHEWVK				561	857;13370;13461;14459;15173	True;True;True;True;True	861;13469;13560;14565;15287	1575;24148;24149;24150;24314;24315;24316;24317;26160;26161;27462;27463	1893;28697;28698;28699;28885;28886;28887;28888;31059;31060;31061;31062;32668;32669	1893;28699;28887;31060;32669			-1
Solyc02g068750.1.1	Solyc02g068750.1.1	1	1	1	Solyc02g068750.1.1 LOW QUALITY:Glycoprotease M22 family protein (AHRD V3.3 *** D7ME14_ARALL)	1	1	1	1	5.5	5.5	5.5	37.778	346	346	0.0012366	9.6072	4092500	1	VLTLSNDPSPGYNIEQLAK				562	13967	True	14070	25257	29997	29997			-1
Solyc02g068900.3.1	Solyc02g068900.3.1	14	14	14	Solyc02g068900.3.1 Glutathione S-transferase family protein (AHRD V3.3 *** AT4G19880.1)	1	14	14	14	53.7	53.7	53.7	41.019	356	356	0	123.02	605100000	39	ALDKCEEILSK;DIFQIPGMSSTVNMEHIK;ELYELASTNYSGK;FDEVYAVYFK;GLDQAIDFTSVK;GLDQAIDFTSVKPVWER;KQEPYDEAVQK;LFVTLIR;SALDEMSATGAFER;SHPSINPFGIIPQGPNIDYSSPHDR;TIVNNESAEIIR;TKDSDEHTGWVFASSSTEEAGADLDPLNGAK;YICGDQVTEADIR;YTVPVLWDK				563	761;2020;3316;3822;4887;4888;7333;7902;11117;11523;12631;12638;14940;15202	True;True;True;True;True;True;True;True;True;True;True;True;True;True	764;2034;3337;3847;4913;4914;7371;7944;11202;11611;12724;12731;15050;15316	1401;3692;3693;3694;3695;6044;6045;6926;6927;8852;8853;8854;8855;13247;13248;13249;14248;20000;20001;20767;20768;20769;20770;22762;22763;22774;22775;27049;27050;27517	1671;4334;4335;4336;4337;4338;4339;4340;4341;4342;7101;7102;7103;8133;8134;10423;10424;10425;10426;10427;10428;15548;15549;15550;16713;23684;23685;24631;24632;24633;24634;27025;27026;27038;27039;27040;27041;27042;32175;32176;32736	1671;4340;7101;8133;10423;10425;15548;16713;23685;24632;27026;27038;32175;32736			-1
Solyc02g069090.2.1;Solyc02g069080.3.1	Solyc02g069090.2.1;Solyc02g069080.3.1	3;3	3;3	3;3	Solyc02g069090.2.1 Cathepsin B-like cysteine proteinase (AHRD V3.3 *** Q40413_NICRU);Solyc02g069080.3.1 Exocyst complex component 8 (AHRD V3.3 *** A0A0B0NCJ4_GOSAR)	2	3	3	3	9.1	9.1	9.1	39.009	352	352;1156	0	21.286	16035000	5	GCSHPGCEPGYPTPQCK;GVVTEECDPYFDNK;KGVVTEECDPYFDNK				564	4441;5448;7136	True;True;True	4467;5479;7174	8005;8006;9886;12889	9410;9411;11638;15140;15141	9410;11638;15141			-1;-1
Solyc02g069100.3.1	Solyc02g069100.3.1	3	3	3	Solyc02g069100.3.1 Cathepsin B-like cysteine protease (AHRD V3.3 *** B7FJ05_MEDTR)	1	3	3	3	13.1	13.1	13.1	41.194	373	373	0	20.087	39381000	7	GTNECGIEHSVVAGLPSAR;GVVTEECDPYFDTTGCSHPGCEPLYPTPK;RGTNECGIEHSVVAGLPSAR				565	5326;5449;10953	True;True;True	5355;5480;11038	9643;9644;9887;9888;19716	11353;11354;11639;11640;11641;11642;23361	11353;11640;23361			-1
Solyc02g069150.3.1	Solyc02g069150.3.1	3	3	3	Solyc02g069150.3.1 Vesicle-associated membrane protein, putative (AHRD V3.3 *** B9SVX6_RICCO)	1	3	3	3	18	18	18	25.03	222	222	0	18.175	38866000	7	AATAPPNSLNK;LKEHMQYCAEHPEEISK;TENLHHQAQDFR				566	144;8201;12455	True;True;True	145;8243;12547	278;14770;14771;22436;22437;22438;22439	357;17335;17336;26560;26561;26562;26563	357;17336;26563			-1
Solyc02g069260.3.1	Solyc02g069260.3.1	6	6	6	Solyc02g069260.3.1 Argonaute2a	1	6	6	6	8.5	8.5	8.5	116	1042	1042	0	43.024	20943000	12	DGVSEGQFDMVLNEELLDLAK;DILQGMELVMK;EDLDKDTALFLK;EDNVMFIGADVNHPAAK;EITFPLEDPEGINPPR;EYLGESNENTFR				567	1979;2034;2815;2822;3136;3730	True;True;True;True;True;True	1992;2048;2835;2842;3157;3755	3609;3610;3718;3719;5147;5162;5163;5722;5723;6769	4244;4245;4246;4371;4372;6042;6061;6062;6719;6720;6721;7943	4245;4372;6042;6062;6721;7943			-1
Solyc02g069490.3.1	Solyc02g069490.3.1	4	4	4	Solyc02g069490.3.1 Sterol reductase (AHRD V3.3 *** E1VD17_SOLTU)	1	4	4	4	9.7	9.7	9.7	65.864	566	566	0	34.804	33177000	5	ELAQAYADSFAPK;EVQEAEQEKAEQETPEAN;LPVRPMIYPEPGFEK;NILDIDTER				568	3188;3679;8624;9869	True;True;True;True	3209;3704;8669;9943	5822;6681;6682;15515;17790	6840;7843;7844;18184;20966	6840;7843;18184;20966			-1
Solyc02g069590.2.1;Solyc02g030250.3.1	Solyc02g069590.2.1	6;1	6;1	6;1	Solyc02g069590.2.1 Coatomer epsilon subunit (AHRD V3.3 *** AT1G30630.1)	2	6	6	6	33.1	33.1	33.1	31.459	281	281;292	0	48.592	33290000	10	AVCCMHMGNFDEAETLLLEALNK;AVSGPDPLFGLR;DAKDPETLANLVVCSLHLGK;DPETLANLVVCSLHLGK;LSNPEHTLVK;NNFYIGAYQAAINNSDVPNLSQEDAVER				569	1393;1476;1696;2309;8801;10034	True;True;True;True;True;True	1403;1486;1709;2326;8846;10111	2530;2685;2686;3084;4228;15816;15817;18106;18107	2994;3170;3171;3629;4980;18521;18522;21387;21388;21389	2994;3170;3629;4980;18521;21388			-1;-1
Solyc02g069640.3.1	Solyc02g069640.3.1	2	2	2	Solyc02g069640.3.1 gamma-soluble NSF attachment protein (AHRD V3.3 *** AT4G20410.1)	1	2	2	2	10.8	10.8	10.8	36.668	332	332	0	13.635	22549000	4	ASELYNECGRPQPASDALGK;VSQSSTVSNLDHTIVK				570	1183;14313	True;True	1191;14419	2179;2180;25907;25908	2584;2585;30769;30770	2585;30769			-1
Solyc02g069770.3.1	Solyc02g069770.3.1	2	2	2	Solyc02g069770.3.1 WD40-repeat domain-contaning protein	1	2	2	2	3.1	3.1	3.1	58.078	516	516	0	14.775	5186400	2	KDEEEEEEEETAAEK;KDEEEEEEEETAAEKR				571	7006;7007	True;True	7044;7045	12639;12640;12641	14864;14865;14866	14864;14866			-1
Solyc02g069790.3.1	Solyc02g069790.3.1	1	1	1	Solyc02g069790.3.1 DNA-damage-repair/toleration protein (AHRD V3.3 *** W9RFT6_9ROSA)	1	1	1	1	3.8	3.8	3.8	43.47	393	393	0.0014316	6.7111	4856900	2	KPFAPPQTLLRPQPK				572	7298	True	7336	13176;13177	15464;15465	15464			-1
Solyc02g069800.1.1	Solyc02g069800.1.1	6	6	6	Solyc02g069800.1.1 LOW QUALITY:Abhydrolase superfamily protein	1	6	6	6	29.6	29.6	29.6	37.183	335	335	0	43.963	24685000	10	DHPITCPMGDAAPAVEELK;DLIKDTEMEFYESLK;DVVSGWLTVFDDGSVDR;IAVDMDPVTGSATEK;LAGAIPIHPGFMR;SKSELEQEQTPFLTLDMVDK				573	1993;2150;2597;5875;7518;11635	True;True;True;True;True;True	2006;2164;2617;5908;7557;11723	3635;3924;4740;10621;10622;13569;20990;20991	4272;4605;5575;5576;5577;12482;12483;15905;24880;24881	4272;4605;5577;12482;15905;24880			-1
Solyc02g069850.3.1;Solyc10g052660.3.1	Solyc02g069850.3.1;Solyc10g052660.3.1	4;3	4;3	4;3	Solyc02g069850.3.1 ribosomal protein S25;Solyc10g052660.3.1 ribosomal protein S25	2	4	4	4	36.1	36.1	36.1	11.968	108	108;107	0	31.88	129380000	10	LITEAPK;LITPSVLSDR;MVSAHASQQIYTR;VNNMVLFDK				574	8172;8178;9609;14052	True;True;True;True	8214;8220;9679;14156	14720;14721;14732;14733;17309;17310;17311;17312;25416;25417	17280;17281;17294;17295;20402;20403;20404;20405;30172;30173	17280;17294;20403;30172			-1;-1
Solyc02g070180.2.1	Solyc02g070180.2.1	2	2	2	Solyc02g070180.2.1 FAD-binding Berberine family protein (AHRD V3.3 *** A0A061G763_THECC)	1	2	2	2	4.7	4.7	4.7	60.775	534	534	0	11.886	3003700	1	LIDANGQIQDR;LSDISESEIPFPHR				575	8075;8746	True;True	8117;8791	14558;15722	17086;18415	17086;18415			-1
Solyc02g070210.3.1	Solyc02g070210.3.1	3	3	3	Solyc02g070210.3.1 Sec14p-like phosphatidylinositol transfer family protein (AHRD V3.3 *** A0A061G966_THECC)	1	3	3	3	10.6	10.6	10.6	53.652	471	471	0	17.334	6428000	3	SLEEEGKNEENPDANIEEK;VKEDEEEESKPNTIEK;YIPIHEIPIQYGGLK				576	11664;13795;14960	True;True;True	11752;13897;15070	21044;24961;27090	24942;29651;32222	24942;29651;32222			-1
Solyc02g070310.3.1	Solyc02g070310.3.1	3	3	1	Solyc02g070310.3.1 60S ribosomal protein L32 (AHRD V3.3 *** D7MRE7_ARALL)	1	3	3	1	21.1	21.1	9.8	15.636	133	133	0	23.459	88841000	7	GCVLMPNIGYGSDK;GCVLMPNIGYGSDKK;TYCAEIAHNVSTR				577	4443;4444;13166	True;True;True	4469;4470;13264	8009;8010;8011;23747;23748;23749;23750	9414;9415;9416;28226;28227;28228;28229	9415;9416;28229			-1
Solyc02g070330.3.1;Solyc02g070340.3.1;Solyc04g016350.2.1	Solyc02g070330.3.1;Solyc02g070340.3.1	9;9;3	9;9;3	6;6;2	Solyc02g070330.3.1 40S ribosomal protein S4 (AHRD V3.3 *-* RS4_SOLTU);Solyc02g070340.3.1 40S ribosomal protein S4 (AHRD V3.3 *** RS4_SOLTU)	3	9	9	6	32.8	32.8	22.3	136.69	1200	1200;264;164	0	68.782	565830000	18	ECLPLVIILR;EVISILMQR;GSFETVHIQDSLGHEFATR;GSKPWVSLPK;LDLDSNK;LGNVFTLGK;LSIIEEAR;TYPAGFMDVVTIPK;YPDPLIK				578	2780;3659;5225;5241;7673;7997;8782;13182;15079	True;True;True;True;True;True;True;True;True	2800;3684;5254;5270;7713;8039;8827;13280;15192	5080;5081;6648;6649;9454;9455;9456;9486;9487;13851;13852;14430;15785;15786;23781;23782;27298;27299	5964;5965;7803;7804;11137;11138;11139;11179;11180;16243;16244;16924;18487;18488;28263;28264;32469;32470	5965;7804;11139;11179;16243;16924;18488;28263;32469			-1;-1;-1
Solyc02g070500.1.1	Solyc02g070500.1.1	3	3	3	Solyc02g070500.1.1 LOW QUALITY:DUF538 family protein (Protein of unknown function, DUF538) (AHRD V3.3 *** AT4G24130.1)	1	3	3	3	25.2	25.2	25.2	16.9	147	147	0	21.118	18515000	8	EINMPNGLLPLEDIVEVGR;NAETGFVWLK;SQVIASHR				579	3119;9642;11965	True;True;True	3140;9713;12054	5695;5696;17377;17378;21582	6678;6679;6680;6681;20478;20479;20480;25554	6679;20478;25554			-1
Solyc02g070510.3.1	Solyc02g070510.3.1	11	11	4	Solyc02g070510.3.1 Proteasome subunit alpha type (AHRD V3.3 *** M1BWH6_SOLTU)	1	11	11	4	57	57	20.3	26.098	237	237	0	113.29	247020000	25	AIGSGSEGADSSLQEQYNK;EAETIALSILK;EGVVLAVEK;FSYGEPMTVESTTQALCDLALR;GVNTFSPEGR;ITSPLLEPSSVEK;LFQVEYAIEAIK;LGSTAIGLK;VSPTYHLYSPSEVEEVISR;VSPTYHLYSPSEVEEVISRL;VTPNNVDIAR				580	649;2680;3027;4248;5414;6828;7884;8015;14305;14306;14383	True;True;True;True;True;True;True;True;True;True;True	652;2700;3048;4274;5444;6865;7926;8057;14411;14412;14489	1190;1191;4901;4902;5530;7663;7664;7665;7666;9815;9816;12338;12339;14213;14214;14458;14459;25893;25894;26025;26026	1429;1430;5767;5768;5769;6492;8999;9000;9001;9002;9003;9004;9005;9006;11553;11554;14517;14518;16669;16670;16961;16962;30755;30756;30908;30909	1430;5769;6492;9005;11553;14517;16670;16961;30755;30756;30909			-1
Solyc02g070570.3.1	Solyc02g070570.3.1	10	1	1	Solyc02g070570.3.1 30S ribosomal protein S11 (AHRD V3.3 *** A0A0K9PCU6_ZOSMR)	1	10	1	1	49.3	7.3	7.3	16.359	150	150	0.0011304	7.4496	59266000	2	ADRDESSPYAAMLAAQDVSQR;CKELGINALHIK;DESSPYAAMLAAQDVSQR;EETVTLGPSVR;IEDVTPIPTDSTR;IEDVTPIPTDSTRR;IGRIEDVTPIPTDSTR;IGRIEDVTPIPTDSTRR;TKTPGPGAQSALR;TPGPGAQSALR				581	254;1595;1837;2881;5973;5974;6169;6170;12649;12852	False;False;False;True;False;False;False;False;False;False	256;1607;1851;2901;6006;6007;6202;6203;12742;12948	470;471;472;2913;3358;3359;3360;5264;5265;10798;10799;10800;11178;11179;22805;23191;23192	587;588;589;590;3428;3960;3961;3962;6184;6185;12694;12695;12696;12697;13171;13172;27076;27584;27585	588;3428;3961;6185;12694;12697;13171;13172;27076;27584			-1
Solyc02g070780.3.1	Solyc02g070780.3.1	3	3	3	Solyc02g070780.3.1 DNA helicase (AHRD V3.3 *** K4B859_SOLLC)	1	3	3	3	7	7	7	93.809	843	843	0	22.145	13532000	3	DHQTLSMQEVPENSAPGQLPR;DITSNVGLPTGSVYPTR;IHPELTDEASDNIATAYAELR				582	1998;2063;6218	True;True;True	2011;2077;6253	3643;3768;11265;11266	4280;4428;13268;13269	4280;4428;13269			-1
Solyc02g070790.3.1	Solyc02g070790.3.1	4	4	4	Solyc02g070790.3.1 3-oxoacyl-[acyl-carrier-protein] synthase (AHRD V3.3 *** A0A0V0IG10_SOLCH)	1	4	4	4	19.4	19.4	19.4	49.973	469	469	0	36.906	49614000	13	AGVLVGTGMGGLTVFSDGVQNLIEK;AITTGWVHPSINQFNPEPSVEFDTVPNKK;GAPIIAEYLGGAVNCDAYHMTDPR;LLAGESGISLIDR				583	562;706;4408;8229	True;True;True;True	564;709;4434;8271	1023;1024;1025;1298;1299;7944;7945;14816;14817	1225;1226;1227;1228;1549;1550;1551;9342;9343;9344;9345;17386;17387;17388	1227;1549;9345;17388			-1
Solyc02g071150.3.1;Solyc02g071145.1.1	Solyc02g071150.3.1;Solyc02g071145.1.1	3;3	3;3	3;3	Solyc02g071150.3.1 Programmed cell death protein 5 (AHRD V3.3 *** W9RM62_9ROSA);Solyc02g071145.1.1 Programmed cell death protein 5 (AHRD V3.3 *** W9RM62_9ROSA)	2	3	3	3	25	25	25	14.762	128	128;128	0	37.409	14138000	4	AAQYGQITEK;GVEDVILR;LIELLEQINTQTTK				584	130;5375;8095	True;True;True	131;5405;8137	254;9749;9750;14587	329;11478;11479;17120	329;11478;17120			-1;-1
Solyc02g071170.3.1	Solyc02g071170.3.1	3	3	2	Solyc02g071170.3.1 Coatomer subunit zeta-2 (AHRD V3.3 *** A0A151T692_CAJCA)	1	3	3	2	29.4	29.4	23.2	19.368	177	177	0	21.744	25414000	4	NILLLDSEGKR;VASNSVDSGAPLSEQTISQALATAR;VAVNYYSDDWPTNAAK				585	9875;13293;13313	True;True;True	9949;13391;13412	17802;23996;23997;24037;24038	20981;28531;28532;28573;28574	20981;28532;28574			-1
Solyc02g071180.3.1	Solyc02g071180.3.1	3	2	2	Solyc02g071180.3.1 RNA polymerase II degradation factor-like protein (DUF1296) (AHRD V3.3 *** AT1G29370.1)	1	3	2	2	7.7	6.2	6.2	88.862	833	833	0.00085215	11.116	7830500	2	ECNMDPNEAVNR;EVDGSSVGHLGSR;SAPAAVDGVSSVSQHETSSGYQPTWGGVPGQVSMADIVK				586	2781;3618;11131	False;True;True	2801;3643;11216	5082;5083;6570;20024	5966;5967;7708;23711	5967;7708;23711			-1
Solyc02g071320.3.1	Solyc02g071320.3.1	4	4	4	Solyc02g071320.3.1 AGAMOUS-like 31 (AHRD V3.3 --* AT5G65050.3)	1	4	4	4	20.7	20.7	20.7	42.023	392	392	0	38.355	9844400	5	DNESLPDEQVADILVGTISACDLDK;EVEIAGNEEGGLVQVER;RDETATAVSCNASAISSGNTLESTDAK;STGSFPGEEDLK				587	2256;3633;10902;12115	True;True;True;True	2273;3658;10987;12206	4130;4131;6602;19629;21828	4859;4860;7756;23262;25840	4859;7756;23262;25840			-1
Solyc02g071475.1.1	Solyc02g071475.1.1	2	2	2	Solyc02g071475.1.1 2-oxoglutarate (2OG) and Fe(II)-dependent oxygenase superfamily protein (AHRD V3.3 *** AT4G25300.1)	1	2	2	2	8.2	8.2	8.2	51.279	449	449	0	16.022	11224000	3	LISGNTIDSELQK;YVRPQQESLVVSSGASVPVIDLQK				588	8161;15235	True;True	8203;15349	14699;14700;27574	17255;17256;32797	17256;32797			-1
Solyc02g071700.3.1	Solyc02g071700.3.1	5	5	5	Solyc02g071700.3.1 Lipase, GDSL (AHRD V3.3 *** A0A103XTV4_CYNCS)	1	5	5	5	17.2	17.2	17.2	40.044	360	360	0	48.757	34825000	8	ALLPSDSYPMDIR;ALVDDLNTNFPDAK;ANYPPYGVDFPDGPTGR;AVQLFNK;TMPEGQCIPGK				589	848;918;1027;1468;12786	True;True;True;True;True	852;922;1034;1478;12880	1559;1686;1890;1891;2669;23049	1874;2016;2017;2018;2255;2256;3151;27400	1874;2018;2255;3151;27400			-1
Solyc02g071890.3.1	Solyc02g071890.3.1	7	7	7	Solyc02g071890.3.1 Histidinol dehydrogenase, chloroplastic (AHRD V3.3 *** K4B8G4_SOLLC)	1	7	7	7	23.7	23.7	23.7	52.823	485	485	0	55.784	36465000	14	ALSHSFTVLAR;IDFSSIFGTVQPIVDDVR;IVEDVSELPDPELDSSVR;IYGPGNQYVTAAK;LSELTTSEVDSLK;SIASVGLYVPGGTAVLPSTALMLSVPAQIAGCK;VVENMHGVR				590	896;5927;6867;6947;8762;11536;14463	True;True;True;True;True;True;True	900;5960;6904;6985;8807;11624;14569	1650;10708;10709;10710;10711;12399;12400;12545;12546;15750;15751;20790;26170	1977;12594;12595;12596;12597;12598;14586;14587;14759;14760;18446;18447;24656;31072	1977;12596;14586;14759;18447;24656;31072			-1
Solyc02g072105.1.1	Solyc02g072105.1.1	2	2	2	Solyc02g072105.1.1 Dihydroorotase, mitochondrial, putative (AHRD V3.3 *** B9RVX9_RICCO)	1	2	2	2	7.9	7.9	7.9	43.27	390	390	0	13.524	7184200	3	EALVSAVTSGSK;NSLFQGGLQPHNYCLPVLK				591	2726;10180	True;True	2746;10259	4987;18383	5859;5860;21809	5860;21809			-1
Solyc02g072130.3.1;Solyc10g007390.3.1	Solyc02g072130.3.1;Solyc10g007390.3.1	4;2	4;2	4;2	Solyc02g072130.3.1 Protein transport protein Sec61 subunit alpha (AHRD V3.3 *** A0A0B2SPC7_GLYSO);Solyc10g007390.3.1 Protein transport protein Sec61 subunit alpha (AHRD V3.3 *** A0A151RBI9_CAJCA)	2	4	4	4	9.3	9.3	9.3	51.904	475	475;475	0	27.832	64221000	11	AFSPTTINTGR;EQQMVMPGHR;IIQVDNNVR;PFLSFLPEVQSADR				592	440;3433;6296;10350	True;True;True;True	442;3455;6331;10433	804;805;6251;6252;6253;6254;11418;11419;18689;18690	966;967;7350;7351;7352;7353;13449;13450;22169;22170;22171	966;7351;13449;22170			-1;-1
Solyc02g072150.3.1	Solyc02g072150.3.1	2	1	1	Solyc02g072150.3.1 Trehalose-6-phosphate synthase, putative (AHRD V3.3 *** B9S8D6_RICCO)	1	2	1	1	4.9	2.8	2.8	96.204	851	851	0.0041068	6.1727	458570	1	EMLDHLESVLANEPVAVK;VNPWNVEATAEALNEAISMADGEK				593	3335;14056	False;True	3356;14160	6073;6074;25427	7131;7132;7133;30187	7132;30187			-1
Solyc02g072180.3.1;Solyc09g097900.3.1;Solyc09g098170.3.1;Solyc11g010100.2.1;Solyc03g064020.3.1;Solyc11g012460.2.1;Solyc03g118820.3.1;Solyc01g086850.3.1;Solyc10g079030.2.1;Solyc05g054150.3.1;Solyc01g096220.3.1;Solyc04g012180.3.1	Solyc02g072180.3.1	6;1;1;1;1;1;1;1;1;1;1;1	2;0;0;0;0;0;0;0;0;0;0;0	1;0;0;0;0;0;0;0;0;0;0;0	Solyc02g072180.3.1 Rab family GTPase (AHRD V3.3 *** D8SVZ0_SELML)	12	6	2	1	29.5	9.7	5.1	24.087	217	217;216;217;224;224;225;225;225;226;226;243;351	0	14.395	13958000	4	AEDDYDYLFK;AITSAYYR;AQIWDTAGQER;GAVGALLVYDVTR;HLVAVSTEDGK;VVLIGDSGVGK				594	283;704;1123;4424;5665;14515	True;False;False;False;True;False	285;707;1131;4450;5697;14621	523;524;1294;1295;2080;2081;7976;7977;10257;10258;26269;26270	654;655;1545;1546;2479;2480;9379;9380;12063;12064;31185;31186	655;1546;2480;9379;12063;31186			-1;-1;-1;-1;-1;-1;-1;-1;-1;-1;-1;-1
Solyc02g076720.3.1;Solyc01g107277.1.1;Solyc01g107270.3.1	Solyc02g076720.3.1	15;1;1	15;1;1	15;1;1	Solyc02g076720.3.1 Phosphoribosylformylglycinamidine synthase family protein (AHRD V3.3 *** B9HT78_POPTR)	3	15	15	15	16.3	16.3	16.3	159.9	1459	1459;129;1101	0	110.86	83277000	25	APGNLVISTYVTCPDITK;DLLQAICSR;DSLSMAAHSSEEVVK;GSLLDSQINEFASMVHDR;HLAMMPHPER;ISNQIIGLK;IVLVDSVATEK;LDSCVELEK;LGGSALAQVFDQIGDESPDLDDVSYLK;LVIDGQPVDK;MNNLREPLDIAPATTVLDSLK;VDGVTHLNEETSVLR;VPFLQDSATAELLK;WLLGETYEPESLGSESFLER;YCNDDGTPTEVYPFNPNGSPLGVAAICSPDGR				595	1056;2175;2423;5247;5638;6725;6892;7698;7956;9013;9492;13371;14113;14669;14767	True;True;True;True;True;True;True;True;True;True;True;True;True;True;True	1063;2189;2441;5276;5670;6762;6929;7738;7998;9059;9560;13470;14217;14776;14875	1944;1945;3970;4421;9497;9498;10216;12159;12160;12449;13898;13899;14350;14351;16230;16231;17107;24151;24152;25532;25533;26539;26726	2314;2315;4656;5209;11191;11192;12019;14301;14302;14641;16301;16302;16831;16832;16833;16834;19089;19090;20152;28700;28701;30314;30315;31521;31764	2315;4656;5209;11191;12019;14302;14641;16301;16834;19089;20152;28700;30314;31521;31764			-1;-1;-1
Solyc02g076830.1.1	Solyc02g076830.1.1	2	2	2	Solyc02g076830.1.1 Serine/threonine-protein kinase (AHRD V3.3 *-* A0A199VI10_ANACO)	1	2	2	2	7.3	7.3	7.3	48.949	436	436	0	14.246	11504000	3	LLDRDNDGNSECK;VEGVEHFTSDYNEGVGPIK				596	8263;13446	True;True	8305;13545	14877;14878;24286	17460;17461;28853	17460;28853			-1
Solyc02g077000.3.1;Solyc02g076990.3.1	Solyc02g077000.3.1;Solyc02g076990.3.1	3;2	2;1	2;1	Solyc02g077000.3.1 Phospholipase A1 (AHRD V3.3 *** A5YW95_CAPAN);Solyc02g076990.3.1 Phospholipase A1 (AHRD V3.3 *** A5YW95_CAPAN)	2	3	2	2	12.2	8.1	8.1	44.5	394	394;395	0	13.703	3554600	3	EFPVTAFPFASPK;ESNFMGYIAVATDEGK;YPPIGYFDVGQELMIDTTK				597	2908;3511;15089	True;False;True	2928;3534;15203	5304;6383;6384;27320	6230;7498;7499;32500;32501	6230;7498;32501			-1;-1
Solyc02g077220.3.1	Solyc02g077220.3.1	6	6	6	Solyc02g077220.3.1 GDSL esterase/lipase (AHRD V3.3 *** A0A0B2PL48_GLYSO)	1	6	6	6	39.6	39.6	39.6	26.333	240	240	0	48.9	71365000	11	GRWPTTEVILISPPPIDEPSR;IVFEEVIGALK;IVFEEVIGALKK;MQQIPGWQTACLSDGLHLTK;SESESPLAVTVFFGANDASLADR;TLAVDLPQINEVDPNDPLK				598	5198;6872;6873;9532;11328;12665	True;True;True;True;True;True	5227;6909;6910;9601;11414;12758	9402;12410;12411;12412;12413;17178;17179;20397;20398;22836;22837	11075;11076;14598;14599;14600;14601;20241;20242;24165;24166;27122;27123	11076;14598;14600;20242;24165;27122			-1
Solyc02g077240.3.1;Solyc09g005110.3.1	Solyc02g077240.3.1	7;1	5;0	5;0	Solyc02g077240.3.1 Pyruvate decarboxylase (AHRD V3.3 *** Q1I1D9_CITSI)	2	7	5	5	19.1	14.6	14.6	68.002	629	629;600	0	41.339	41793000	13	AFVELADACGYPLAVMPSGK;ESKPVYISIGCNLPGIAHPTFAR;ILHHTIGLPDFSQELR;IYVPPGVALK;VKTEEDLTEAIATATSTHK;VSAANSRPPNPQ;VSNQLGLEAAVEAAAEFLNK				599	449;3502;6392;6962;13811;14230;14294	True;True;False;True;True;False;True	451;3525;6427;7000;13913;14335;14400	820;821;6371;11576;11577;11578;12573;24984;24985;25752;25753;25874;25875;25876;25877	984;985;7485;13632;13633;13634;14792;29680;29681;30585;30586;30729;30730;30731;30732;30733;30734;30735	985;7485;13632;14792;29681;30586;30731			-1;-1
Solyc02g077410.3.1	Solyc02g077410.3.1	1	1	1	Solyc02g077410.3.1 28 kDa heat-and acid-stable phosphoprotein (AHRD V3.3 *** A0A151SAQ2_CAJCA)	1	1	1	1	10.5	10.5	10.5	18.987	162	162	0.0011619	7.8871	9587600	1	GTQGIIEIENPNLVKPK				600	5331	True	5360	9651	11365	11365			-1
Solyc02g077420.3.1;Solyc02g077020.3.1	Solyc02g077420.3.1	9;3	9;3	5;1	Solyc02g077420.3.1 Phospholipase A1 (AHRD V3.3 *** A5YW95_CAPAN)	2	9	9	5	28.1	28.1	17.2	45.233	402	402;417	0	66.427	53689000	12	EFPVTAFVFASPK;ESNFMGYIAVATDEGK;IHNVLDIVPK;LEVDRDIALVNK;NKWEGLLNPLDVDLR;VFGDGGLLPLFK;WEGLLNPLDVDLR;YPPLGYFDVGQEIIIDTTK;YSMENLFSNVGLDPSK				601	2909;3511;6217;7821;9919;13530;14639;15090;15154	True;True;True;True;True;True;True;True;True	2929;3534;6252;7863;9993;13630;14746;15204;15268	5305;5306;6383;6384;11263;11264;14110;14111;17878;17879;24449;24450;26483;27321;27322;27434;27435	6231;6232;7498;7499;13266;13267;16545;16546;21067;21068;21069;29052;29053;31452;32502;32503;32637;32638	6232;7498;13267;16546;21067;29052;31452;32503;32638			-1;-1
Solyc02g077430.3.1;Solyc12g036490.2.1;Solyc02g077010.1.1;Solyc02g077030.3.1;Solyc02g077160.3.1	Solyc02g077430.3.1	6;2;1;1;1	2;0;0;0;1	2;0;0;0;1	Solyc02g077430.3.1 Phospholipase A1 (AHRD V3.3 *** A5YW95_CAPAN)	5	6	2	2	15.3	4.6	4.6	46.802	412	412;226;397;397;410	0	12.793	18475000	4	DQVLEEVKR;EFPVTAFVFASPK;ESNFMGYIAVATDEGK;IDNLLDIVPK;NKWEGLLNPLDVDLR;WEGLLNPLDVDLR				602	2374;2909;3511;5937;9919;14639	True;False;False;True;False;False	2392;2929;3534;5970;9993;14746	4345;4346;5305;5306;6383;6384;10726;10727;17878;17879;26483	5123;5124;6231;6232;7498;7499;12613;12614;21067;21068;21069;31452	5124;6232;7498;12614;21067;31452			-1;-1;-1;-1;-1
Solyc02g077740.3.1	Solyc02g077740.3.1	2	2	2	Solyc02g077740.3.1 Nucleic acid-binding, OB-fold (AHRD V3.3 *** A0A103XEX3_CYNCS)	1	2	2	2	20.1	20.1	20.1	17.394	159	159	0	13.577	47720000	5	NEQVDLMKPDATIIIR;VDQLKPGTTGHNLTVK				603	9764;13396	True;True	9837;13495	17603;17604;24195;24196;24197	20752;20753;28748;28749;28750	20752;28749			-1
Solyc02g077880.3.1	Solyc02g077880.3.1	5	5	5	Solyc02g077880.3.1 auxin repressed/dormancy associated protein	1	5	5	5	66.7	66.7	66.7	13.442	123	123	0	85.587	71676000	11	IGAEVFDKPSHPNAPTVYDWLYSGNTR;KSLTIQTGGESGEGSSK;LWDDVMAGPSPDK;SLSMPASPPTPGTPVTPTNISPTVR;SLTIQTGGESGEGSSK				604	6107;7365;9105;11749;11757	True;True;True;True;True	6140;7403;9152;11837;11845	11060;13301;13302;16402;16403;21182;21183;21184;21197;21198	13030;13031;15608;15609;19298;19299;25103;25104;25105;25118;25119	13031;15609;19299;25104;25119			-1
Solyc02g078040.3.1	Solyc02g078040.3.1	1	1	1	Solyc02g078040.3.1 Pollen Ole e 1 allergen and extensin family protein (AHRD V3.3 *** AT2G34700.1)	1	1	1	1	6.6	6.6	6.6	27.328	257	257	0	16.783	22560000	2	GVDTLLGASPIQGAVVK				605	5369	True	5399	9735;9736	11463;11464	11463			-1
Solyc02g078100.3.1	Solyc02g078100.3.1	8	8	8	Solyc02g078100.3.1 Pollen Ole e 1 allergen/extensin (AHRD V3.3 *-* A0A124SHL8_CYNCS)	1	8	8	8	32.5	32.5	32.5	27.134	246	246	0	61.841	113830000	16	GINTLNQAK;GINTLNQAKPLQGAK;KTLVEQAETDK;LLSSGAYHK;NGFFWILPK;TLVEQAETDK;VFLVSSNNTYCNVPTNYNSGK;YDFFTVGPFGFEPSK				606	4806;4807;7381;8398;9807;12758;13546;14789	True;True;True;True;True;True;True;True	4832;4833;7419;8440;9881;12851;13646;14897	8697;8698;13333;15100;15101;17669;17670;22992;22993;24479;26769;26770	10252;10253;15644;17706;17707;20828;20829;20830;20831;27327;27328;29088;31830;31831;31832;31833	10252;10253;15644;17706;20831;27328;29088;31833			-1
Solyc02g078120.2.1	Solyc02g078120.2.1	10	10	10	Solyc02g078120.2.1 Eukaryotic translation initiation factor 3 subunit D (AHRD V3.3 *** K4B937_SOLLC)	1	10	10	10	27	27	27	65.525	577	577	0	78.424	63963000	19	ATVFATDTILSTLMCAPR;DGSQLDLLSVHETSQEPLPDVK;GAVLATELK;ITTTDDPVIR;KLSYDEPNPFATEGEEVASVGYR;LDDDTYLVAR;LSYDEPNPFATEGEEVASVGYR;QNPTDSAFDFSGDDSFATLNADEDSSFR;SSVDIQPEWNMLDQIPFSTFSK;WTAQALLANADMMK				607	1361;1965;4425;6833;7249;7644;8860;10746;12076;14694	True;True;True;True;True;True;True;True;True;True	1371;1978;4451;6870;7287;7684;8905;10831;12166;14801	2478;3581;3582;7978;12347;13084;13085;13797;15924;15925;19373;21761;21762;26587;26588	2936;4210;4211;9381;14526;15358;15359;16180;18645;18646;18647;22981;25757;25758;25759;25760;25761;31582;31583	2936;4211;9381;14526;15358;16180;18647;22981;25757;31582			-1
Solyc02g078200.3.1	Solyc02g078200.3.1	2	2	2	Solyc02g078200.3.1 50S ribosomal protein L21, related protein (AHRD V3.3 *** G7KWH0_MEDTR)	1	2	2	2	21.5	21.5	21.5	19.45	172	172	0	12.769	15687000	3	ITDIQGVEKPEVVPILK;PVLPDAAVHAVVEEHALDAK				608	6784;10437	True;True	6821;10521	12259;12260;18837	14420;14421;22351	14420;22351			-1
Solyc02g078260.3.1	Solyc02g078260.3.1	2	2	2	Solyc02g078260.3.1 RNA polymerase II subunit 2	1	2	2	2	2.7	2.7	2.7	135.06	1191	1191	0	26.881	8849900	3	EGDATPFTDVTVDNISK;TTPISQDDAQGQASR				609	2927;13052	True;True	2948;13149	5344;23541;23542	6273;27974;27975	6273;27974			-1
Solyc02g078360.3.1	Solyc02g078360.3.1	6	6	6	Solyc02g078360.3.1 Glutaredoxin (AHRD V3.3 *** A0A124SB49_CYNCS)	1	6	6	6	25.1	25.1	25.1	53.524	491	491	0	62.703	43421000	17	AVDTLEGADPSSLANK;DHGVGVSDSLETKPNK;EEGVDFGSFDILSDEEVR;GELIGGSDIVLEMQK;IAGSITPGDPAAPASLGMAAGPSVLEAIQELSR;VEAEEQPEISELHSVSAVPYFVFFK				610	1411;1990;2857;4523;5830;13420	True;True;True;True;True;True	1421;2003;2877;4549;5863;13519	2564;2565;3630;5227;8166;8167;10539;10540;24245;24246	3033;3034;4267;6138;6139;9607;9608;9609;12384;12385;12386;12387;12388;12389;28803;28804;28805;28806	3034;4267;6139;9609;12387;28806			-1
Solyc02g078540.3.1	Solyc02g078540.3.1	5	5	5	Solyc02g078540.3.1 Clathrin light chain (AHRD V3.3 *** A0A103XF03_CYNCS)	1	5	5	5	20.7	20.7	20.7	36.065	329	329	0	42.6	76352000	7	DTVAPNGTPDAPTSDAK;HTPPPHMIPPPPAPAK;KPSITVVQGPK;SQIIEEGEEYKK;VTQTSEEPTAAE				611	2510;5748;7314;11937;14387	True;True;True;True;True	2530;5781;7352;12026;14493	4585;4586;10403;10404;13204;21536;21537;26032	5398;5399;12230;12231;15496;25502;25503;30916	5399;12230;15496;25502;30916			-1
Solyc02g078570.3.1	Solyc02g078570.3.1	1	1	1	Solyc02g078570.3.1 Epoxide hydrolase (AHRD V3.3 *** I3SWK6_MEDTR)	1	1	1	1	4.1	4.1	4.1	35.623	315	315	0.001228	9.3055	3061000	1	GYGLSDQPTQPEK				612	5484	True	5515	9948	11710	11710			-1
Solyc02g078610.3.1;Solyc03g006520.3.1	Solyc02g078610.3.1	3;1	3;1	3;1	Solyc02g078610.3.1 Splicing factor 3B subunit 2 (AHRD V3.3 *** A0A151SEI3_CAJCA)	2	3	3	3	8.8	8.8	8.8	63.282	558	558;591	0	19.335	11100000	5	GDLRPQNPNAASK;MDIDYQVLHDAFFK;VAPGTLLGTSHTYVINTGAQDK				613	4472;9231;13281	True;True;True	4498;9284;13379	8075;8076;16617;23977;23978	9494;9495;19542;28509;28510	9494;19542;28509			-1;-1
Solyc02g078650.3.1	Solyc02g078650.3.1	14	14	14	Solyc02g078650.3.1 Polyphenol oxidase (AHRD V3.3 *** A0A118JXA6_CYNCS)	1	14	14	14	40.8	40.8	40.8	69.369	617	617	0	139.59	691270000	43	AGGVPGGAGSLENMAHGAVHVWTGDR;CGAADLPPGAELVNCCPPMSGSIIDFQLPSSSTPLR;DPIFYAHHSNIDR;EEILIVEGLEVESDVFVK;FDVLINDEDETLISPDNAEFAGSFVNVPHHSHGK;HQPPTMVDLDFNGTDPNISTAQQTSQNLTNMYR;LGYVYQNVR;MPGLYTNPTSSLYDR;QDFTDPDFLNTSFLFYDEK;QLPDDDPR;RQDFTDPDFLNTSFLFYDEK;TQANFENMGDFYSAAR;TRPAAHSVDSAYIEK;VRDVLDSSK				614	501;1585;2317;2861;3854;5709;8039;9508;10509;10702;11021;12901;12933;14227	True;True;True;True;True;True;True;True;True;True;True;True;True;True	503;1597;2334;2881;3879;5741;8081;9576;10593;10786;11106;12997;13029;14332	921;922;923;924;2896;2897;4242;4243;5234;5235;6979;6980;6981;10329;10330;14495;14496;17136;17137;18960;18961;19300;19837;19838;23274;23275;23276;23331;23332;23333;23334;25746;25747;25748	1106;1107;1108;1109;3408;3409;3410;3411;3412;4994;4995;6146;6147;8192;8193;8194;12147;12148;12149;17007;17008;20187;20188;20189;22509;22510;22511;22512;22513;22891;23498;23499;27673;27674;27675;27676;27735;27736;27737;27738;30579;30580;30581	1107;3411;4994;6146;8194;12149;17007;20189;22509;22891;23498;27673;27737;30579			-1
Solyc02g078900.3.1	Solyc02g078900.3.1	4	4	4	Solyc02g078900.3.1 Internal alternative NAD(P)H-ubiquinone oxidoreductase A1, mitochondrial (AHRD V3.3 *** A0A199VZH3_ANACO)	1	4	4	4	11.7	11.7	11.7	60.175	547	547	0	27.191	13933000	5	DITLGDPFVYK;IGIDEWLR;SVAEPVTQIQK;VPSVEDVFAIGDCAGFLEQTGKPVLPALAQVAER				615	2059;6146;12165;14157	True;True;True;True	2073;6179;12256;14262	3759;11130;21919;21920;25623	4419;13119;25942;25943;30427	4419;13119;25942;30427			-1
Solyc02g078920.3.1	Solyc02g078920.3.1	4	4	4	Solyc02g078920.3.1 Nuclease S1 (AHRD V3.3 *** A0A0B0P7M2_GOSAR)	1	4	4	4	20.1	20.1	20.1	34.106	298	298	0	28.985	18522000	6	ALLPDQAEGDLAAVCSWPDEVR;IAEEYLTEDALAAVK;MGGFELK;NATPGSTLTDDYFLSR				616	846;5811;9352;9678	True;True;True;True	850;5844;9411;9750	1555;1556;10510;16844;17451	1868;1869;1870;1871;12354;19821;20578	1870;12354;19821;20578			-1
Solyc02g078940.3.1	Solyc02g078940.3.1	5	5	5	Solyc02g078940.3.1 Oxidoreductase, zinc-binding dehydrogenase family protein (AHRD V3.3 *** A8MRW5_ARATH)	1	5	5	5	24.3	24.3	24.3	34.669	325	325	0	37.56	40425000	7	AVVITSPGGPEVLK;GVDVILDNIGGSYFQR;IAATALNR;LQEVEDPQIKDDEILIK;YPPPKGDSEYPGLECSGTVEAVGK				617	1504;5371;5795;8657;15091	True;True;True;True;True	1515;5401;5828;8702;15205	2739;2740;9739;9740;9741;10485;15577;27323	3234;3235;11467;11468;11469;12328;18256;32504	3235;11467;12328;18256;32504			-1
Solyc02g078990.3.1	Solyc02g078990.3.1	3	2	2	Solyc02g078990.3.1 thiosulfate sulfurtransferase	1	3	2	2	9.1	6.5	6.5	42.917	384	384	0	13.368	5128300	3	ASGYDVESPGDAILK;ASVATEAIEK;VWVLDGGLPR				618	1201;1259;14577	True;True;False	1209;1267;14684	2209;2302;26372;26373	2616;2617;2723;31308;31309;31310	2617;2723;31310			-1
Solyc02g079060.3.1	Solyc02g079060.3.1	8	8	8	Solyc02g079060.3.1 Eukaryotic translation initiation factor 3 subunit J (AHRD V3.3 *** K4B9D0_SOLLC)	1	8	8	8	56.3	56.3	56.3	24.992	222	222	0	57.279	103290000	16	ADDDAVVNAYDGYDDYDFM;DIGSSITAFANEK;EVHTNEEPLDPVAEK;MEDWEDIPVPDLLKK;QLHVDKADDDAVVNAYDGYDDYDFM;SESDFLEYAELISHK;SYHYIGLLK;WDDEDADDDDVKESWEDEEEPAPAPKPEPPAEK				619	200;2025;3649;9270;10690;11326;12260;14630	True;True;True;True;True;True;True;True	201;2039;3674;9324;10774;11412;12352;14737	381;3703;3704;6632;16683;16684;19281;20393;20394;22091;26470;26471	485;486;4350;4351;7787;19625;19626;22869;24160;24161;24162;26133;31435;31436;31437;31438	485;4350;7787;19625;22869;24160;26133;31437			-1
Solyc02g079100.3.1	Solyc02g079100.3.1	2	2	2	Solyc02g079100.3.1 riboflavin kinase/FMN hydrolase (AHRD V3.3 *** AT4G21470.1)	1	2	2	2	10.6	10.6	10.6	42.375	385	385	0	21.482	2892900	4	LNMDPSSFLVIEDSIPGVTAGK;TPTEAAAAVVEDYGLPLSR				620	8505;12883	True;True	8549;12979	15294;15295;23242	17932;17933;17934;27638	17932;27638			-1
Solyc02g079170.3.1	Solyc02g079170.3.1	3	3	3	Solyc02g079170.3.1 External alternative NAD(P)H-ubiquinone oxidoreductase B2, mitochondrial (AHRD V3.3 *** NDB2_ARATH)	1	3	3	3	7.9	7.9	7.9	65.989	584	584	0	21.383	9162600	2	MEECEKNPEGPLR;SNDNSNAGALVEANNR;VNTFNIPGVEENTFFLK				621	9271;11803;14069	True;True;True	9325;11891;14173	16685;21274;21275;25452	19627;25206;25207;30217	19627;25206;30217			-1
Solyc02g079210.3.1	Solyc02g079210.3.1	6	6	6	Solyc02g079210.3.1 DAG protein (AHRD V3.3 *** B6SJX7_MAIZE)	1	6	6	6	22.4	22.4	22.4	51.51	460	460	0	43.933	34463000	15	EEMIETYVQTAAK;GGAPPEQGGFGGVQHYGSQQGGSSEQQTFGDQPLR;KFEGLPGVVFVLPDSYIDPVNK;QYAPPPQQNYR;YGPQFGQNNPR;YPPPQQNYGSR				622	2868;4643;7070;10878;14900;15092	True;True;True;True;True;True	2888;4669;7108;10963;15009;15206	5244;8379;8380;8381;8382;12757;12758;19587;19588;26966;27324	6160;9867;9868;9869;9870;9871;9872;9873;14991;14992;14993;23216;23217;32074;32505	6160;9868;14991;23217;32074;32505			-1
Solyc02g079220.3.1	Solyc02g079220.3.1	1	1	1	Solyc02g079220.3.1 Sugar transporter protein 1	1	1	1	1	3.8	3.8	3.8	57.856	523	523	0	17.39	3604700	3	GIEDVDEEFNDLVIASEASR				623	4757	True	4783	8588;8589	10115;10116;10117	10115			-1
Solyc02g079410.2.1	Solyc02g079410.2.1	5	3	3	Solyc02g079410.2.1 Adenine nucleotide alpha hydrolases-like superfamily protein (AHRD V3.3 *** AT1G11360.4)	1	5	3	3	34.6	26.9	26.9	25.559	234	234	0	35.377	37800000	6	KLEDDFDNFTTTK;LCLEVER;LGLSAVIMGSR;SNDLAQPLVEANIPFK;YPDDKDATTGNDSVTDVLHPVPEEEPIYHDASDK				624	7209;7624;7978;11801;15076	True;False;False;True;True	7247;7664;8020;11889;15189	13011;13765;14389;14390;21271;21272;27292;27293;27294	15278;16146;16874;16875;16876;25203;25204;32460;32461;32462;32463	15278;16146;16874;25203;32461			-1
Solyc02g079500.4.1	Solyc02g079500.4.1	1	1	1	Solyc02g079500.4.1 Peroxidase (AHRD V1 **** Q50LG4_TOBAC)%3B contains Interpro domain(s) IPR019793 Peroxidases heam-ligand binding site IPR019794 Peroxidase%2C active site IPR002016 Haem peroxidase%2C plant/fungal/bacterial	1	1	1	1	3.3	3.3	3.3	38.749	364	364	0.0012464	9.9815	5815600	2	AVVDSAIDAETR				625	1498	True	1509	2725;2726	3213;3214	3213			-1
Solyc02g079750.3.1	Solyc02g079750.3.1	6	6	4	Solyc02g079750.3.1 Quinone reductase family protein (AHRD V3.3 *** AT4G27270.1)	1	6	6	4	33.9	33.9	28	20.533	189	189	0	60.998	184970000	12	AFLDATGGLWR;FGMMAAQFK;GAASVEGVEAK;GGSPYGAGTFAGDGSR;IKGGSPYGAGTFAGDGSR;QPTDLELEQAFHQGK				626	419;3951;4362;4701;6327;10757	True;True;True;True;True;True	421;3976;4388;4727;6362;10842	776;777;7153;7853;8482;8483;11468;11469;19386;19387;19388	935;936;8414;9222;9989;9990;13506;13507;13508;22994;22995;22996	935;8414;9222;9989;13508;22996			-1
Solyc02g080210.3.1;Solyc02g080200.3.1	Solyc02g080210.3.1;Solyc02g080200.3.1	13;13	13;13	5;5	Solyc02g080210.3.1 Pectinesterase (AHRD V3.3 *** K4B9P2_SOLLC);Solyc02g080200.3.1 Pectinesterase (AHRD V3.3 *** K4B9P2_SOLLC)	2	13	13	5	31.9	31.9	9.2	59.093	546	546;1068	0	155.74	1767500000	84	EDPNQNTGTSIQNCDIIPSSDLAPVK;EDPNQNTGTSIQNCDIIPSSDLAPVKGSVK;FTVGQLIQGAAWLK;GTYKENVEIGK;KGTYKENVEIGK;MDAFQDTLYTHTLR;NMVTAQGREDPNQNTGTSIQNCDIIPSSDLAPVKGSVK;RVNWPGYHK;SATVAAVGDGFIAQDIQFQNTAGPQK;TLYYGEYMNK;TVKEAVASAPDNSK;TVYMQSNIGDHIDPAGWSEWDGDFALK;VGADQSVINR				627	2825;2826;4275;5348;7132;9215;10024;11049;11150;12765;13104;13147;13572	True;True;True;True;True;True;True;True;True;True;True;True;True	2845;2846;4301;5377;7170;9265;9266;10101;11134;11235;12858;12859;13201;13244;13245;13672	5168;5169;5170;5171;5172;7713;7714;7715;7716;9687;9688;12883;16588;16589;16590;16591;18086;19882;20064;20065;20066;20067;20068;20069;20070;20071;20072;20073;20074;20075;20076;20077;20078;20079;23002;23003;23004;23637;23709;23710;23711;24529;24530	6068;6069;6070;6071;6072;6073;6074;6075;6076;9056;9057;9058;9059;9060;9061;11405;11406;15134;19512;19513;19514;19515;19516;21362;23548;23753;23754;23755;23756;23757;23758;23759;23760;23761;23762;23763;23764;23765;23766;23767;23768;23769;23770;23771;23772;23773;23774;23775;23776;23777;23778;23779;23780;23781;23782;23783;23784;23785;23786;23787;23788;23789;23790;23791;23792;23793;23794;23795;23796;…	6068;6075;9056;11405;15134;19515;21362;23548;23757;27340;28080;28175;29145	33;34	463;494	-1;-1
Solyc02g080220.3.1	Solyc02g080220.3.1	10	2	2	Solyc02g080220.3.1 Pectinesterase (AHRD V3.3 *** K4B9P3_SOLLC)	1	10	2	2	27.9	5.3	5.3	59.396	548	548	0	16.456	21910000	21	FTVGQLIQGAAWLK;KNLMLVGDGMDATIITGNLNVIDGSTTFK;MDAFQDTLYTHTLR;NLMLVGDGMDATIITGNLNVIDGSTTFK;RVNWPGYHK;SATVAAVGDGFIAQDIQFQNTAGPQK;TLYYGEYMNK;TVKEAVASAPDNSK;TVYMQSNIGDHIDPAGWSEWDGDFALK;VGADQSVINR				628	4275;7271;9215;9969;11049;11150;12765;13104;13147;13572	False;True;False;True;False;False;False;False;False;False	4301;7309;9265;9266;10043;11134;11235;12858;12859;13201;13244;13245;13672	7713;7714;7715;7716;13120;16588;16589;16590;16591;17971;17972;17973;17974;17975;17976;19882;20064;20065;20066;20067;20068;20069;20070;20071;20072;20073;20074;20075;20076;20077;20078;20079;23002;23003;23004;23637;23709;23710;23711;24529;24530	9056;9057;9058;9059;9060;9061;15396;19512;19513;19514;19515;19516;21182;21183;21184;21185;21186;21187;21188;21189;21190;21191;21192;21193;21194;21195;21196;21197;21198;21199;21200;21201;23548;23753;23754;23755;23756;23757;23758;23759;23760;23761;23762;23763;23764;23765;23766;23767;23768;23769;23770;23771;23772;23773;23774;23775;23776;23777;23778;23779;23780;23781;23782;23783;23784;23785;23786;237…	9056;15396;19515;21201;23548;23757;27340;28080;28175;29145	33;34	465;496	-1
Solyc02g080270.3.1;Solyc03g031750.2.1	Solyc02g080270.3.1;Solyc03g031750.2.1	2;1	2;1	2;1	Solyc02g080270.3.1 Vacuolar protein sorting-associated protein VPS28 family protein (AHRD V3.3 *** AT4G05000.3);Solyc03g031750.2.1 Vacuolar protein sorting-associated protein VPS28 family protein (AHRD V3.3 *** AT4G05000.3)	2	2	2	2	12.5	12.5	12.5	31.338	280	280;209	0	14.383	4173400	3	LNMIAVDQVHPLLSDLSSSLNK;MGAADELTEQQAR				629	8506;9342	True;True	8550;9401	15296;16820	17935;17936;19796	17935;19796			-1;-1
Solyc02g080420.3.1	Solyc02g080420.3.1	4	4	2	Solyc02g080420.3.1 RNA-binding family protein (AHRD V3.3 *** A0A061FD24_THECC)	1	4	4	2	20	20	15.2	45.841	414	414	0	31.475	53892000	8	FGDESEQLR;LNWASLGSGEK;QSGQSEGYGFIEFISHAAAER;SMGGQSQASYQSSPGTQNEDDPSNTTIFVGNLDSNITDEHLR				630	3917;8535;10788;11778	True;True;True;True	3942;8580;10873;11866	7094;7095;15353;15354;19434;21237;21238	8346;8347;18002;18003;23050;25162;25163;25164	8347;18003;23050;25162			-1
Solyc02g080630.3.1;Solyc12g007310.2.1	Solyc02g080630.3.1	12;1	12;1	12;1	Solyc02g080630.3.1 Lactoylglutathione lyase (AHRD V3.3 *** K4B9T4_SOLLC)	2	12	12	12	46.4	46.4	46.4	32.859	293	293;396	0	88.016	236000000	25	AEASAPAVPSTELLEWPK;AEASAPAVPSTELLEWPKK;DPDGYLFEIIQR;ESTPEPLCQVMLR;FYTECFGMK;GGSSVIAFVK;GNAYAQIAIGTDDVYK;ITSFLDPDGWK;QPGSIPGLNTK;TVLVDNKDFLK;VVNLAIQELGGK;YTIAMMGYAPEK				631	275;276;2306;3532;4350;4702;5035;6824;10751;13112;14526;15181	True;True;True;True;True;True;True;True;True;True;True;True	277;278;2323;3555;4376;4728;5063;6861;10836;13209;14633;15295	507;508;509;4222;4223;4224;6415;6416;7836;7837;8484;8485;9114;9115;12333;12334;19380;23651;23652;26293;27480;27481	631;632;633;4973;4974;4975;4976;7532;7533;9204;9205;9991;9992;9993;9994;10739;10740;10741;14510;14511;22988;28101;28102;31215;32692;32693	631;632;4973;7532;9205;9992;10741;14510;22988;28102;31215;32692			-1;-1
Solyc02g080670.3.1	Solyc02g080670.3.1	1	1	1	Solyc02g080670.3.1 L-ascorbate oxidase (AHRD V3.3 *** A0A0B0MPT8_GOSAR)	1	1	1	1	3.8	3.8	3.8	62.104	548	548	0.0011691	8.0128	11000000	3	IPVPFAPPAHDFTVLAGDLYK				632	6604	True	6641	11952;11953	14064;14065;14066	14064			-1
Solyc02g080810.3.1	Solyc02g080810.3.1	11	11	11	Solyc02g080810.3.1 Aminomethyltransferase (AHRD V3.3 *** K4B9V1_SOLLC)	1	11	11	11	42.4	42.4	42.4	44.293	406	406	0	77.51	106450000	24	DSIMDSTVNCR;ENGSLFDVSHMCGLSLK;GGAIDDSVVTK;GGDVSWHIHDER;GKDTIPFLEK;LVVADVAGLAPGTGSLTVFTNEK;MPFVPTK;SHSEIQDSNGQNIGEITSGGFSPCLK;SLLALQGPLAAPVLQYLTK;TGYTGEDGFEISVPSENALDLAK;VLDINGAPCFLTR				633	2410;3361;4640;4646;4853;9081;9505;11526;11713;12559;13844	True;True;True;True;True;True;True;True;True;True;True	2428;3383;4666;4672;4879;9128;9573;11614;11801;12651;13946	4394;4395;6120;8373;8387;8783;8784;16360;16361;16362;16363;17130;17131;20774;20775;21124;21125;22626;22627;25033	5177;5178;7188;9856;9857;9878;10346;10347;19251;19252;19253;19254;19255;19256;20180;20181;24638;24639;25032;25033;26822;26823;26824;26825;29736	5178;7188;9857;9878;10346;19256;20180;24638;25032;26824;29736			-1
Solyc02g080820.3.1	Solyc02g080820.3.1	1	1	1	Solyc02g080820.3.1 Peroxisomal membrane protein PMP22 (AHRD V3.3 *** A0A151T6U9_CAJCA)	1	1	1	1	9.2	9.2	9.2	21.27	185	185	0	12.203	1802600	1	AITAGVLSAISDLVAQK				634	697	True	700	1280	1530	1530			-1
Solyc02g080940.3.1;Solyc02g080950.2.1	Solyc02g080940.3.1;Solyc02g080950.2.1	2;2	2;2	2;2	Solyc02g080940.3.1 Proline synthase co-transcribed bacterial (AHRD V3.3 *** A0A1D1ZCG0_9ARAE);Solyc02g080950.2.1 Pentatricopeptide repeat-containing protein (AHRD V3.3 *** A0A103XCX1_CYNCS)	2	2	2	2	12	12	12	30.818	283	283;1001	0	11.716	3908300	2	SGVEPDGCLELVK;VKPLLTGVPNLAMVETVDDEK				635	11499;13810	True;True	11586;13912	20717;24983	24575;29679	24575;29679			-1;-1
Solyc02g081140.3.1;Solyc05g042040.3.1	Solyc02g081140.3.1	8;1	8;1	7;0	Solyc02g081140.3.1 UBX domain-containing protein, putative (AHRD V3.3 *** B9SH50_RICCO)	2	8	8	7	50	50	46.7	32.716	304	304;409	0	99.028	76526000	17	HNDVDSIFDR;MLSDPTQTIEQAGLANSVVIQK;QVGATQGPLESVVPSSSSTSFTGSAR;RLDDPENASFLESITK;SGMLVQDPSK;TLAGETVPTSAPQPPESIVHNIVFWR;TLGSSATQATSEPSASAPTSR;VPAASTSVLDESLPSTSLQIR				636	5679;9460;10840;10966;11466;12662;12696;14089	True;True;True;True;True;True;True;True	5711;9526;10925;11051;11553;12755;12789;14193	10274;10275;17045;17046;19526;19527;19736;19737;20658;22831;22832;22892;22893;25490;25491;25492;25493	12082;12083;20073;20074;23154;23155;23381;23382;24509;27113;27114;27186;27187;30262;30263;30264;30265	12083;20074;23154;23381;24509;27113;27186;30265			-1;-1
Solyc02g081160.3.1;Solyc07g049280.3.1	Solyc02g081160.3.1	18;4	18;4	18;4	Solyc02g081160.3.1 Pyrophosphate--fructose 6-phosphate 1-phosphotransferase subunit beta (AHRD V3.3 *** PFPB_SOLTU)	2	18	18	18	48.2	48.2	48.2	61.765	569	569;554	0	157.08	424080000	45	AAAALSLLNNGELASSVK;AASHITLECALQTHPNVTLIGEEVFAK;AMVELEGAPFK;DKIETPEQFK;EVPTSFGFDTACK;GAYNAQFK;GQSHFFGYEGR;KLDLDGLVVIGGDDSNTNACLLAENFR;LDHPLPLPSVLGSPFK;LFPSLYGQPSVSLVPDDSGDVAMNQILK;MLIQMVETELDQR;NQGGFDMICSGR;NVTDYIADVVCK;REEWALNNR;VVDGPPSSAAGHPEEIAK;YAAVYSEVQNSR;YINPGPIQFVGPVANK;YVGLTPEFIYPYR				637	1;138;975;2087;3677;4428;5183;7202;7665;7879;9440;10125;10290;10911;14444;14720;14959;15220	True;True;True;True;True;True;True;True;True;True;True;True;True;True;True;True;True;True	2;139;980;2101;3702;4454;5212;7240;7705;7921;9506;10203;10373;10996;14550;14827;15069;15334	12;268;269;1778;1779;3803;3804;3805;6677;6678;7981;9376;9377;9378;12998;13835;13836;14200;14201;14202;14203;17010;17011;17012;17013;18286;18287;18585;19646;19647;26130;26131;26132;26638;26639;27086;27087;27088;27089;27548;27549	39;347;348;2121;2122;4466;4467;4468;4469;7839;7840;9385;11049;11050;11051;15264;15265;16225;16226;16653;16654;16655;16656;16657;16658;20033;20034;20035;20036;21691;21692;22047;23288;23289;31025;31026;31027;31028;31666;31667;31668;32218;32219;32220;32221;32771;32772	39;347;2122;4466;7839;9385;11049;15265;16226;16654;20033;21691;22047;23289;31028;31668;32220;32771			-1;-1
Solyc02g081170.3.1	Solyc02g081170.3.1	3	3	3	Solyc02g081170.3.1 plastid lipid associated protein CHRC	1	3	3	3	20.2	20.2	20.2	35.649	326	326	0	36.011	4829300	3	FEEGIIGTPQLTDSIVLPENVEFLGQK;GLITSVQDTASSVAK;ISPGGVAVVDEEPPKEPSEIELLK				638	3870;4930;6736	True;True;True	3895;4956;6773	7013;8931;12176	8240;10524;14322	8240;10524;14322			-1
Solyc02g081190.3.1	Solyc02g081190.3.1	2	2	1	Solyc02g081190.3.1 1-aminocyclopropane-1-carboxylate oxidase 4	1	2	2	1	10.3	10.3	5.3	36.361	320	320	0	14.84	2857100	2	AHTDAGGIILLFQDDK;MESNFPVVDMGLLQTEK				639	590;9321	True;True	593;9380	1078;16782	1300;19748	1300;19748			-1
Solyc02g081300.3.1	Solyc02g081300.3.1	4	3	3	Solyc02g081300.3.1 Sucrose synthase (AHRD V3.3 *** A0A0C5DIW2_CAMSI)	1	4	3	3	6.6	5.7	5.7	100.69	884	884	0	18.124	5445400	2	GWGDTAER;SLVNLVVVGGSFDPTK;TLSEVLQAPDPSNIEK;VNANDLSVDGITATEYLK				640	5463;11768;12738;14019	False;True;True;True	5494;11856;12831;14123	9914;21220;22956;25356	11671;25144;27265;30104	11671;25144;27265;30104			-1
Solyc02g081380.3.1	Solyc02g081380.3.1	1	1	1	Solyc02g081380.3.1 Ras-related GTP-binding protein (AHRD V3.3 *** Q40570_TOBAC)	1	1	1	1	5.5	5.5	5.5	21.817	200	200	0.001476	7.1475	1877200	1	ASTGHTNLNAK				641	1255	True	1263	2297	2718	2718			-1
Solyc02g081400.3.1	Solyc02g081400.3.1	6	6	6	Solyc02g081400.3.1 Class I glutamine amidotransferase-like superfamily protein (AHRD V3.3 *** AT3G02720.1)	1	6	6	6	21.6	21.6	21.6	42.022	388	388	0	43.655	58278000	8	ALGGSIVGSGK;APEYLALDDDVIK;APEYLAMNEAVLDLVK;LVQEFMESK;TAVHQLYGHQTYSESR;VPFQSLQALECHVDAVCPK				642	814;1042;1043;9046;12365;14115	True;True;True;True;True;True	817;1049;1050;9093;12457;14219	1496;1917;1918;1919;1920;16301;22275;22276;25536;25537	1803;2286;2287;2288;2289;19182;26369;26370;30318;30319	1803;2286;2287;19182;26370;30318			-1
Solyc02g081430.3.1;Solyc02g081440.3.1	Solyc02g081430.3.1;Solyc02g081440.3.1	3;3	3;3	3;3	Solyc02g081430.3.1 microsomal glutathione s-transferase (AHRD V3.3 *** AT1G65820.1);Solyc02g081440.3.1 microsomal glutathione s-transferase (AHRD V3.3 *-* AT1G65820.3)	2	3	3	3	22.1	22.1	22.1	16.452	145	145;672	0	21.826	68246000	6	AGVEFLPK;NANSFNCVQR;VPYPTMYATEAENK				643	559;9667;14174	True;True;True	561;9739;14279	1019;17429;17430;25658;25659	1220;20551;20552;30471;30472;30473	1220;20552;30472			-1;-1
Solyc02g081690.1.1	Solyc02g081690.1.1	5	5	5	Solyc02g081690.1.1 Glycosyltransferase (AHRD V3.3 *** V4UHR4_9ROSI)	1	5	5	5	16.4	16.4	16.4	53.652	481	481	0	43.209	28497000	16	AGHPFLWAIR;ELPNDYTNLEEILPNGFLESTK;GLVCGLVPQVTILAHK;LMDGDGDGEVR;VVFISTPALGNIVPIIEFAK				644	503;3267;4989;8435;14470	True;True;True;True;True	505;3288;5015;8477;14576	927;928;5952;5953;5954;5955;9030;15157;26179;26180	1112;1113;6995;6996;6997;6998;6999;7000;7001;7002;10637;10638;17766;31081;31082;31083	1112;6996;10638;17766;31082			-1
Solyc02g081700.1.1	Solyc02g081700.1.1	8	8	8	Solyc02g081700.1.1 Proteasome subunit alpha type (AHRD V3.3 *** K4BA40_SOLLC)	1	8	8	8	50.8	50.8	50.8	27.215	248	248	0	97.385	179790000	23	AAAIGANNQAAQSILK;IDDHVACAVAGIMSDANILINTAR;LLQTSTSSEK;LYQVEYAMEAIGNAGSAIGILSK;QDYKDDITR;TMDSTSLTSEK;YQACSPETLNK;YTFAYQEPMPVEQLVQSLCDTK				645	4;5911;8385;9157;10523;12768;15100;15175	True;True;True;True;True;True;True;True	5;5944;8427;9204;10607;12862;15214;15289	18;19;10685;10686;15079;15080;16486;16487;18986;23010;23011;27336;27337;27468;27469;27470;27471	47;48;12566;12567;12568;12569;17684;17685;19389;19390;22542;27349;27350;32522;32523;32675;32676;32677;32678;32679;32680;32681;32682	47;12569;17685;19390;22542;27350;32522;32676			-1
Solyc02g081730.3.1	Solyc02g081730.3.1	1	1	1	Solyc02g081730.3.1 Reticulon-like protein (AHRD V3.3 *** A0A0V0IQH2_SOLCH)	1	1	1	1	6.9	6.9	6.9	45.747	419	419	0.0014931	7.3275	1157000	2	LIYTSSPSVVFDGVTGILDGDESLPYPAK				646	8190	True	8232	14752	17315;17316	17315			-1
Solyc02g081810.3.1	Solyc02g081810.3.1	10	10	10	Solyc02g081810.3.1 H/ACA ribonucleoprotein complex subunit 4 (AHRD V3.3 *** CBF5_ARATH)	1	10	10	10	24.8	24.8	24.8	62.414	553	553	0	70.63	84401000	26	ALEALTGAVFQRPPLISAVK;DSAVNAICYGAK;EADEAASPDVESVKK;KLDDLDVSPAPSALK;LDDLDVSPAPSALK;LHSDVPDVAK;NDDETQTLSTPIDGDFLIKPQSYTPTIDTSEWPILLK;SGKNDDETQTLSTPIDGDFLIKPQSYTPTIDTSEWPILLK;TGHYTPLPSGFSPLK;VEVVEEALDK				647	770;2392;2662;7195;7645;8059;9709;11459;12520;13499	True;True;True;True;True;True;True;True;True;True	773;2410;2682;7233;7685;8101;9782;11546;12612;13599	1422;4369;4869;4870;12984;12985;13798;14528;14529;14530;17509;17510;20644;20645;22557;22558;24396;24397	1719;5149;5150;5728;5729;15249;15250;16181;17048;17049;17050;17051;17052;20647;20648;20649;20650;24491;24492;24493;24494;26738;26739;28992;28993;28994	1719;5149;5728;15249;16181;17052;20648;24493;26739;28993			-1
Solyc02g081880.3.1	Solyc02g081880.3.1	5	5	5	Solyc02g081880.3.1 Molybdenum cofactor sulfurase family protein (AHRD V3.3 *** AT1G30910.1)	1	5	5	5	21.9	21.9	21.9	34.125	310	310	0	28.975	9708000	6	FRPNVLVDGCEPFAEDLWK;GISVSQAPITSTGFR;SIFVYPIK;VGDPVYVHK;VYFGQNMVCSDALSHGK				648	4184;4829;11556;13590;14588	True;True;True;True;True	4210;4855;11644;13690;14695	7552;8735;20829;24559;26387	8877;10295;10296;24699;29177;31327	8877;10295;24699;29177;31327			-1
Solyc02g081950.3.1	Solyc02g081950.3.1	1	1	1	Solyc02g081950.3.1 RNA ligase/cyclic nucleotide phosphodiesterase (AHRD V3.3 *** A0A103Y4Y2_CYNCS),Pfam:PF13563	1	1	1	1	10.4	10.4	10.4	20.54	183	183	0.0092379	5.8439	319730	0	LPVAGYATEIALVEYPPVR				649	8621	True	8666	15511	18180	18180			-1
Solyc02g081960.3.1	Solyc02g081960.3.1	8	1	1	Solyc02g081960.3.1 SWAP (Suppressor-of-White-APricot)/surp domain-containing protein / ubiquitin family protein (AHRD V3.3 *** AT1G14650.3)	1	8	1	1	15.9	2	2	89.029	804	804	0.003427	6.2075	120740	0	AQNQGSGEQPTQPEDK;IKETTLAQDDEISR;MPTLEEEEYVEPGKEVEMEMDEEEVQLVEEGMR;QKAEDEIEQER;SAADMTTVLER;TIGIIYPPPDIR;TRPDIFGTTEEEVSNAVK;VLEPPEAEQYTVR				650	1136;6323;9519;10659;11061;12596;12934;13863	True;False;False;False;False;False;False;False	1144;6358;9587;10743;11146;12689;13030;13965	2103;11462;11463;17153;19220;19902;22700;22701;23335;25062	2502;13500;13501;20207;20208;20209;22806;23570;26929;26930;27739;29772	2502;13500;20207;22806;23570;26929;27739;29772			-1
Solyc02g081970.3.1	Solyc02g081970.3.1	1	1	1	Solyc02g081970.3.1 Vacuolar sorting receptor family protein (AHRD V3.3 *** B9GYG5_POPTR)	1	1	1	1	2.5	2.5	2.5	75.628	677	677	0.0014953	7.33	951540	1	GDVTILPTMVINDIQYR				651	4493	True	4519	8113	9540	9540			-1
Solyc02g081990.3.1	Solyc02g081990.3.1	2	2	2	Solyc02g081990.3.1 Pectinesterase (AHRD V3.3 *** K4BA69_SOLLC)	1	2	2	2	4.6	4.6	4.6	63.102	570	570	0	28.767	31988000	4	FSVAQLIQGDK;KPMPGQQNTITAQGK				652	4243;7307	True;True	4269;7345	7654;7655;13190;13191	8990;8991;15481;15482	8991;15482			-1
Solyc02g082000.3.1	Solyc02g082000.3.1	5	5	5	Solyc02g082000.3.1 Ribosomal protein S19 family protein (AHRD V3.3 *** AT5G09500.1)	1	5	5	5	41.1	41.1	41.1	17.286	151	151	0	47.539	353360000	24	AEVEADVATGQPR;EAPPGEKPEVVR;GVDLDSLLDMSTDELVK;NMIIVPEMIGSVIGIYNGK;REAPPGEKPEVVR				653	368;2735;5368;10016;10909	True;True;True;True;True	370;2755;5397;5398;10092;10994	687;688;5006;5007;9729;9730;9731;9732;9733;9734;18062;18063;18064;18065;19640;19641	836;837;5884;5885;5886;11453;11454;11455;11456;11457;11458;11459;11460;11461;11462;21307;21308;21309;21310;21311;21312;21313;23281;23282	837;5884;11456;21307;23282	35	34	-1
Solyc02g082080.1.1	Solyc02g082080.1.1	2	2	2	Solyc02g082080.1.1 Copper transporter (AHRD V3.3 *** E9LK45_VITVI)	1	2	2	2	20.8	20.8	20.8	16.837	149	149	0	14.57	19053000	7	IISASFR;NYPSPPSAAVNAPLLYTFPTVGGK				654	6297;10318	True;True	6332;10401	11420;18630;18631;18632;18633	13451;22097;22098;22099;22100;22101;22102	13451;22102			-1
Solyc02g082180.3.1	Solyc02g082180.3.1	1	1	1	Solyc02g082180.3.1 DNA helicase (AHRD V3.3 *** K4BA88_SOLLC)	1	1	1	1	2.3	2.3	2.3	93.354	834	834	0.001201	8.6846	4591400	1	EGHLIVVDDGTQAGEESGR				655	2956	True	2977	5393	6329	6329			-1
Solyc02g082200.3.1	Solyc02g082200.3.1	1	1	1	Solyc02g082200.3.1 Glutaredoxin (AHRD V3.3 *** F5C0G4_SOLCH)	1	1	1	1	11	11	11	17.921	163	163	0.0027672	6.3131	1801300	0	ALNAPFETLNILENEALR				656	860	True	864	1585;1586	1905;1906	1906			-1
Solyc02g082220.3.1	Solyc02g082220.3.1	8	8	8	Solyc02g082220.3.1 Transport protein Sec24 (AHRD V3.3 *** B9HM39_POPTR)	1	8	8	8	9.7	9.7	9.7	119.28	1083	1083	0	59.255	24931000	15	GGYADAQLDER;GVPLTTESLDPQGLYLFDDGFR;IDEYLLK;LADTGAIISLFTR;LLIFQSSLPSLGVGR;NSLDSLPGFPR;TYVNPYVTFTDSGR;VSLQELDNEMSR				657	4719;5423;5925;7485;8331;10177;13190;14288	True;True;True;True;True;True;True;True	4745;5454;5958;7524;8373;10256;13288;14394	8512;8513;9834;9835;9836;9837;10705;13510;14990;18379;23793;25863;25864	10027;10028;11573;11574;11575;11576;11577;11578;12591;15841;17588;21805;28276;30715;30716	10028;11577;12591;15841;17588;21805;28276;30716			-1
Solyc02g082250.3.1	Solyc02g082250.3.1	7	7	5	Solyc02g082250.3.1 Thioredoxin reductase (AHRD V3.3 *** K4BA95_SOLLC)	1	7	7	5	39.2	39.2	30.7	35.076	329	329	0	58.738	55833000	13	FGTQIYTETVTK;GISACAVCDGAAPIFR;GVFAAGDVQDKK;NKPLAVIGGGDSAMEEANFLTK;QAITAAGSGCMAALDAEHYLQEIGAQVGK;QLELDSDGYVVTKPGTTLTSVR;TVLADAVILATGAVAK				658	3965;4820;5380;9913;10468;10680;13105	True;True;True;True;True;True;True	3990;4846;5410;9987;10552;10764;13202	7174;7175;8719;9758;9759;17870;18895;19261;19262;23638;23639;23640	8438;8439;8440;10278;11488;11489;21059;22432;22848;22849;28081;28082;28083	8438;10278;11488;21059;22432;22849;28083			-1
Solyc02g082460.3.1	Solyc02g082460.3.1	2	2	2	Solyc02g082460.3.1 DIS3-like exonuclease 2 (AHRD V3.3 *-* A0A1D1YDW5_9ARAE)	1	2	2	2	4.9	4.9	4.9	105.19	935	935	0	15.754	7784900	4	SLALADEDDEEEDVHLAPNTADDAPR;SLGQPELLDLIVQPPSEDVK				659	11642;11692	True;True	11730;11780	21001;21002;21090	24891;24892;24893;24894;24997	24891;24997			-1
Solyc02g082540.3.1;Solyc00g007120.3.1	Solyc02g082540.3.1	3;1	3;1	3;1	Solyc02g082540.3.1 Calcium-binding EF-hand (AHRD V3.3 *** A0A103XCL1_CYNCS)	2	3	3	3	4.7	4.7	4.7	113.8	1042	1042;750	0	21.208	3756800	2	ESSLFGDDDWGLAPIK;QVWDLSDQDNDSMLSLR;SQDGFDHASPQQNQQK				660	3524;10867;11923	True;True;True	3547;10952;12012	6403;19571;21505	7519;23200;25463	7519;23200;25463			-1;-1
Solyc02g082700.3.1	Solyc02g082700.3.1	1	1	1	Solyc02g082700.3.1 High mobility group protein (AHRD V3.3 *** O49948_SOLTU)	1	1	1	1	9.3	9.3	9.3	15.659	140	140	0.0012386	9.6541	5671500	3	QLSDEEKAPYQAK				661	10710	True	10794	19311;19312	22905;22906;22907	22906			-1
Solyc02g082760.3.1;Solyc01g099420.2.1	Solyc02g082760.3.1	15;1	15;1	11;1	Solyc02g082760.3.1 ethylene-responsive catalase	2	15	15	11	43.7	43.7	36.4	56.896	492	492;106	0	116.26	407480000	33	APGVQTPVIVR;DGMKFPDMVHALKPNPK;EGNFDLVGNNFPVFFIR;FPDMVHALKPNPK;GPVLLEDYHLVEK;HAEVYPIPSTVCSGK;HAEVYPIPSTVCSGKR;HMDGSGVHTFTLINR;LFIQIMDPEHEDKFDFDPLDVTK;LGPNYLQLPANAPK;SHIQENWR;SLLEEEAIR;TWPEDILPLQPVGR;VGGANHSHATQDLYDSIAAGNYPEWK;YRPSSAFNSPFCTTNSGAPVFNNNSSLTVGAR				662	1057;1947;2991;4126;5150;5524;5525;5669;7863;8000;11514;11719;13156;13610;15123	True;True;True;True;True;True;True;True;True;True;True;True;True;True;True	1064;1960;3012;4152;5179;5556;5557;5701;7905;8042;11602;11807;13254;13710;15237	1946;1947;3548;3549;5457;5458;5459;5460;7452;9326;9327;10020;10021;10022;10023;10262;14178;14433;14434;20754;20755;21137;21138;23727;23728;23729;24591;24592;24593;27371;27372	2316;2317;4175;4176;6403;6404;6405;6406;6407;8759;10992;10993;11795;11796;11797;11798;12068;16627;16628;16928;16929;24616;24617;25046;25047;28199;28200;28201;28202;28203;29211;29212;29213;32559;32560	2316;4176;6403;8759;10992;11795;11798;12068;16628;16928;24616;25046;28201;29211;32559			-1;-1
Solyc02g082800.3.1	Solyc02g082800.3.1	11	8	8	Solyc02g082800.3.1 Ubiquitin 1, related protein (AHRD V3.3 *** G7K017_MEDTR)	1	11	8	8	37.4	30	30	58.637	553	553	0	79.656	55884000	24	ALVATAGNVHAAVER;AMSNIESSPEGFNMLR;DMLNMPLVQNLMNNPEIIR;EMMQNPEFIR;ILKDEQTLTSYGLEADHTVHLVR;MYENVQEPLLNATTMGGDAR;NPELAHVLNDPATLR;QMTSPETMQQLMTLQQGLLSQLGR;SDVGSNPFAALLGAQGTGQGR;SNVPPEELYATQLAQLQDMGFFDTQENIR;STLAQHSDIPAEQQR				663	916;969;2241;3338;6397;9614;10072;10735;11252;11839;12124	True;False;True;False;True;True;False;True;True;True;True	920;974;2257;3359;6432;9684;10150;10820;11338;11927;12215	1683;1769;1770;4098;4099;4100;4101;6078;6079;11585;11586;11587;17318;18193;19355;20266;20267;20268;20269;21344;21345;21846	2013;2111;2112;2113;4817;4818;4819;4820;4821;4822;4823;4824;7139;7140;13641;13642;13643;20411;21580;22960;24012;24013;24014;24015;25283;25284;25285;25286;25287;25860	2013;2111;4818;7139;13642;20411;21580;22960;24014;25287;25860			-1
Solyc02g082830.2.1	Solyc02g082830.2.1	9	9	9	Solyc02g082830.2.1 Phosphoserine aminotransferase (AHRD V3.3 *** K4BAF3_SOLLC)	1	9	9	9	36.4	36.4	36.4	36.419	330	330	0	81.791	152890000	15	ASIYNAMPLAGVEK;DLIGNAQESTPVMLDYK;DYPTPLNEK;FGIIYAGAQK;GKEFLSIIQK;NVGPSGVTIVIIR;SLMNVPFTLAKPELEAEFVK;YLHICANETIHGVEFK;YSKPNVIWSGK				664	1207;2148;2623;3937;4855;10254;11732;15011;15147	True;True;True;True;True;True;True;True;True	1215;2162;2643;3962;4881;10333;11820;15121;15261	2219;2220;3917;3918;3919;4787;7129;7130;8787;8788;18507;21159;21160;27187;27188;27419	2631;2632;4596;4597;4598;5629;8387;8388;10350;10351;21949;25074;25075;32343;32344;32620	2631;4596;5629;8387;10350;21949;25075;32344;32620			-1
Solyc02g082900.3.1	Solyc02g082900.3.1	5	5	5	Solyc02g082900.3.1 Adipocyte plasma membrane-associated protein (AHRD V3.3 *** W9T0J8_9ROSA)	1	5	5	5	30.7	30.7	30.7	41.288	371	371	0	45.971	50242000	15	GSENIGVNQLLAPEDVAYDPESGVIYTACVDGWVK;GSVDMFVDNLPGFPDNIR;LADAVDVAEDGIIYFSDASYK;NGGVLSVDLQGNPLEHYYDEDLTMVSSGIK;VLTEEAEGLK				665	5222;5283;7471;9813;13965	True;True;True;True;True	5251;5312;7510;9887;14068	9448;9568;9569;9570;9571;13484;13485;13486;17680;25253;25254	11131;11266;11267;11268;11269;11270;15812;15813;15814;15815;15816;15817;20841;29993;29994	11131;11266;15814;20841;29993			-1
Solyc02g082920.3.1	Solyc02g082920.3.1	2	2	2	Solyc02g082920.3.1 acidic extracellular 26 kD chitinase	1	2	2	2	15.8	15.8	15.8	27.632	253	253	0	15.099	17687000	2	AGQGIGVGQELVNNPDLVATDPIISFK;GPIQLTHQSNYER				666	541;5118	True;True	543;5147	991;9271	1186;10926	1186;10926			-1
Solyc02g083290.3.1	Solyc02g083290.3.1	1	1	1	Solyc02g083290.3.1 Kinase family protein (AHRD V3.3 *** B9N912_POPTR)	1	1	1	1	3	3	3	64.182	569	569	0.0098587	5.8279	4661700	1	LLDIAEDPENRPAFDVR				667	8255	True	8297	14864	17447	17447			-1
Solyc03g033310.3.1;Solyc02g083320.3.1;Solyc02g061840.3.1	Solyc03g033310.3.1;Solyc02g083320.3.1;Solyc02g061840.3.1	3;3;2	3;3;2	3;3;2	Solyc03g033310.3.1 RNA-binding (RRM/RBD/RNP motifs) family protein (AHRD V3.3 *-* AT4G35785.2);Solyc02g083320.3.1 RNA-binding (RRM/RBD/RNP motifs) family protein (AHRD V3.3 *** AT4G35785.2);Solyc02g061840.3.1 RNA-binding (RRM/RBD/RNP motifs) family protein	3	3	3	3	10.3	10.3	10.3	30.587	263	263;228;222	0	17.668	18594000	6	DLEEHFSK;HLNQSVLEGR;SAFLVVEPR				668	2125;5654;11088	True;True;True	2139;5686;11173	3883;3884;10239;10240;19949;19950	4562;4563;12044;12045;23627;23628	4563;12044;23628			-1;-1;-1
Solyc02g083390.3.1	Solyc02g083390.3.1	1	1	1	Solyc02g083390.3.1 Prolyl 4-hydroxylase alpha subunit, putative (AHRD V3.3 *** B9SXB7_RICCO)	1	1	1	1	7.3	7.3	7.3	32.207	287	287	0.0014296	6.6945	4538100	1	QDDDDDGKTDQWVEVISSEPR				669	10505	True	10589	18954	22503	22503			-1
Solyc02g083460.3.1	Solyc02g083460.3.1	3	3	3	Solyc02g083460.3.1 aspartyl protease family protein	1	3	3	3	6.9	6.9	6.9	58.093	539	539	0	32.301	13248000	5	ASDCYDSGESNDR;SIEAPIALGCGIR;VITENFDSEAK				670	1171;11540;13772	True;True;True	1179;11628;13874	2161;2162;20796;20797;24916	2566;2567;24663;24664;29602	2566;24663;29602			-1
Solyc02g083590.3.1	Solyc02g083590.3.1	10	10	10	Solyc02g083590.3.1 Dehydroquinate synthase (AHRD V1 ***- Q8RU74_SOLLC)%3B contains Interpro domain(s) IPR016037 3-dehydroquinate synthase AroB%2C subgroup	1	10	10	10	33	33	33	48.123	442	442	0	86.948	120410000	21	DAEFFEWQEQNMPLLLAR;DPTAFTYAIK;GVNFIQIPTTVMAQVDSSVGGK;LGWIDDSLVQR;LPTSPPETMTVEMFK;RLGWIDDSLVQR;SYPIYIGAGLLDQPDLLQR;TISALTDGNPNVTVESVILPDGEQFK;VLVVTNTTVAPLYLDK;VMDHSSSK				671	1666;2334;5410;8032;8618;10975;12274;12621;13994;14002	True;True;True;True;True;True;True;True;True;True	1679;2351;5440;8074;8663;11060;12366;12714;14097;14106	3030;3031;3032;3033;4272;9802;9803;9804;9805;14483;15506;15507;19749;22116;22743;22744;22745;25311;25312;25328	3565;3566;3567;3568;3569;5032;11538;11539;11540;11541;11542;16989;18174;18175;23396;26160;26980;26981;26982;26983;26984;30056;30057;30076	3568;5032;11542;16989;18174;23396;26160;26984;30057;30076			-1
Solyc02g083630.3.1	Solyc02g083630.3.1	3	3	3	Solyc02g083630.3.1 Ascorbate peroxidase (AHRD V3.3 *** Q9XGS8_ZANAE)	1	3	3	3	14	14	14	32.406	292	292	0	19.647	4732000	3	ELGGIDIEFVPGR;LDNSYFVDLLDK;TESLILPDENCLPDVK				672	3226;7685;12459	True;True;True	3247;7725;12551	5886;13878;22445	6915;16277;26571	6915;16277;26571			-1
Solyc02g083710.3.1	Solyc02g083710.3.1	8	8	8	Solyc02g083710.3.1 26S proteasome non-ATPase regulatory subunit 4 (AHRD V3.3 *** A0A0B2PG91_GLYSO)	1	8	8	8	41.4	41.4	41.4	42.693	403	403	0	91.758	125110000	21	ATDLMDDENALLQQALAMSMDDSSSNVATR;DLLASMQGQSEK;DTDMSEAASEDQDLALALQLSVQDSTNDQSNPTDMSK;FQALADAVNLICGAK;GENQSTSQDVAMAENVNAGTSEPESK;NSVALDVVNFGEDDEGKAEK;VLEATMICIDNSEWMR;VLVTPTSDLGK				673	1279;2165;2476;4162;4532;10195;13852;13990	True;True;True;True;True;True;True;True	1287;1288;2179;2496;4188;4558;10274;13954;14093	2336;2337;3954;3955;4524;4525;7516;7517;8183;8184;18406;18407;25044;25303;25304	2761;2762;2763;4639;4640;4641;5331;5332;5333;8833;8834;9629;9630;9631;9632;9633;21834;21835;29749;30048;30049	2761;4640;5333;8834;9632;21835;29749;30048	36	289	-1
Solyc02g083800.3.1	Solyc02g083800.3.1	2	2	2	Solyc02g083800.3.1 Cold-shock DNA-binding family protein (AHRD V3.3 *** B9MXF4_POPTR)	1	2	2	2	17.5	17.5	17.5	22.911	228	228	0	15.347	4929500	2	GDKYQAIDVTGPDGAPLDSGR;GGGGSGACYSCGAQGHLAR				674	4464;4661	True;True	4490;4687	8059;8411	9474;9906	9474;9906			-1
Solyc10g054590.2.1;Solyc10g054570.2.1;Solyc10g054560.2.1;Solyc04g081090.3.1;Solyc02g084360.3.1	Solyc10g054590.2.1;Solyc10g054570.2.1;Solyc10g054560.2.1;Solyc04g081090.3.1;Solyc02g084360.3.1	1;1;1;1;1	1;1;1;1;1	1;1;1;1;1	Solyc10g054590.2.1 V-type proton ATPase proteolipid subunit (AHRD V3.3 *** Q3HVP1_SOLTU);Solyc10g054570.2.1 V-type proton ATPase proteolipid subunit (AHRD V3.3 *** Q3HVP1_SOLTU);Solyc10g054560.2.1 V-type proton ATPase proteolipid subunit (AHRD V3.3 *** Q3H	5	1	1	1	11	11	11	16.599	164	164;164;164;165;165	0.0011839	8.2179	153060000	5	SGVGVASMGVMRPELVMK				675	11500	True	11587;11588	20718;20719;20720;20721;20722	24576;24577;24578;24579;24580	24580			-1;-1;-1;-1;-1
Solyc02g084660.3.1	Solyc02g084660.3.1	1	1	1	Solyc02g084660.3.1 Glutaredoxin (AHRD V3.3 *-* A0A124SH95_CYNCS)	1	1	1	1	4.9	4.9	4.9	25.208	225	225	0.0011351	7.5241	9246000	1	IQDVLLDLVGR				676	6624	True	6661	11989	14108	14108			-1
Solyc02g084690.3.1	Solyc02g084690.3.1	1	1	1	Solyc02g084690.3.1 DNA-directed RNA polymerase subunit beta (AHRD V3.3 *** A0A0B0NWT2_GOSAR)	1	1	1	1	3	3	3	77.486	697	697	0.0011962	8.5256	7463900	2	GFGHTFDASSLEVATPILIPR				677	4598	True	4624	8300;8301	9773;9774	9773			-1
Solyc02g084710.3.1	Solyc02g084710.3.1	3	2	2	Solyc02g084710.3.1 Thioredoxin (AHRD V3.3 *** E2GMW1_VITVI)	1	3	2	2	29.7	23.7	23.7	13.016	118	118	0	13.502	5470300	4	KDELQQTIAK;SVATDWAVEAMPTFMFIK;VDVDELK				678	7012;12170;13411	True;True;False	7050;12261;13510	12651;12652;21927;21928;24227;24228	14876;14877;25951;25952;28785;28786	14876;25951;28786			-1
Solyc02g084760.3.1	Solyc02g084760.3.1	1	1	1	Solyc02g084760.3.1 Ubiquitin conjugating enzyme (AHRD V3.3 *** A6MUS6_GOSHI)	1	1	1	1	8.7	8.7	8.7	18.344	161	161	0.0014551	6.9098	5251300	3	ELAEWQVNPPAGFK				679	3181	True	3202	5808;5809	6817;6818;6819	6818			-1
Solyc02g084780.3.1;Solyc04g076770.3.1;Solyc12g017660.2.1;Solyc01g006310.3.1	Solyc02g084780.3.1	18;2;1;1	1;0;0;0	1;0;0;0	Solyc02g084780.3.1 Peroxidase (AHRD V3.3 *** K4BAZ3_SOLLC)	4	18	1	1	51.1	3.1	3.1	46.777	421	421;331;113;330	0.0012285	9.3055	5530000	2	DSTVLAGGPSWEVPLGR;ECPQTVSCADILALAAR;FDNSYFK;GCDASLLLDSSR;GFEVLDEIK;GLLNSDQVLTTK;LHFHDCFVK;LYNQSGNNKPDSTLDQSYATQLR;MAASLLR;MGNISPLTGSSGEIR;MGNISPLTGSSGEIRK;QGLDLVDLVALSGSHTIGNSR;QYAEDNALFFDHFAK;RQGLDLVDLVALSGSHTIGNSR;SCPQAQQIVK;SGGDQNLFFLDFVSPTK;SNNDNLYPQYYYK;SQASLALVK				680	2448;2784;3838;4434;4574;4943;8046;9146;9172;9367;9368;10583;10874;11027;11179;11432;11824;11921	False;False;False;False;False;False;False;False;False;False;False;False;False;False;False;False;True;False	2467;2804;3863;4460;4600;4969;8088;9193;9219;9426;9427;9428;9429;10667;10959;11112;11264;11519;11912;12010	4474;4475;5087;5088;5089;5090;6955;6956;7993;7994;8256;8257;8952;8953;14507;14508;14509;16468;16469;16508;16509;16870;16871;16872;16873;19088;19089;19090;19581;19582;19583;19850;20129;20130;20599;20600;20601;21314;21315;21500;21501	5271;5272;5971;5972;5973;5974;5975;8165;8166;9397;9398;9718;9719;10547;10548;10549;10550;17020;17021;17022;19370;19371;19414;19415;19852;19853;19854;19855;19856;22661;22662;22663;22664;23210;23211;23212;23514;23854;23855;24442;24443;24444;24445;24446;25251;25252;25458;25459	5271;5971;8165;9397;9718;10547;17020;19370;19414;19854;19855;22661;23211;23514;23855;24445;25251;25459	37	398	-1;-1;-1;-1
Solyc02g084800.3.1;Solyc02g084790.3.1;Solyc03g033690.2.1	Solyc02g084800.3.1;Solyc02g084790.3.1	26;14;4	26;14;4	9;5;1	Solyc02g084800.3.1 Peroxidase (AHRD V3.3 *** A0A0D9X2X2_9ORYZ);Solyc02g084790.3.1 Peroxidase (AHRD V3.3 *** K4BAZ4_SOLLC)	3	26	26	9	58.7	58.7	18.6	99.126	904	904;332;330	0	223.06	1799600000	63	DSTVLAGGPNWEVPLGR;DSTVLAGGPSWEVPLGR;ECPQTVSCADILALAAR;FDNSYFK;GCDASLLLDSR;GCDASLLLDSSNGIVTEK;GCDASLLLDSSR;GFDVIDDIK;GFDVIDDIKSALEK;GFDVIDDIKSALEKECPQTVSCADILALAAR;GFEVLDEIK;GLLNSDQVLTTK;LHFHDCFVK;LYNQSGNNKPDSTLDESYAAQLR;LYNQSGNNKPDSTLDQSYATQLR;MAASLLR;MGNISPLTGSSGEIR;MGNISPLTGSSGEIRK;QGLDLVDLIALSGSHTIGNSR;QGLDLVDLVALSGSHTIGNSR;QYAEDNALFFDHFAK;QYAENNALFFDHFAK;RQGLDLVDLVALSGSHTIGNSR;SCPQAQQIVK;SGGD…				681	2447;2448;2784;3838;4432;4433;4434;4560;4561;4562;4574;4943;8046;9145;9146;9172;9367;9368;10582;10583;10874;10875;11027;11179;11432;11921	True;True;True;True;True;True;True;True;True;True;True;True;True;True;True;True;True;True;True;True;True;True;True;True;True;True	2466;2467;2804;3863;4458;4459;4460;4586;4587;4588;4600;4969;8088;9192;9193;9219;9426;9427;9428;9429;10666;10667;10959;10960;11112;11264;11519;12010	4472;4473;4474;4475;5087;5088;5089;5090;6955;6956;7988;7989;7990;7991;7992;7993;7994;8239;8240;8241;8256;8257;8952;8953;14507;14508;14509;16466;16467;16468;16469;16508;16509;16870;16871;16872;16873;19086;19087;19088;19089;19090;19581;19582;19583;19584;19850;20129;20130;20599;20600;20601;21500;21501	5269;5270;5271;5272;5971;5972;5973;5974;5975;8165;8166;9392;9393;9394;9395;9396;9397;9398;9695;9696;9697;9698;9699;9718;9719;10547;10548;10549;10550;17020;17021;17022;19368;19369;19370;19371;19414;19415;19852;19853;19854;19855;19856;22657;22658;22659;22660;22661;22662;22663;22664;23210;23211;23212;23213;23514;23854;23855;24442;24443;24444;24445;24446;25458;25459	5270;5271;5971;8165;9392;9396;9397;9695;9697;9698;9718;10547;17020;19368;19370;19414;19854;19855;22658;22661;23211;23213;23514;23855;24445;25459	37	881	-1;-1;-1
Solyc02g084850.3.1	Solyc02g084850.3.1	1	1	1	Solyc02g084850.3.1 Abscisic acid and environmental stress-inducible protein TAS14 (AHRD V3.3 *** TAS14_SOLLC)	1	1	1	1	13.8	13.8	13.8	13.948	130	130	0.004097	6.1443	1750900	1	MPGQHEGEYGQTTGEEKK				682	9509	True	9577	17138	20190	20190			-1
Solyc02g084920.3.1;Solyc03g033745.1.1	Solyc02g084920.3.1	6;1	6;1	6;1	Solyc02g084920.3.1 fruit-specific protein TOM2A11	2	6	6	6	44.4	44.4	44.4	24.604	223	223;85	0	53.467	149330000	18	GCVFTYDAVGSYER;MSTGYNILTR;QMSCPAMGQLLSNTLYYK;SPSPLLLPAVDAVTPLSESEAIDLVK;TCFASATER;VGYSSQGSGSTLIMPFLDNQLK				683	4442;9564;10733;11906;12370;13675	True;True;True;True;True;True	4468;9634;10818;11995;12462;13776	8007;8008;17233;19353;21473;21474;21475;21476;22284;24720;24721;24722;24723	9412;9413;20312;22958;25426;25427;25428;25429;25430;25431;26378;29364;29365;29366;29367;29368;29369;29370	9412;20312;22958;25426;26378;29364			-1;-1
Solyc02g085040.3.1	Solyc02g085040.3.1	7	7	7	Solyc02g085040.3.1 GAMMA carbonic anhydrase (AHRD V3.3 *** G5DWW7_SILLA)	1	7	7	7	40.4	40.4	40.4	29.262	270	270	0	45.82	109020000	12	DAFVAPSASIIGDVHIGR;ELDKIEFEK;GDVNSVSIGAGTNVQDNSLIHVAK;IPFGEVWGGNPAR;KDEEYDSMLGVSETPPELVLPDSSLPDK;KDEEYDSMLGVSETPPELVLPDSSLPDKAPK;TLMNLFDKVPVVEK				684	1672;3200;4492;6557;7008;7009;12719	True;True;True;True;True;True;True	1685;3221;4518;6594;7046;7047;12812	3042;3043;5839;8111;8112;11871;11872;12642;12643;12644;12645;22929;22930	3581;3582;6862;9538;9539;13968;13969;14867;14868;14869;14870;27233;27234	3581;6862;9539;13969;14867;14870;27233			-1
Solyc02g085050.3.1	Solyc02g085050.3.1	2	1	1	Solyc02g085050.3.1 Soluble inorganic pyrophosphatase (AHRD V3.3 *** S4SPV0_HEVBR)	1	2	1	1	12.1	8.4	8.4	23.993	214	214	0.0011986	8.643	14081000	3	RFFEDYKK;SVAVEDFLPAEAAVDAIK				685	10925;12172	False;True	11010;12263	19671;21931;21932;21933	23313;25955;25956;25957	23313;25957			-1
Solyc02g085100.3.1	Solyc02g085100.3.1	2	2	2	Solyc02g085100.3.1 Galactose mutarotase-like superfamily protein (AHRD V3.3 *** AT5G66530.3)	1	2	2	2	12.9	12.9	12.9	33.317	302	302	0	11.72	6419900	3	DVVTFPGFVDCVYLDAPNELHLDNGLGDK;STEGLGNLPK				686	2599;12104	True;True	2619;12195	4742;4743;21813	5579;5580;25815	5580;25815			-1
Solyc02g085350.3.1	Solyc02g085350.3.1	14	14	14	Solyc02g085350.3.1 Succinate dehydrogenase [ubiquinone] flavoprotein subunit, mitochondrial (AHRD V3.3 *** K4BB47_SOLLC)	1	14	14	14	34.5	34.5	34.5	69.163	629	629	0	130.36	314930000	34	AANTILATGGYGR;AFGGQSLDFGK;AGLPLQDLEFVQFHPTGIYGAGCLITEGSR;AVIELENYGLPFSR;AYFSATSAHTCTGDGNAMVAR;GSDWLGDQDAIQYMCR;HTIGYWEDEK;HTIGYWEDEKVR;LEYRPVHMNTLDDEVESFPPK;NGDDPDAVIPGLMAAGEAACASVHGANR;TQETLEEGCQLIDK;TWESFHDVQLK;VAEIQKPGAEQKPLEK;VMQNNAAVFR				687	114;410;521;1437;1534;5216;5742;5743;7825;9804;12907;13153;13228;14010	True;True;True;True;True;True;True;True;True;True;True;True;True;True	115;412;523;1447;1545;5245;5775;5776;7867;9878;13003;13251;13326;14114	224;225;763;764;955;956;2611;2800;2801;2802;9439;10392;10393;10394;14117;14118;17661;17662;23286;23720;23721;23866;23867;23868;25341;25342	289;290;291;292;920;921;1146;1147;1148;3089;3300;3301;3302;3303;11121;12215;12216;12217;16553;16554;16555;16556;20820;20821;27687;28189;28190;28191;28192;28360;28361;28362;30089;30090	290;921;1148;3089;3303;11121;12216;12217;16553;20821;27687;28189;28361;30089			-1
Solyc02g085420.3.1	Solyc02g085420.3.1	1	1	1	Solyc02g085420.3.1 RNA-binding (RRM/RBD/RNP motifs) family protein (AHRD V3.3 *** AT2G43370.1)	1	1	1	1	2.9	2.9	2.9	56.909	478	478	0.00084424	10.82	3511900	2	GDYENPDAQGGDDR				688	4495	True	4521	8116;8117	9543;9544	9543			-1
Solyc02g085520.3.1	Solyc02g085520.3.1	3	1	1	Solyc02g085520.3.1 Adenylosuccinate synthetase, chloroplastic (AHRD V3.3 *** PURA_SOLBU)	1	3	1	1	13.2	5	5	37.084	342	342	0.0024272	6.3455	5411600	1	CQGGANAGHTIYNSEGK;HMDTFPQK;IESLSQVSGVLGCQWGDEGK				689	1627;5670;6043	True;False;False	1640;5702;6076	2969;10263;10942;10943	3497;12069;12866;12867;12868	3497;12069;12868			-1
Solyc02g085540.1.1	Solyc02g085540.1.1	2	2	2	Solyc02g085540.1.1 LOW QUALITY:NADH:ubiquinone oxidoreductase, ESSS subunit (AHRD V3.3 *** A0A118JWW1_CYNCS)	1	2	2	2	17.3	17.3	17.3	12.05	110	110	0.00043048	11.459	6831300	2	RLELESADAE;VPPPPGQSR				690	10973;14148	True;True	11058;14253	19747;25610	23394;30414	23394;30414			-1
Solyc02g085570.3.1	Solyc02g085570.3.1	2	2	2	Solyc02g085570.3.1 Splicing factor u2af large subunit, putative (AHRD V3.3 *-* B9SGJ4_RICCO)	1	2	2	2	9.8	9.8	9.8	62.573	559	559	0.00084353	10.798	8491100	2	RPSDYNPSLAATLGPSQPSPNLNLAAVGLTPGSSGGLEGPDR;VFLEYADVDSSSK				691	11016;13543	True;True	11101;13643	19829;24474	23489;23490;29083	23490;29083			-1
Solyc02g085640.3.1;Solyc02g085655.1.1	Solyc02g085640.3.1	4;1	3;1	3;1	Solyc02g085640.3.1 Xaa-Pro aminopeptidase 1	2	4	3	3	9.2	8	8	73.806	663	663;271	0	21.168	6421100	4	ADTLAALR;DGAAVVQYLVWLDK;EILTPYLNTSEMEWLK;LPAQANPVIVHPLQFAGQSVAEK				692	263;1908;3114;8542	False;True;True;True	265;1922;3135;8587	486;487;3483;5687;5688;15366	605;606;4101;6670;6671;18016	606;4101;6670;18016			-1;-1
Solyc02g085660.1.1	Solyc02g085660.1.1	5	5	5	Solyc02g085660.1.1 Glycosyltransferase (AHRD V3.3 *** K4BB77_SOLLC)	1	5	5	5	15.1	15.1	15.1	54.434	490	490	0	32.127	28774000	7	ALSIGGSSHDSMCQVLR;MIDVVEIPAVDISK;NNQDYCEYLK;QEQQIIDGDDDGNNSVLNWLDK;SPVYPVGPLIR				693	897;9390;10044;10540;11913	True;True;True;True;True	901;9453;10121;10624;12002	1651;16914;16915;18124;19012;21486	1978;19900;19901;19902;21407;22568;22569;25444	1978;19900;21407;22568;25444			-1
Solyc02g085730.3.1	Solyc02g085730.3.1	4	4	4	Solyc02g085730.3.1 allene oxide cyclase	1	4	4	4	27.5	27.5	27.5	26.565	244	244	0	26.787	19529000	5	GIPGLPSELLCTAVPPSPTVEPTPEAK;LQQLIFPFK;LYTADLK;SQSTSTDSTNTEVQELSVYEINER				694	4811;8691;9166;11959	True;True;True;True	4837;8736;9213;12048	8704;8705;15635;15636;16500;21570	10259;10260;18319;18320;19405;25541	10260;18320;19405;25541			-1
Solyc02g085780.3.1	Solyc02g085780.3.1	4	4	4	Solyc02g085780.3.1 Regulator of chromosome condensation (RCC1) family protein (AHRD V3.3 *** AT5G16040.1)	1	4	4	4	20.8	20.8	20.8	41.583	390	390	0	24.724	26362000	8	AYAWGGNEYGQCGEEPERK;STTGHPSEVPINIPPPSDVSSAEGGR;TENIPSQVK;VQLLAGENIVQVSCGGTHSVALAHDGR				695	1525;12145;12453;14204	True;True;True;True	1536;12236;12545;14309	2782;21883;21884;22433;25707;25708	3280;3281;25902;25903;25904;26554;30533;30534	3280;25903;26554;30534			-1
Solyc02g085790.3.1	Solyc02g085790.3.1	19	19	4	Solyc02g085790.3.1 T-complex protein 1 subunit zeta 1 (AHRD V3.3 *** TCPZA_ARATH)	1	19	19	4	51.4	51.4	13.1	58.974	535	535	0	171.55	293560000	46	ATLQFLEK;EMQIQNPTAVMIAR;GIDPTSLDLLAR;GLQDVLK;GNIVGLNQHTGEPIDPQMEGIFDNYAVK;GPNDHTIAQIK;LVEGLVLDHGSR;MLVGGAGDIK;NPHSCTILIK;NTIEDEAVILGAGAFEVAAR;QIVNSGPVIASQLLLVDEVIR;SEVNAGFFYSNAEQR;TAVAQDDTSGDGTTSTVLFIGELMK;TLAENSGLDTQDVIIALTGEHDK;TPVVMGDEPDKEILK;VCSGNDNNFVVINQK;VLNPNAEVLNK;VLVDGFEIAK;YTFVENVK				696	1329;3340;4752;4964;5050;5129;8983;9466;10082;10219;10656;11337;12359;12660;12893;13341;13915;13973;15176	True;True;True;True;True;True;True;True;True;True;True;True;True;True;True;True;True;True;True	1339;3361;4778;4990;5078;5158;9029;9532;10160;10298;10740;11423;12451;12753;12989;13440;14018;14076;15290	2423;6082;8579;8580;8989;8990;9137;9138;9288;9289;9290;16173;16174;16175;17058;17059;18208;18450;18451;18452;18453;19212;19213;19214;19215;20416;20417;22262;22263;22264;22265;22827;22828;23258;24092;25151;25152;25267;25268;27472	2875;7143;10105;10106;10592;10593;10769;10770;10943;10944;10945;19018;19019;19020;20089;20090;21599;21879;21880;21881;21882;21883;22795;22796;22797;22798;22799;22800;22801;24203;24204;26352;26353;26354;26355;26356;26357;27107;27108;27655;28634;29873;29874;30007;30008;32683	2875;7143;10105;10593;10769;10945;19020;20089;21599;21879;22796;24203;26357;27108;27655;28634;29873;30007;32683			-1
Solyc02g085833.1.1	Solyc02g085833.1.1	3	2	2	Solyc02g085833.1.1 Rad23 UV excision repair protein family (AHRD V3.3 *** AT3G02540.3)	1	3	2	2	25.3	21.8	21.8	24.297	225	225	0	12.783	30592000	5	LEAMGFDR;LINEPVEGEGNVLGQTAGAIPQAVTVTPEER;NEELAANYLLDHLHEFDE				697	7723;8139;9745	False;True;True	7763;8181;9818	13941;13942;14662;14663;17575;17576	16349;16350;17208;17209;17210;20722;20723	16350;17209;20723			-1
Solyc02g086145.1.1	Solyc02g086145.1.1	2	2	2	Solyc02g086145.1.1 Major facilitator superfamily protein (AHRD V3.3 *** AT1G05030.1)	1	2	2	2	3.9	3.9	3.9	60.462	569	569	0	16.63	7025800	2	AAGEDIEDAAPLK;ISEAETSIK				698	58;6686	True;True	59;6723	123;12091	175;14223	175;14223			-1
Solyc12g010930.2.1;Solyc10g007980.3.1;Solyc02g086240.3.1;Solyc04g080150.2.1	Solyc12g010930.2.1;Solyc10g007980.3.1;Solyc02g086240.3.1	5;5;5;1	5;5;5;1	5;5;5;1	Solyc12g010930.2.1 Ribosomal L5P family protein (AHRD V3.3 *** AT5G45775.2);Solyc10g007980.3.1 Ribosomal L5P family protein (AHRD V3.3 *** AT5G45775.2);Solyc02g086240.3.1 Ribosomal L5P family protein (AHRD V3.3 *** AT5G45775.2)	4	5	5	5	29.3	29.3	29.3	20.79	181	181;181;181;62	0	58.787	440270000	8	AMQLLESGLK;IACYVTVR;LVLNISVGESGDR;VLEQLSGQSPVFSK;YEGVILNK				699	968;5799;9024;13864;14827	True;True;True;True;True	973;5832;9070;13966;14935	1767;1768;10491;16257;16258;25063;25064;25065;25066;26838	2109;2110;12334;19123;19124;29773;29774;29775;29776;31917	2109;12334;19123;29773;31917			-1;-1;-1;-1
Solyc02g086460.3.1	Solyc02g086460.3.1	9	9	9	Solyc02g086460.3.1 A-kinase anchor-like protein (AHRD V3.3 --* AT5G40450.2)	1	9	9	9	4.6	4.6	4.6	439.22	3892	3892	0	57.931	15309000	9	EIDISYILDTPIEK;ETHEELAFEEKPEEPTVEDIPEKPAVMEEEK;HAGSAVEEKPEEPAVEVK;IEEKPQESVIEEQSQEPEVK;LEEPAAIGENPEELAVEGKPEEPAVEVTPKPK;LEEPETPDKPAVEGTPEK;SEETAIPEKPEEPVNEK;TEEPVVQEKPEETEVQEK;VVSEIPNQENVR				700	3070;3557;5531;5986;7749;7750;11283;12440;14542	True;True;True;True;True;True;True;True;True	3091;3580;5563;6019;7789;7790;11369;12532;14649	5614;6453;10037;10838;13985;13986;20324;22405;26319	6590;7576;11819;12752;16401;16402;24082;26523;31244	6590;7576;11819;12752;16401;16402;24082;26523;31244			-1
Solyc02g086520.3.1	Solyc02g086520.3.1	4	4	4	Solyc02g086520.3.1 DNA binding protein, putative (AHRD V3.3 *** B9SF87_RICCO)	1	4	4	4	10.8	10.8	10.8	59.367	545	545	0	28.918	19009000	6	DLGSVYSSQLSEIDHTVK;EETPFVPSQTYPPPSIR;NYGSLDTIGPTK;SNIDSSNVGVAR				701	2143;2879;10311;11814	True;True;True;True	2157;2899;10394;11902	3908;5261;18621;18622;21296;21297	4587;6181;22086;22087;25233;25234	4587;6181;22086;25233			-1
Solyc02g086610.3.1	Solyc02g086610.3.1	7	5	5	Solyc02g086610.3.1 Isocitrate dehydrogenase [NADP] (AHRD V3.3 *** K4BBG9_SOLLC)	1	7	5	5	18.6	15.1	15.1	54.089	483	483	0	63.887	435420000	13	DATDDQVTVESAEATLK;DLAILAHGPK;EFYLNTEEFIDAVAQK;HAFGDQYR;ILVQNPIVEMDGDEMTR;NILNGTVFR;TLEAEAAHGTVTR				702	1735;2103;2918;5526;6460;9876;12679	True;True;True;False;True;False;True	1749;2117;2938;5558;6496;9950;12772	3160;3837;5325;10024;10025;11699;11700;11701;11702;11703;17803;17804;22860;22861;22862;22863	3715;4507;6253;11799;11800;11801;11802;13775;13776;13777;13778;13779;13780;13781;20982;20983;20984;27149;27150;27151;27152	3715;4507;6253;11801;13779;20983;27152			-1
Solyc02g086730.2.1;Solyc02g086740.1.1	Solyc02g086730.2.1	3;1	3;1	3;1	Solyc02g086730.2.1 50S ribosomal protein L12, chloroplastic (AHRD V3.3 *** RK12_NICSY)	2	3	3	3	22.1	22.1	22.1	30.806	290	290;186	0	29.521	24475000	6	LGVSAASFAPAAVVASPGGAAADAPAVVEEK;TEFDVVIDEVPSNAR;VVQLGDEISNLTLADAQK				703	8027;12443;14537	True;True;True	8069;12535;14644	14476;14477;22410;26312	16979;16980;16981;16982;26529;31236	16982;26529;31236			-1;-1
Solyc02g086880.3.1	Solyc02g086880.3.1	23	23	23	Solyc02g086880.3.1 formate dehydrogenase	1	23	23	23	74.3	74.3	74.3	42.093	381	381	0	224.74	3348900000	138	AAAAAGLTVAEVTGSNTVSVAEDELMR;ANEYAEMNPNFLGCAENALGIR;AYDLEGK;CDIVVINTPLTEK;DGELAPQYR;FEEDLDK;FEEDLDKMLSK;GAIMDTQAVVDACNSGHIAGYSGDVWYPQPAPK;GEDFPAENYIVK;GHQYIVTPDK;GHQYIVTPDKEGPDCELEK;GVLIVNNAR;HIPDLHVLISTPFHPAYVTAER;IVGVFYK;KGVLIVNNAR;LKMDSELENQIGAK;LKPFNCNLLYHDR;MDSELENQIGAK;NFLPGHHQVINGEWNVAAIAHR;NLQLLLTAGIGSDHVDLK;YFKGEDFPAENYIVK;YFKGEDFPAENYIVKDGELAPQYR;YMPNQAMTPHISGTTIDAQLR				704	0;989;1528;1578;1922;3868;3869;4388;4499;4733;4734;5402;5625;6880;7135;8208;8209;9242;9793;9984;14854;14855;15046	True;True;True;True;True;True;True;True;True;True;True;True;True;True;True;True;True;True;True;True;True;True;True	0;1;995;996;1539;1590;1936;3893;3894;4414;4525;4759;4760;5432;5657;6917;7173;8250;8251;9295;9296;9867;10059;14962;14963;15156;15157	0;1;2;3;4;5;6;7;8;9;10;11;1804;1805;1806;1807;1808;2788;2883;2884;3508;7010;7011;7012;7897;7898;7899;7900;7901;7902;7903;7904;7905;7906;7907;8122;8123;8536;8537;8538;8539;8540;9788;9789;10195;12429;12430;12888;14781;14782;14783;14784;14785;14786;14787;16637;16638;16639;17646;17647;17648;18004;18005;18006;18007;26884;26885;26886;26887;27242;27243;27244;27245	0;1;2;3;4;5;6;7;8;9;10;11;12;13;14;15;16;17;18;19;20;21;22;23;24;25;26;27;28;29;30;31;32;33;34;35;36;37;38;2150;2151;2152;2153;2154;2155;2156;2157;2158;2159;2160;2161;2162;3287;3395;3396;4128;8235;8236;8237;8238;8239;9274;9275;9276;9277;9278;9279;9280;9281;9282;9283;9284;9285;9286;9287;9288;9289;9290;9291;9292;9293;9294;9295;9296;9297;9298;9299;9300;9301;9302;9549;9550;9551;9552;10054;10055;10056…	9;2158;3287;3396;4128;8237;8239;9286;9552;10054;10057;11522;11995;14620;15139;17347;17351;19568;20805;21243;31980;31982;32405	38;39;40;41	48;159;228;332	-1
Solyc02g086940.3.1	Solyc02g086940.3.1	1	1	1	Solyc02g086940.3.1 ARM repeat superfamily protein (AHRD V3.3 *** AT5G14790.1)	1	1	1	1	4.1	4.1	4.1	37.548	341	341	0.0012547	10.472	0	1	IAASQLSDQLPESR				705	5794	True	5827	10484	12327	12327			-1
Solyc02g087070.3.1;Solyc02g087110.3.1	Solyc02g087070.3.1	9;1	9;1	9;1	Solyc02g087070.3.1 alpha-DOX1	2	9	9	9	15.9	15.9	15.9	95.56	822	822;632	0	73.282	81718000	14	DLIAQDVDGTDRPDPIDLAALEIYR;EYPELEDEELYR;FFTSNYNDETYTK;GMLQIPISK;MHQLLPDTLQLR;SLHQQYNLINVGR;SLPLTNEIPMEEVVGSK;WEDLTDDEEAIK;YNDPFNEGAGSEFSFFGR				706	2145;3736;3907;5016;9381;11703;11739;14635;15059	True;True;True;True;True;True;True;True;True	2159;3761;3932;5042;9442;11791;11827;14742;15172	3912;3913;6782;7078;9079;9080;16895;21105;21106;21169;21170;26478;26479;27267	4591;4592;7961;8327;10698;10699;19880;25012;25013;25088;25089;31446;31447;31448;32430	4592;7961;8327;10699;19880;25013;25089;31448;32430			-1;-1
Solyc02g087090.3.1	Solyc02g087090.3.1	2	2	2	Solyc02g087090.3.1 alpha-DOX2	1	2	2	2	7	7	7	47.388	412	412	0	13.445	5551200	2	SIPLTNEIPMGDLIGGK;WEDLTDDMEVIK				707	11584;14636	True;True	11672;14743	20883;26480	24766;31449	24766;31449			-1
Solyc02g087190.1.1	Solyc02g087190.1.1	2	2	2	Solyc02g087190.1.1 Peroxidase (AHRD V3.3 *** K4BBM6_SOLLC)	1	2	2	2	10.4	10.4	10.4	36.361	328	328	0	16.614	4691300	2	FEQIMQETTTNK;TALELACPGVVSCSDILAVAAR				708	3889;12323	True;True	3914;12415	7045;22193	8280;26246	8280;26246			-1
Solyc02g087240.3.1	Solyc02g087240.3.1	13	13	13	Solyc02g087240.3.1 NADH dehydrogenase (AHRD V3.3 *** Q43840_SOLTU)	1	13	13	13	38.6	38.6	38.6	58.347	529	529	0	99.058	275090000	34	AVQSGLGTAAVIVMDK;GGWDNLLAVIPGGSSVPLLPK;GSDWIVNEMK;HFRPELER;IFTNLYGLHDPYLK;LEEIDMLQEVTK;LKPPFPANAGLYGCPTTVTNVETVAVSPTILR;NICEDVLMDFDALK;QEAYEAGLLGK;QIEGHTICALGDAAAWPVQGLIR;STDVVDAIAR;THFGGLKDEDR;TTDGRPSYLVVNADESEPGTCK				709	1472;4716;5215;5580;6095;7742;8212;9846;10526;10619;12102;12563;13016	True;True;True;True;True;True;True;True;True;True;True;True;True	1482;4742;5244;5612;6128;7782;8254;9920;10610;10703;12193;12655;13112	2675;2676;2677;2678;8505;8506;8507;9437;9438;10117;10118;11041;11042;13974;13975;14790;14791;17747;17748;17749;17750;18991;19146;19147;21809;21810;22634;22635;23478;23479	3157;3158;3159;3160;3161;10020;10021;10022;11119;11120;11907;11908;13006;13007;13008;16389;16390;17356;17357;17358;17359;20919;20920;20921;20922;22547;22726;22727;25811;25812;26832;26833;27901;27902;27903	3157;10022;11120;11907;13006;16390;17358;20922;22547;22727;25811;26832;27903			-1
Solyc02g087250.3.1	Solyc02g087250.3.1	1	1	1	Solyc02g087250.3.1 Chloroplastic group IIA intron splicing facilitator CRS1, chloroplastic (AHRD V3.3 *** A0A0B0PGC2_GOSAR)	1	1	1	1	1	1	1	141.42	1261	1261	0.0011696	8.015	3383300	1	ETSFAQTALFTK				710	3582	True	3607	6503	7635	7635			-1
Solyc02g087300.1.1;Solyc03g120900.2.1	Solyc02g087300.1.1	8;1	8;1	8;1	Solyc02g087300.1.1 Transducin/WD40 repeat-like superfamily protein (AHRD V3.3 *** AT3G01340.2)	2	8	8	8	43	43	43	32.461	302	302;280	0	58.911	165870000	19	DVAWAPNLGLPK;EAVDGEWQQASTVDQ;EGNQNEWAQAHVFSEHK;FGSILASCSYDGK;IDQAHPVGVTSVSWAPSMAPGALVGAGVLEPVQK;IETGHNDTVHDVTMDYYGK;SDGGWDTTR;VATASSDTTIK				711	2523;2764;2995;3961;5944;6049;11211;13296	True;True;True;True;True;True;True;True	2543;2784;3016;3986;5977;6082;11296;13394	4613;4614;5055;5465;5466;7168;10740;10741;10742;10743;10959;10960;10961;20192;24004;24005	5435;5436;5937;6414;6415;8430;12629;12630;12631;12632;12633;12634;12892;12893;12894;12895;23925;28539;28540	5436;5937;6414;8430;12629;12893;23925;28540			-1;-1
Solyc02g087330.3.1	Solyc02g087330.3.1	1	1	1	Solyc02g087330.3.1 B12D (AHRD V3.3 *** D2XQY6_WOLAR)	1	1	1	1	14.3	14.3	14.3	10.143	91	91	0.00147	7.0685	20548000	2	AAGVLDNFSEGEK				712	69	True	70	139;140	192;193	193			-1
Solyc02g087410.3.1	Solyc02g087410.3.1	2	2	2	Solyc02g087410.3.1 ABC transporter B family protein (AHRD V3.3 *** G7KJX5_MEDTR)	1	2	2	2	2.8	2.8	2.8	138.09	1264	1264	0	14.207	8800000	1	FYDPLGGEILLDGIAIDK;ILLLDEATSALDSESER				713	4335;6403	True;True	4361;6438	7812;11595	9179;13652	9179;13652			-1
Solyc02g087710.3.1	Solyc02g087710.3.1	2	2	2	Solyc02g087710.3.1 FACT complex subunit SSRP1 (AHRD V3.3 *** SSRP1_VICFA)	1	2	2	2	5.6	5.6	5.6	71.084	639	639	0	15.445	21019000	4	ATEGVPVLPDDDDDAVDPHLER;TDGHQFNNISLGGR				714	1293;12399	True;True	1303;12491	2361;2362;22334;22335	2793;2794;26440;26441	2793;26441			-1
Solyc06g070980.3.1;Solyc02g087750.3.1	Solyc06g070980.3.1;Solyc02g087750.3.1	1;1	1;1	1;1	Solyc06g070980.3.1 Ubiquitin-conjugating enzyme (AHRD V3.3 *** A0A072TRF9_MEDTR);Solyc02g087750.3.1 Ubiquitin-conjugating enzyme (AHRD V3.3 *** Q5GMM2_CAPCH)	2	1	1	1	11.2	11.2	11.2	17.334	152	152;152	0.0014399	6.7781	5687500	2	LTLQFSEDYPNKPPTVR				715	8905	True	8950	16033	18843;18844	18843			-1;-1
Solyc02g087880.3.1;Solyc02g091870.3.1	Solyc02g087880.3.1;Solyc02g091870.3.1	16;11	1;0	1;0	Solyc02g087880.3.1 Tubulin alpha chain (AHRD V3.3 *** TBA_PRUDU);Solyc02g091870.3.1 Tubulin alpha chain (AHRD V3.3 *** M1D0L4_SOLTU)	2	16	1	1	48.7	5.3	5.3	49.663	450	450;451	0.0011976	8.5898	7691500	1	AFVHWYVGEGMEEGEFSEAR;AVCMISNSTSVAEVFSR;AVFVDLEPTVIDEVR;AYHEQLSVAEITNTAFEPSSMMVK;CGINYQPPTVVPGGDLAK;DVNAAVATIK;EDAANNFAR;EIVDLCLDR;FDGALNVDVNEFQTNLVPYPR;IHFMLSSYAPVISAEK;LISQVISSLTASLR;LSVDYGK;QLFHPEQLISGK;QLFHPEQLISGKEDAANNFAR;SLDIERPTYTNLNR;TIQFVDWCPTGFK				716	450;1394;1429;1541;1587;2562;2787;3143;3824;6208;8164;8850;10683;10684;11650;12615	False;False;False;True;False;False;False;False;False;False;False;False;False;False;False;False	452;1404;1439;1553;1599;2582;2807;3164;3849;6242;6243;8206;8895;10767;10768;11738;12708	822;2531;2532;2533;2534;2597;2598;2599;2600;2817;2899;2900;2901;2902;4679;4680;5094;5095;5735;6929;6930;6931;6932;11247;11248;11249;11250;14705;14706;14707;15906;19265;19266;19267;19268;19269;19270;21011;21012;21013;21014;22733;22734	986;987;2995;2996;2997;2998;2999;3069;3070;3071;3072;3073;3074;3075;3321;3414;3415;3416;3417;5508;5509;5979;5980;5981;5982;6734;8136;8137;8138;8139;13248;13249;13250;13251;13252;17261;17262;17263;17264;17265;17266;18625;22852;22853;22854;22855;22856;22857;24905;24906;24907;24908;24909;24910;26968;26969;26970;26971	986;2998;3069;3321;3416;5509;5980;6734;8137;13251;17262;18625;22855;22857;24907;26968			-1;-1
Solyc02g087930.3.1;Solyc05g007560.3.1;Solyc06g069860.3.1	Solyc02g087930.3.1;Solyc05g007560.3.1;Solyc06g069860.3.1	2;2;1	2;2;1	2;2;1	Solyc02g087930.3.1 60S ribosomal protein L34 (AHRD V3.3 *** RL34_TOBAC);Solyc05g007560.3.1 60S ribosomal protein L34 (AHRD V3.3 *** RL34_TOBAC);Solyc06g069860.3.1 60S ribosomal protein L34 (AHRD V3.3 *** RL34_TOBAC)	3	2	2	2	16.7	16.7	16.7	13.776	120	120;120;120	0	12.852	55965000	5	AFLVEEQK;AYGGVLSGSAVR				717	425;1536	True;True	427;1547	786;787;2805;2806	946;947;3306;3307;3308	946;3308			-1;-1;-1
Solyc02g088260.3.1	Solyc02g088260.3.1	12	12	12	Solyc02g088260.3.1 Latex abundant protein 1 (AHRD V3.3 *** B9N9R7_POPTR)	1	12	12	12	45.3	45.3	45.3	41.743	362	362	0	152.21	145420000	22	KSEYEEEPTSEYGSGYGR;KSEYEEPKPQYGSGYGR;KSEYEEPSSEYGSGYGR;KSEYEEPTPQYGR;KSEYEEPTPQYGSGYGR;KSEYQEPSSEYGSGYGR;NESEEYGSGGYGR;PSYQAEEGEGYERPHYGR;RNESEEYGSGGYGR;RSEYEEPASEYGSGYR;SEYEEPASEYGSGYR;SEYQEPSSEYGSGYGR				718	7357;7358;7359;7360;7361;7362;9766;10422;10993;11034;11341;11343	True;True;True;True;True;True;True;True;True;True;True;True	7395;7396;7397;7398;7399;7400;9839;10506;11078;11119;11427;11429	13286;13287;13288;13289;13290;13291;13292;13293;13294;13295;13296;13297;17607;18814;18815;19780;19781;19782;19783;19861;20421;20422;20425	15591;15592;15593;15594;15595;15596;15597;15598;15599;15600;15601;15602;20757;22326;22327;23427;23428;23429;23430;23526;24208;24209;24212	15592;15593;15594;15597;15600;15601;20757;22327;23429;23526;24209;24212			-1
Solyc02g088460.3.1	Solyc02g088460.3.1	6	6	6	Solyc02g088460.3.1 Chorismate mutase (AHRD V3.3 *** S4VFM2_SALMI)	1	6	6	6	24.6	24.6	24.6	30.691	268	268	0	67.302	57680000	13	AQDRDGLMDLLTYPTVEEAIK;DGLMDLLTYPTVEEAIK;IDETESYTLDGIR;RIDETESYTLDGIR;TYGQELNNGPEHVGDPVYK;YTSPDEHPFFPK				719	1106;1943;5923;10957;13173;15195	True;True;True;True;True;True	1114;1957;5956;11042;13271;15309	2043;2044;3542;3543;3544;10702;10703;19721;23761;23762;27506;27507	2429;2430;2431;4167;4168;4169;12588;12589;23366;28241;28242;32722;32723	2429;4167;12589;23366;28242;32722			-1
Solyc02g088490.3.1	Solyc02g088490.3.1	2	2	2	Solyc02g088490.3.1 Saccharopine dehydrogenase (AHRD V3.3 *** AT5G39410.1)	1	2	2	2	7.5	7.5	7.5	49.305	451	451	0	12.797	10342000	3	LPSADAIVVR;TLSCLAENPHGLPGVNESSEQVER				720	8598;12733	True;True	8643;12826	15470;15471;22949	18136;18137;27256	18137;27256			-1
Solyc02g088550.3.1;Solyc06g074770.3.1	Solyc02g088550.3.1;Solyc06g074770.3.1	2;1	2;1	2;1	Solyc02g088550.3.1 U-box domain-containing protein (AHRD V3.3 *** AT5G15400.1);Solyc06g074770.3.1 U-box domain-containing protein (AHRD V3.3 *** AT5G15400.1)	2	2	2	2	3.8	3.8	3.8	118.44	1046	1046;971	0	17.836	6256400	2	HLVQDISR;LLASQEATSSGNDSGGPSILQYNNPISSSSEK				721	5667;8238	True;True	5699;8280	10260;14835	12066;17415	12066;17415			-1;-1
Solyc02g088610.3.1	Solyc02g088610.3.1	2	2	2	Solyc02g088610.3.1 LeHSP110/ClpB heat shock protein	1	2	2	2	3.4	3.4	3.4	111.51	991	991	0	12.438	3620000	2	ITQQDFTEMAWQAIVASPEIAK;VIQQNVENELAK				722	6820;13760	True;True	6857;13862	12327;24897	14503;29578	14503;29578			-1
Solyc02g088690.3.1;Solyc06g069550.1.1	Solyc02g088690.3.1	13;4	13;4	5;0	Solyc02g088690.3.1 UDP-glucose 6-dehydrogenase family protein (AHRD V3.3 *** AT3G29360.2)	2	13	13	5	42	42	17.5	52.823	481	481;480	0	116	240510000	27	AADLTYWESAAR;DVYAHWVPEANIITTNLWSAELSK;FLNASVGFGGSCFQK;ICCIGAGYVGGPTMAVIALK;IEVVVVDISVPR;ISSVNAMSALCEATGANVSQVAYAVGK;ITAWNSDTLPIYEPGLDDVVK;IYDNMQKPAFVFDGR;LAANAFLAQR;LSIYDPQVQEDQIQR;NLFFSTDVEK;VAILGFAFK;VVASMFNTVSNK				723	28;2601;4063;5882;6060;6757;6776;6940;7464;8785;9948;13255;14427	True;True;True;True;True;True;True;True;True;True;True;True;True	29;2621;4089;5915;6093;6794;6813;6978;7503;8830;10022;13353;14533	61;62;4745;7338;10632;10979;12209;12210;12211;12242;12243;12244;12533;12534;13472;13473;15790;15791;17934;17935;23917;23918;26101	97;98;5582;8621;8622;12494;12919;14360;14361;14362;14363;14396;14397;14398;14399;14400;14747;14748;15797;15798;18493;18494;18495;21129;21130;28417;28418;30994	98;5582;8621;12494;12919;14361;14399;14748;15798;18495;21130;28418;30994			-1;-1
Solyc02g088700.3.1	Solyc02g088700.3.1	12	12	12	Solyc02g088700.3.1 Mitochondrial processing peptidase-like (AHRD V3.3 *** Q2V992_SOLTU)	1	12	12	12	43.5	43.5	43.5	43.535	393	393	0	77.297	356320000	19	DYISTHYTAPR;EMEEVEGQTEEVIFDHLHSTAFQYSPLGR;FETDETNGTAHFLEHMIFK;FLQYNSPHPTLADHTSILSFPSTR;HEEFVEQVK;HEEFVEQVKK;LSTNPSTASELVAR;TATVGVFIDAGSR;TILGPAQNIK;TSWEMEEEIENMGGHLNAYTSR;VATETNLAVK;VTTLPSGLR				724	2621;3320;3893;4069;5558;5559;8845;12357;12611;13006;13299;14398	True;True;True;True;True;True;True;True;True;True;True;True	2641;3341;3918;4095;5590;5591;8890;12449;12704;13102;13397;14504	4783;4784;6050;7054;7351;7352;10076;10077;10078;10079;15896;15897;22259;22724;23461;23462;24009;24010;26050	5625;5626;7108;8298;8299;8639;8640;11861;11862;11863;11864;18615;18616;26349;26956;27880;27881;28544;28545;30936	5626;7108;8298;8639;11861;11863;18615;26349;26956;27881;28544;30936			-1
Solyc02g088780.3.1	Solyc02g088780.3.1	3	3	2	Solyc02g088780.3.1 Pentatricopeptide repeat-containing family protein (AHRD V3.3 *-* B9GRF3_POPTR)	1	3	3	2	2.1	2.1	1.6	178.9	1617	1617	0	27.282	7682400	2	LGLSSIVNNLLK;NADEEDPQVEEEAK;SFTDLGLK				725	7982;9632;11392	True;True;True	8024;9703;11478	14401;17359;20508	16890;20456;24311	16890;20456;24311			-1
Solyc02g088790.3.1	Solyc02g088790.3.1	3	3	3	Solyc02g088790.3.1 RNA-binding protein (AHRD V3.3 *** Q941H9_TOBAC)	1	3	3	3	15.3	15.3	15.3	38.3	373	373	0	33.619	28624000	7	ETFSQYGEVIEAR;GFGFISFPSSEEATSAMQAMDGQDLHGR;LFVGGLSYGTDESSLK				726	3552;4577;7898	True;True;True	3575;4603;7940	6443;8261;8262;14242;14243	7566;9723;9724;9725;9726;16707;16708	7566;9723;16707			-1
Solyc02g088930.3.1	Solyc02g088930.3.1	3	3	3	Solyc02g088930.3.1 furry (AHRD V3.3 *** AT5G08060.1)	1	3	3	3	46.8	46.8	46.8	14.63	126	126	0	30.271	101590000	12	IFCPATTQSQAIIPTSDPETVFDIK;KPWEFTGPQTSPEYLDSIPK;VEEDENAIGGGYQK				727	6067;7325;13433	True;True;True	6100;7363;13532	10987;10988;10989;13228;13229;24265;24266	12927;12928;12929;12930;12931;15527;15528;15529;15530;28830;28831;28832	12928;15527;28831			-1
Solyc02g089065.1.1	Solyc02g089065.1.1	1	1	1	Solyc02g089065.1.1 SPIRAL1-like1 (AHRD V3.3 *** AT1G26355.1)	1	1	1	1	11.8	11.8	11.8	11.246	110	110	0.0011424	7.6335	860780	1	ADGQNCGNFLTER				728	220	True	221	413	521	521			-1
Solyc02g089070.3.1	Solyc02g089070.3.1	13	13	13	Solyc02g089070.3.1 Eukaryotic translation initiation factor 3 subunit M (AHRD V3.3 *** K4BC61_SOLLC)	1	13	13	13	42.2	42.2	42.2	46.181	410	410	0	132.72	99408000	20	CDLLDMPAIVQLEK;DGQYGPVYQLLK;EEAASAIVDFVR;IDQMNQVVIVSR;IIQQPNDKPALR;ITEDSTQAVQGLAIR;KPESLDQVHEMAELISAK;LMSLVDLGLNESSQIPYSVIK;TTVVPTSEEDPVLSVVR;TYGLVHDDCISK;VFGVHQWQDLR;YLETFSSEDASNMTEAK;YLETFSSEDASNMTEAKEEAASAIVDFVR				729	1579;1955;2839;5946;6294;6787;7296;8454;13068;13172;13534;14999;15000	True;True;True;True;True;True;True;True;True;True;True;True;True	1591;1968;2859;5979;6329;6824;7334;8497;13165;13270;13634;15109;15110	2885;2886;3560;5190;5191;10748;10749;11416;12263;13172;13173;15189;15190;23566;23567;23759;23760;24457;27166;27167;27168	3397;3398;4188;6098;6099;12639;12640;13447;14424;15460;15461;17805;17806;17807;28002;28003;28239;28240;29060;32317;32318;32319	3397;4188;6099;12640;13447;14424;15460;17806;28002;28239;29060;32318;32319			-1
Solyc02g089170.3.1	Solyc02g089170.3.1	10	1	1	Solyc02g089170.3.1 Alpha-1,4-glucan-protein synthase [UDP-forming] 1 (AHRD V3.3 *** UPTG1_SOLTU)	1	10	1	1	29.8	4.8	4.8	40.28	352	352	0.0092531	5.8488	390800	1	ASNPFVNLK;ATVPLKDELDIVIPTIR;DELDIVIPTIR;DINALEQHIK;DLIGPAMYFGLMGDGQPIGR;GTLFPMCGMNLAFDR;KYIYTIDDDCFVAK;NLDFLEMWR;VICDHLGLGIK;YIYTIDDDCFVAK				730	1227;1362;1817;2039;2149;5317;7442;9936;13710;14969	False;True;False;False;False;False;False;False;False;False	1235;1372;1831;2053;2163;5346;7480;10010;13811;15079	2256;2257;2479;3329;3330;3726;3727;3728;3729;3920;3921;3922;3923;9629;9630;13434;13435;17910;17911;24805;24806;27110;27111	2671;2672;2937;3926;3927;4382;4383;4384;4385;4599;4600;4601;4602;4603;4604;11339;11340;15756;15757;21102;21103;21104;29469;29470;32248;32249	2671;2937;3926;4385;4601;11340;15757;21102;29469;32249			-1
Solyc02g089175.1.1	Solyc02g089175.1.1	2	2	2	Solyc02g089175.1.1 N(2),N(2)-dimethylguanosine tRNA methyltransferase, putative (AHRD V3.3 *** A0A072U633_MEDTR)	1	2	2	2	4.1	4.1	4.1	67.162	614	614	0.00084638	10.865	7128400	1	AQPSDQSGSVILAK;AVASLSQAQAK				731	1138;1384	True;True	1146;1394	2105;2517	2504;2981	2504;2981			-1
Solyc02g089260.3.1	Solyc02g089260.3.1	2	2	2	Solyc02g089260.3.1 Auxin transport protein BIG (AHRD V3.3 *-* W9RHS2_9ROSA)	1	2	2	2	2	2	2	154.16	1381	1381	0	22.13	2055800	2	DGADSSDIYDVLVVK;QSVEPTADDANK				732	1910;10810	True;True	1924;10895	3485;19469	4103;23092	4103;23092			-1
Solyc02g089360.3.1	Solyc02g089360.3.1	2	2	2	Solyc02g089360.3.1 SMAD/FHA domain-containing protein (AHRD V3.3 *** A0A061ENF0_THECC)	1	2	2	2	3.4	3.4	3.4	89.308	795	795	0	13.552	3834900	2	IGAEHEQSANSQDDSSSVSR;SDVTEVK				733	6106;11258	True;True	6139;11344	11059;20279	13029;24026	13029;24026			-1
Solyc02g089720.2.1;Solyc03g046200.1.1	Solyc02g089720.2.1	7;1	7;1	7;1	Solyc02g089720.2.1 Glycoside hydrolase, family 81 (AHRD V3.3 *** A0A103YH72_CYNCS)	2	7	7	7	12.3	12.3	12.3	82.112	738	738;733	0	69.885	39534000	9	EEAFLEIIDALNK;GFVYTLEAIYDK;GVKEEAFLEIIDALNK;IACLPSSDQTSEAVLDR;LALIAEEVCHLDVIPAICK;LHSWAGGLTEFADGR;QLVEWTLPALAR				734	2842;4635;5400;5798;7534;8061;10718	True;True;True;True;True;True;True	2862;4661;5430;5831;7573;8103;10802	5199;8367;9786;10489;10490;13594;14533;14534;19323;19324	6108;9849;11520;12332;12333;15932;17056;17057;22921;22922	6108;9849;11520;12332;15932;17057;22921			-1;-1
Solyc02g089800.3.1	Solyc02g089800.3.1	1	1	1	Solyc02g089800.3.1 Nuclear matrix constituent-like protein 1 (AHRD V3.3 *** E5GCT1_CUCME)	1	1	1	1	1.3	1.3	1.3	124.97	1086	1086	0.00084459	10.82	1085500	1	LAEANALATSVEEK				735	7488	True	7527	13515	15846	15846			-1
Solyc02g090090.3.1	Solyc02g090090.3.1	8	8	8	Solyc02g090090.3.1 ethylene responsive proteinase inhibitor 1	1	8	8	8	22.2	22.2	22.2	50.203	472	472	0	75.179	34945000	15	AQDEADPLVSLPK;EDIETSLSDYLK;LATTDVDQIAR;QSSSISQSDSVSAK;SLEYADELVVK;VAHFGELAPECINAYYK;VDVLSALAEVALER;VHLNTTTESSPAK				736	1105;2806;7591;10804;11673;13248;13412;13690	True;True;True;True;True;True;True;True	1113;2826;7631;10889;11761;13346;13511;13791	2041;2042;5129;5130;13699;19460;19461;21059;23902;24229;24230;24231;24232;24760;24761	2427;2428;6019;6020;16066;23082;23083;24958;28400;28787;28788;28789;28790;29421;29422	2428;6019;16066;23082;24958;28400;28787;29421			-1
Solyc02g090360.3.1	Solyc02g090360.3.1	1	1	1	Solyc02g090360.3.1 L-ascorbate oxidase like (AHRD V3.3 *** A0A0B2RUS1_GLYSO)	1	1	1	1	3	3	3	60.381	538	538	0	16.847	4135000	1	YAVNSVSYVNPDTPLK				737	14756	True	14863	26700	31735	31735			-1
Solyc02g090420.2.1	Solyc02g090420.2.1	3	3	3	Solyc02g090420.2.1 LOW QUALITY:50S ribosomal protein L25, putative (AHRD V3.3 *** B9S8K5_RICCO)	1	3	3	3	21.9	21.9	21.9	26.882	242	242	0	19.761	16823000	5	AGSGSSTLLESGK;IPAVVFSQNYVQSKPDDPTSIVAASSVSR;LLCPAENIPQK				738	552;6540;8243	True;True;True	554;6577;8285	1009;1010;11843;11844;14842	1209;1210;13936;13937;17423	1210;13937;17423			-1
Solyc02g090570.3.1	Solyc02g090570.3.1	5	5	5	Solyc02g090570.3.1 Transducin/WD40 repeat-like superfamily protein (AHRD V3.3 *** AT3G50590.2)	1	5	5	5	5.3	5.3	5.3	176.5	1618	1618	0	42.025	30372000	11	IFSTPIESTLVFASHGDQIGLVK;IVASSGVVDEQTK;LLLANPTDINPR;LPLITILDTK;VVLNPNKPSMQTNFFEPAAIESIDIPR				739	6091;6852;8339;8570;14518	True;True;True;True;True	6124;6889;8381;8615;14624	11034;11035;12375;12376;15005;15006;15416;15417;26275;26276	12997;12998;12999;14558;14559;17604;17605;18072;18073;31191;31192;31193;31194	12998;14559;17604;18072;31193			-1
Solyc02g090630.3.1;Solyc02g090640.3.1	Solyc02g090630.3.1	7;1	7;1	7;1	Solyc02g090630.3.1 Patatin (AHRD V3.3 *** A0A0E0IDC7_ORYNI)	2	7	7	7	16.8	16.8	16.8	87.186	799	799;182	0	91.437	33019000	10	DAQNEDREFNLIDGGVAANNPTLVAIGEVTK;DAQNNENEFNLIDGGVAANNPTLIAIGEVTK;ENLQGLIK;IQDDTLTGNLASVDISTK;LHDTLTAVVIPTFDIK;TKDAQNNENEFNLIDGGVAANNPTLIAIGEVTK;VGEELLDKPTSK				740	1721;1722;3373;6616;8043;12636;13597	True;True;True;True;True;True;True	1735;1736;3395;6653;8085;12729;13697	3129;3130;3131;6138;11970;14502;14503;22771;24572	3681;3682;3683;3684;7210;14086;17015;17016;27035;29192	3681;3683;7210;14086;17015;27035;29192			-1;-1
Solyc02g090860.3.1;Solyc10g007065.1.1	Solyc02g090860.3.1	7;2	7;2	6;2	Solyc02g090860.3.1 Phenylalanyl-tRNA synthetase alpha chain, putative (AHRD V3.3 *** G7JG63_MEDTR)	2	7	7	6	20	20	16.5	56.684	490	490;349	0	50.841	38567000	14	ADEAEDAILAYLK;ADEAEDAILAYLKDNDEISNSAK;DSHDTFFLK;FAQDFGFGHDEILNVIR;IQNDEAVNQEDIDALKR;VDLGLIK;WVEVGNSGMFRPEMLLPMGLPEDVR				741	206;207;2406;3783;6643;13380;14708	True;True;True;True;True;True;True	207;208;2424;3808;6680;13479;14815	389;390;391;4387;6864;6865;12020;12021;24169;24170;26608	494;495;496;497;498;5169;8066;8067;14139;14140;14141;28720;28721;31623	494;496;5169;8067;14141;28720;31623			-1;-1
Solyc02g090910.3.1	Solyc02g090910.3.1	2	2	2	Solyc02g090910.3.1 RNA-binding (RRM/RBD/RNP motifs) family protein (AHRD V3.3 *** AT4G36960.2)	1	2	2	2	6.4	6.4	6.4	41.159	376	376	0	12.135	2060400	2	LVVLGIPWDVDTEGLR;VLDVYVPK				742	9094;13850	True;True	9141;13952	16383;25041	19277;29745	19277;29745			-1
[truncated: 2,347 more rows]

## Sheet: ProtScore
#	ID	Name	S1S3M	S2S3M	S3S3M	S3C3M	S2C3M	S1C3M	S1S7M	S2S7M	S3S7M	S1C7M	S2C7M	S3C7M	S2S10M	S3S10M	S1S10M	S1C10M	S2C10M	S3C10M	S4C10M	S1S3L10	S2S3L10(1)	S2S3LA1792	S1S3LA1792	S2C3L10	S3C3L10	S1C3L10	S2C3LA1792	S3C3LA1792pt	S1C3LA1792
[truncated: 3,845 more rows]

[truncated: 3 more sheets: ProtScore(Peptides), ProtScore(Peptides)_Filtered, Highly confid. Solyc protein No]
