# Supplementary material for: Proteomic Dynamics in the Interaction of Susceptible and Resistant Tomato Cultivars and Potato Cyst Nematodes
Source: Int J Mol Sci. 2025 Mar 20;26(6):2823. doi: 10.3390/ijms26062823 (PMC11943225; doi:10.3390/ijms26062823)
Supplement: Supplementary file 1 [file ijms-26-02823-s001.zip › Supplementary Table S2.xlsx]

## Sheet: S Fig Caption
This is the table with protein lists for Venn diagrams
The colors correspod for respective Venn diagrams
Plot A (columns A,B,C and D; yellow highlight): four groups representing Moneymaker proteins from noninfected control and 3, 7 and 10dpi.
Plot B (columns E,F and G; orange highlight): three groups representing proteins from Moneymaker, L10 and LA1792 all induced at 3 dpi.
Plot C (columns H and I; violet highlight): two groups representing proteins from both Moneymaker and L10 suppressed at 3 dpi.
Plot D (columns J and K; green highlight): two groups representing all proteins from both infected LA1792 at 3 dpi and LA1792 uninfected control.
Plot E (columns L and M; blue highlight): two groups representing all proteins from both infected L10 at 3 dpi and L10 uninfected control.

## Sheet: Venn_Proteins
MM_con	MM_3all	MM_7all	MM_10all	MM_3ind	L10_3ind	LA1792_3ind	MM_3sup	L10_3sup	LA1792_3all	LA1792_con	L10_3all	L10_con
Solyc09g009020.3.1	Solyc09g009020.3.1	Solyc09g009020.3.1	Solyc09g009020.3.1	Solyc01g006430.3.1	Solyc07g041970.3.1	Solyc08g068340.3.1	Solyc00g011890.3.1	Solyc02g082900.3.1	Solyc09g009020.3.1	Solyc09g009020.3.1	Solyc09g009020.3.1	Solyc09g009020.3.1
Solyc09g010630.3.1	Solyc05g014470.3.1	Solyc05g014470.3.1	Solyc05g014470.3.1	Solyc01g034020.3.1	Solyc07g005600.3.1	Solyc10g084800.2.1	Solyc00g026160.3.1	Solyc02g090630.3.1	Solyc05g014470.3.1	Solyc11g066060.2.1	Solyc05g014470.3.1	Solyc05g008460.3.1
Solyc03g083440.3.1	Solyc10g085555.1.1	Solyc10g085555.1.1	Solyc09g010630.3.1	Solyc01g079250.3.1	Solyc09g009530.3.1	Solyc02g069800.1.1	Solyc00g082150.3.1	Solyc06g034120.3.1	Solyc05g008460.3.1	Solyc05g008460.3.1	Solyc10g085555.1.1	Solyc09g010630.3.1
Solyc05g008460.3.1	Solyc05g008460.3.1	Solyc10g081510.2.1	Solyc03g083440.3.1	Solyc01g080530.3.1	Solyc12g044600.3.1	Solyc06g007930.3.1	Solyc01g006510.3.1	Solyc05g009890.1.1	Solyc03g083440.3.1	Solyc09g010630.3.1	Solyc05g008460.3.1	Solyc04g007550.3.1
Solyc04g007550.3.1	Solyc03g083440.3.1	Solyc05g008460.3.1	Solyc10g085555.1.1	Solyc01g090910.3.1	Solyc04g008150.2.1	Solyc09g031780.3.1	Solyc01g006610.2.1	Solyc02g037495.1.1	Solyc10g085555.1.1	Solyc04g007550.3.1	Solyc10g081510.2.1	Solyc11g066060.2.1
Solyc10g081510.2.1	Solyc09g010630.3.1	Solyc09g010630.3.1	Solyc10g081510.2.1	Solyc01g094237.1.1	Solyc02g069800.1.1	Solyc02g069260.3.1	Solyc01g006825.1.1	Solyc01g102510.3.1	Solyc10g081510.2.1	Solyc10g086410.3.1	Solyc04g007550.3.1	Solyc10g085555.1.1
Solyc11g066060.2.1	Solyc04g007550.3.1	Solyc04g007550.3.1	Solyc05g008460.3.1	Solyc01g094960.3.1	Solyc09g091000.3.1	Solyc12g011160.2.1	Solyc01g006900.3.1	Solyc01g009050.3.1	Solyc04g007550.3.1	Solyc09g009260.3.1	Solyc09g010630.3.1	Solyc10g086410.3.1
Solyc10g086410.3.1	Solyc10g081510.2.1	Solyc09g092380.3.1	Solyc11g066060.2.1	Solyc01g096670.3.1	Solyc09g090190.3.1	Solyc02g077240.3.1	Solyc01g007920.2.1	Solyc11g071600.2.1	Solyc09g010630.3.1	Solyc12g055800.3.1	Solyc07g042550.3.1	Solyc12g055800.3.1
Solyc12g055800.3.1	Solyc11g066060.2.1	Solyc03g083440.3.1	Solyc10g086410.3.1	Solyc01g096750.1.1	Solyc10g007060.3.1	Solyc12g009930.2.1	Solyc01g008440.3.1	Solyc08g075830.3.1	Solyc11g066060.2.1	Solyc04g014510.3.1	Solyc03g083440.3.1	Solyc05g014470.3.1
Solyc05g014470.3.1	Solyc12g055800.3.1	Solyc12g055800.3.1	Solyc04g007550.3.1	Solyc01g097520.3.1	Solyc04g058090.3.1	Solyc07g041970.3.1	Solyc01g008650.3.1	Solyc09g059460.3.1	Solyc07g042550.3.1	Solyc06g076020.3.1	Solyc00g006800.3.1	Solyc03g083440.3.1
Solyc07g062650.3.1	Solyc07g066600.3.1	Solyc09g092390.2.1	Solyc11g005330.2.1	Solyc01g099830.3.1	Solyc05g026540.3.1	Solyc04g008150.2.1	Solyc01g009050.3.1	Solyc03g098290.3.1	Solyc00g006800.3.1	Solyc07g052350.3.1	Solyc11g066060.2.1	Solyc10g081510.2.1
Solyc03g118020.3.1	Solyc10g086410.3.1	Solyc11g066060.2.1	Solyc12g055800.3.1	Solyc01g102590.3.1	Solyc06g072300.3.1	Solyc06g060250.3.1	Solyc01g009235.1.1	Solyc10g054910.1.1	Solyc02g086880.3.1	Solyc10g083570.2.1	Solyc02g086880.3.1	Solyc07g052350.3.1
Solyc11g005330.2.1	Solyc00g006800.3.1	Solyc12g098500.2.1	Solyc06g076020.3.1	Solyc01g103540.3.1	Solyc01g079250.3.1	Solyc03g082600.3.1	Solyc01g009240.3.1	Solyc10g083830.2.1	Solyc12g055800.3.1	Solyc12g010040.2.1	Solyc07g064130.2.1	Solyc07g066600.3.1
Solyc10g085555.1.1	Solyc02g086880.3.1	Solyc10g086410.3.1	Solyc07g066600.3.1	Solyc01g106450.3.1	Solyc05g025740.3.1	Solyc11g006320.2.1	Solyc01g009280.3.1	Solyc09g010420.3.1	Solyc11g005330.2.1	Solyc12g015880.2.1	Solyc07g065840.2.1	Solyc02g080200.3.1
Solyc09g009390.3.1	Solyc09g092380.3.1	Solyc00g006800.3.1	Solyc08g062910.3.1	Solyc01g108340.3.1	Solyc12g042380.2.1	Solyc07g006890.1.1	Solyc01g009620.3.1	Solyc11g012770.2.1	Solyc10g086410.3.1	Solyc11g005330.2.1	Solyc01g056940.3.1	Solyc02g080210.3.1
Solyc07g066600.3.1	Solyc11g005330.2.1	Solyc11g005330.2.1	Solyc08g062915.1.1	Solyc01g110130.3.1	Solyc04g026030.3.1	Solyc09g061230.3.1	Solyc01g009630.3.1	Solyc03g093520.3.1	Solyc07g065840.2.1	Solyc09g009390.3.1	Solyc01g096290.3.1	Solyc09g009260.3.1
Solyc08g082820.3.1	Solyc01g028810.3.1	Solyc07g042550.3.1	Solyc08g062920.3.1	Solyc01g110360.3.1	Solyc11g007960.2.1	Solyc07g005090.3.1	Solyc01g010940.3.1	Solyc09g011880.3.1	Solyc12g056120.1.1	Solyc09g091180.3.1	Solyc03g082570.3.1	Solyc04g011440.4.1
Solyc08g062910.3.1	Solyc09g092390.2.1	Solyc02g080200.3.1	Solyc07g062650.3.1	Solyc01g111240.3.1	Solyc01g095620.3.1	Solyc09g059310.3.1	Solyc01g020470.2.1	Solyc12g056530.2.1	Solyc12g015880.2.1	Solyc07g065840.2.1	Solyc08g008590.3.1	Solyc02g080220.3.1
Solyc08g062915.1.1	Solyc05g053470.3.1	Solyc02g080210.3.1	Solyc12g015880.2.1	Solyc02g062700.3.1	Solyc08g080680.3.1	Solyc02g093270.3.1	Solyc01g049960.3.1	Solyc06g082120.3.1	Solyc05g053470.3.1	Solyc03g078400.3.1	Solyc08g083120.3.1	Solyc06g076020.3.1
Solyc08g062920.3.1	Solyc07g064130.2.1	Solyc07g066600.3.1	Solyc07g065840.2.1	Solyc02g069490.3.1	Solyc03g117870.3.1	Solyc09g091000.3.1	Solyc01g058390.3.1	Solyc03g113570.1.1	Solyc04g014510.3.1	Solyc07g062650.3.1	Solyc10g006480.2.1	Solyc07g062650.3.1
Solyc06g076020.3.1	Solyc03g118020.3.1	Solyc07g064130.2.1	Solyc09g009260.3.1	Solyc02g071180.3.1	Solyc03g120350.3.1	Solyc03g007810.3.1	Solyc01g058730.3.1	Solyc04g010240.3.1	Solyc05g050970.3.1	Solyc05g053470.3.1	Solyc11g005670.2.1	Solyc07g065840.2.1
Solyc07g017780.3.1	Solyc08g062910.3.1	Solyc08g062910.3.1	Solyc04g011440.4.1	Solyc02g071475.1.1	Solyc02g082920.3.1	Solyc05g048760.3.1	Solyc01g060180.3.1	Solyc02g068450.3.1	Solyc09g092380.3.1	Solyc10g085555.1.1	Solyc12g098940.2.1	Solyc11g005330.2.1
Solyc03g078400.3.1	Solyc08g062915.1.1	Solyc08g062915.1.1	Solyc02g080200.3.1	Solyc02g078900.3.1	Solyc01g109140.3.1	Solyc08g008670.3.1	Solyc01g066050.3.1	Solyc10g055780.1.1	Solyc08g062910.3.1	Solyc05g014470.3.1	Solyc12g099030.2.1	Solyc05g053470.3.1
Solyc01g102310.3.1	Solyc08g062920.3.1	Solyc08g062920.3.1	Solyc02g080210.3.1	Solyc02g082180.3.1	Solyc09g005010.3.1	Solyc12g006470.2.1	Solyc01g067370.3.1	Solyc02g068640.3.1	Solyc08g062915.1.1	Solyc02g091130.3.1	Solyc08g062910.3.1	Solyc12g015880.2.1
Solyc04g011440.4.1	Solyc01g056940.3.1	Solyc04g011440.4.1	Solyc00g006800.3.1	Solyc02g084440.3.1	Solyc06g009280.1.1	Solyc12g042380.2.1	Solyc01g067720.3.1	Solyc02g080670.3.1	Solyc08g062920.3.1	Solyc10g078550.3.1	Solyc08g062915.1.1	Solyc11g066100.2.1
Solyc02g080200.3.1	Solyc01g096290.3.1	Solyc11g008870.2.1	Solyc03g118020.3.1	Solyc02g085833.1.1	Solyc07g043500.1.1	Solyc01g079880.3.1	Solyc01g067905.1.1	Solyc03g111140.3.1	Solyc03g078400.3.1	Solyc03g114150.3.1	Solyc08g062920.3.1	Solyc08g062910.3.1
Solyc02g080210.3.1	Solyc03g082570.3.1	Solyc05g050970.3.1	Solyc02g080220.3.1	Solyc02g088780.3.1	Solyc05g005780.3.1	Solyc10g007060.3.1	Solyc01g068590.3.1	Solyc08g029160.1.1	Solyc02g080200.3.1	Solyc07g052510.4.1	Solyc12g055800.3.1	Solyc08g062915.1.1
Solyc11g066100.2.1	Solyc08g008590.3.1	Solyc03g118020.3.1	Solyc03g078400.3.1	Solyc02g091890.2.1	Solyc11g069090.2.1	Solyc05g055090.3.1	Solyc01g073650.3.1	Solyc09g090600.3.1	Solyc02g080210.3.1	Solyc12g005860.2.1	Solyc12g015880.2.1	Solyc08g062920.3.1
Solyc12g015880.2.1	Solyc08g083120.3.1	Solyc01g056940.3.1	Solyc08g014000.3.1	Solyc02g092300.1.1	Solyc06g009830.3.1	Solyc06g019170.3.1	Solyc01g079610.3.1	Solyc01g097540.3.1	Solyc09g092390.2.1	Solyc01g005560.3.1	Solyc11g005330.2.1	Solyc03g118020.3.1
Solyc04g012120.3.1	Solyc10g006480.2.1	Solyc01g096290.3.1	Solyc01g028810.3.1	Solyc02g092640.3.1	Solyc00g282510.2.1	Solyc06g084760.2.1	Solyc01g079950.3.1	Solyc02g091190.3.1	Solyc09g009390.3.1	Solyc04g011440.4.1	Solyc09g092380.3.1	Solyc01g060020.3.1
Solyc02g091130.3.1	Solyc11g005670.2.1	Solyc03g082570.3.1	Solyc05g050970.3.1	Solyc02g094200.3.1	Solyc10g011920.2.1	Solyc07g062510.2.1	Solyc01g080230.3.1	Solyc01g066860.3.1	Solyc07g052350.3.1	Solyc05g050970.3.1	Solyc07g066600.3.1	Solyc02g091130.3.1
Solyc01g005560.3.1	Solyc12g098940.2.1	Solyc08g008590.3.1	Solyc07g064130.2.1	Solyc03g005260.3.1	Solyc10g086780.2.1	Solyc07g062520.3.1	Solyc01g081070.3.1	Solyc07g041490.2.1	Solyc11g008870.2.1	Solyc07g017780.3.1	Solyc09g092390.2.1	Solyc05g050970.3.1
Solyc02g080220.3.1	Solyc12g099030.2.1	Solyc08g083120.3.1	Solyc07g042550.3.1	Solyc03g007610.3.1	Solyc03g120670.3.1	Solyc01g103750.3.1	Solyc01g081310.3.1	Solyc01g067740.3.1	Solyc04g011440.4.1	Solyc09g090140.3.1	Solyc10g086410.3.1	Solyc00g006800.3.1
Solyc07g065840.2.1	Solyc12g015880.2.1	Solyc10g006480.2.1	Solyc03g082920.3.1	Solyc03g019690.1.1	Solyc03g082600.3.1	Solyc10g011930.1.1	Solyc01g088170.4.1	Solyc04g009410.3.1	Solyc04g081570.3.1	Solyc01g028810.3.1	Solyc01g005560.3.1	Solyc03g078400.3.1
Solyc07g052350.3.1	Solyc09g009260.3.1	Solyc11g005670.2.1	Solyc11g066100.2.1	Solyc03g042560.2.1	Solyc12g009930.2.1	Solyc10g081610.2.1	Solyc01g088200.3.1	Solyc09g009030.3.1	Solyc03g118020.3.1	Solyc01g106210.3.1	Solyc05g050970.3.1	Solyc07g017780.3.1
Solyc03g082920.3.1	Solyc02g080200.3.1	Solyc12g098940.2.1	Solyc02g086880.3.1	Solyc03g044097.1.1	Solyc07g008780.3.1	Solyc06g071550.3.1	Solyc01g088230.3.1	Solyc01g058390.3.1	Solyc06g076020.3.1	Solyc03g118020.3.1	Solyc12g096000.2.1	Solyc10g007290.3.1
Solyc04g077020.3.1	Solyc02g080210.3.1	Solyc12g099030.2.1	Solyc08g082820.3.1	Solyc03g044100.3.1	Solyc09g015650.3.1	Solyc05g009220.3.1	Solyc01g088610.3.1	Solyc09g091670.3.1	Solyc08g082820.3.1	Solyc02g084800.3.1	Solyc08g062800.3.1	Solyc05g052510.3.1
Solyc08g014000.3.1	Solyc08g014000.3.1	Solyc06g076020.3.1	Solyc02g091130.3.1	Solyc03g044140.3.1	Solyc01g009380.3.1	Solyc07g049670.3.1	Solyc01g090670.3.1	Solyc07g056490.4.1	Solyc09g009260.3.1	Solyc11g066100.2.1	Solyc05g052510.3.1	Solyc07g042550.3.1
Solyc09g009260.3.1	Solyc07g065840.2.1	Solyc08g082820.3.1	Solyc04g045340.3.1	Solyc03g044150.3.1	Solyc11g010780.1.1	Solyc12g006460.2.1	Solyc01g094030.3.1	Solyc02g086730.2.1	Solyc01g106210.3.1	Solyc11g072190.2.1	Solyc03g118020.3.1	Solyc04g012120.3.1
Solyc10g007290.3.1	Solyc07g042550.3.1	Solyc07g065840.2.1	Solyc01g056940.3.1	Solyc03g080150.3.1	Solyc04g014670.3.1	Solyc03g121980.3.1	Solyc01g094060.3.1	Solyc08g080570.3.1	Solyc07g062650.3.1	Solyc08g082820.3.1	Solyc01g028810.3.1	Solyc09g091180.3.1
Solyc07g052510.4.1	Solyc06g076020.3.1	Solyc05g052510.3.1	Solyc01g096290.3.1	Solyc03g082490.3.1	Solyc05g051850.3.1	Solyc05g054760.3.1	Solyc01g094370.3.1	Solyc11g071620.3.1	Solyc06g063330.3.1	Solyc04g012120.3.1	Solyc12g098500.2.1	Solyc01g059965.1.1
Solyc01g028810.3.1	Solyc01g106210.3.1	Solyc12g015880.2.1	Solyc03g082570.3.1	Solyc03g096360.3.1	Solyc02g092730.3.1	Solyc05g026540.3.1	Solyc01g094530.3.1	Solyc01g088800.3.1	Solyc06g071920.3.1	Solyc12g099100.2.1	Solyc07g052350.3.1	Solyc01g059980.3.1
Solyc08g081530.3.1	Solyc07g052350.3.1	Solyc02g080220.3.1	Solyc08g008590.3.1	Solyc03g097840.3.1	Solyc11g065490.2.1	Solyc06g083440.3.1	Solyc01g094560.3.1	Solyc02g088550.3.1	Solyc06g073190.3.1	Solyc04g011350.3.1	Solyc11g039980.2.1	Solyc08g081530.3.1
Solyc11g051160.2.1	Solyc04g011440.4.1	Solyc09g009260.3.1	Solyc08g083120.3.1	Solyc03g112660.3.1	Solyc01g108860.3.1	Solyc05g051850.3.1	Solyc01g094690.3.1	Solyc10g086090.2.1	Solyc03g082920.3.1	Solyc10g080500.2.1	Solyc02g091130.3.1	Solyc09g009390.3.1
Solyc00g006800.3.1	Solyc07g044840.3.1	Solyc01g005560.3.1	Solyc10g006480.2.1	Solyc03g113080.3.1	Solyc01g094960.3.1	Solyc01g095620.3.1	Solyc01g094790.3.1	Solyc10g008900.3.1	Solyc07g066600.3.1	Solyc04g011500.3.1	Solyc08g082820.3.1	Solyc04g045340.3.1
Solyc10g080500.2.1	Solyc05g050970.3.1	Solyc08g014000.3.1	Solyc11g005670.2.1	Solyc03g116620.3.1	Solyc01g090690.3.1	Solyc03g117870.3.1	Solyc01g096780.3.1	Solyc09g075870.2.1	Solyc02g091130.3.1	Solyc05g054480.3.1	Solyc07g044840.3.1	Solyc10g083570.2.1
Solyc05g052510.3.1	Solyc12g098500.2.1	Solyc07g062650.3.1	Solyc12g098940.2.1	Solyc03g116810.3.1	Solyc02g064680.3.1	Solyc09g082970.3.1	Solyc01g097390.3.1	Solyc11g011130.2.1	Solyc04g012120.3.1	Solyc01g102310.3.1	Solyc09g009260.3.1	Solyc04g077020.3.1
Solyc12g010040.2.1	Solyc08g082820.3.1	Solyc07g052350.3.1	Solyc12g099030.2.1	Solyc03g118270.1.1	Solyc08g067090.3.1	Solyc07g005600.3.1	Solyc01g097450.3.1	Solyc01g066840.3.1	Solyc02g080220.3.1	Solyc11g051160.2.1	Solyc10g055670.2.1	Solyc07g064130.2.1
Solyc07g042550.3.1	Solyc12g056120.1.1	Solyc03g078400.3.1	Solyc04g077020.3.1	Solyc03g121360.1.1	Solyc05g048760.3.1	Solyc05g006750.3.1	Solyc01g098020.2.1	Solyc08g075390.3.1	Solyc01g060020.3.1	Solyc04g081490.3.1	Solyc06g011280.3.1	Solyc07g044840.3.1
Solyc11g008870.2.1	Solyc07g062650.3.1	Solyc03g082920.3.1	Solyc02g084800.3.1	Solyc04g007760.3.1	Solyc07g019460.3.1	Solyc06g065210.4.1	Solyc01g098780.3.1	Solyc10g084210.2.1	Solyc01g059965.1.1	Solyc03g082920.3.1	Solyc03g082920.3.1	Solyc01g005560.3.1
Solyc04g011500.3.1	Solyc07g043320.3.1	Solyc11g066100.2.1	Solyc12g094620.2.1	Solyc04g010220.3.1	Solyc06g050440.3.1	Solyc01g096435.1.1	Solyc01g099180.3.1	Solyc07g052530.3.1	Solyc01g059980.3.1	Solyc08g014000.3.1	Solyc01g060020.3.1	Solyc10g080500.2.1
Solyc05g054480.3.1	Solyc01g060020.3.1	Solyc09g009390.3.1	Solyc07g052350.3.1	Solyc04g014390.3.1	Solyc03g005600.3.1	Solyc01g079980.3.1	Solyc01g099690.3.1	Solyc01g087740.1.1	Solyc01g005560.3.1	Solyc11g065990.2.1	Solyc07g062650.3.1	Solyc06g005060.3.1
Solyc11g011330.2.1	Solyc02g091130.3.1	Solyc02g084800.3.1	Solyc09g092380.3.1	Solyc04g026380.3.1	Solyc06g063240.3.1	Solyc12g010360.2.1	Solyc01g100050.3.1	Solyc07g009320.3.1	Solyc07g043320.3.1	Solyc06g076090.3.1	Solyc01g059965.1.1	Solyc06g009970.3.1
Solyc09g018450.3.1	Solyc06g005060.3.1	Solyc06g063330.3.1	Solyc05g053470.3.1	Solyc04g039670.3.1	Solyc04g078290.3.1	Solyc03g005260.3.1	Solyc01g100520.3.1	Solyc04g009950.3.1	Solyc10g080500.2.1	Solyc07g066600.3.1	Solyc01g059980.3.1	Solyc01g028810.3.1
Solyc11g010200.2.1	Solyc06g009970.3.1	Solyc07g044840.3.1	Solyc11g008870.2.1	Solyc04g047720.3.1	Solyc06g009960.2.1	Solyc12g010390.2.1	Solyc01g101240.3.1	Solyc01g006510.3.1	Solyc08g014000.3.1	Solyc06g063330.3.1	Solyc06g051310.3.1	Solyc08g082820.3.1
Solyc01g104775.1.1	Solyc01g059965.1.1	Solyc04g012120.3.1	Solyc12g010040.2.1	Solyc04g049630.3.1	Solyc12g098420.2.1	Solyc08g006410.3.1	Solyc01g102380.4.1	Solyc03g096460.3.1	Solyc07g017780.3.1	Solyc09g082060.3.1	Solyc03g078400.3.1	Solyc01g106210.3.1
Solyc08g006890.3.1	Solyc01g059980.3.1	Solyc04g081570.3.1	Solyc05g052510.3.1	Solyc04g054480.3.1	Solyc03g119080.4.1	Solyc07g005020.3.1	Solyc01g102700.3.1	Solyc04g082260.3.1	Solyc12g098500.2.1	Solyc08g081530.3.1	Solyc11g008870.2.1	Solyc04g011500.3.1
Solyc05g050970.3.1	Solyc03g078400.3.1	Solyc01g106210.3.1	Solyc10g007290.3.1	Solyc04g063230.3.1	Solyc03g005250.3.1	Solyc04g026030.3.1	Solyc01g102830.3.1	Solyc07g062070.3.1	Solyc05g052510.3.1	Solyc09g092380.3.1	Solyc01g106210.3.1	Solyc06g074980.3.1
Solyc01g106210.3.1	Solyc06g073190.3.1	Solyc04g077020.3.1	Solyc11g011330.2.1	Solyc04g064710.3.1	Solyc06g061170.3.1	Solyc02g092730.3.1	Solyc01g102900.3.1	Solyc06g083470.3.1	Solyc11g039980.2.1	Solyc09g092390.2.1	Solyc08g006880.3.1	Solyc04g014510.3.1
Solyc04g074510.3.1	Solyc03g082920.3.1	Solyc03g118040.3.1	Solyc10g080500.2.1	Solyc04g074390.3.1	Solyc04g055200.3.1	Solyc06g072300.3.1	Solyc01g106610.2.1	Solyc06g048610.3.1	Solyc07g044840.3.1	Solyc12g008630.2.1	Solyc02g080200.3.1	Solyc05g054480.3.1
Solyc10g083570.2.1	Solyc11g069790.2.1	Solyc12g005860.2.1	Solyc09g092390.2.1	Solyc04g076320.3.1	Solyc01g111240.3.1	Solyc03g098600.3.1	Solyc01g107540.3.1	Solyc09g008800.3.1	Solyc10g083570.2.1	Solyc10g076240.2.1	Solyc02g080210.3.1	Solyc11g010200.2.1
Solyc10g084050.2.1	Solyc02g080220.3.1	Solyc01g028810.3.1	Solyc01g005560.3.1	Solyc04g080240.3.1	Solyc03g005340.3.1	Solyc08g068330.3.1	Solyc01g108150.3.1	Solyc10g083740.2.1	Solyc02g084800.3.1	Solyc11g011330.2.1	Solyc04g011440.4.1	Solyc04g074510.3.1
Solyc06g074980.3.1	Solyc11g008870.2.1	Solyc04g045340.3.1	Solyc04g011500.3.1	Solyc04g081820.3.1	Solyc03g005260.3.1	Solyc09g015650.3.1	Solyc01g108280.3.1	Solyc10g085480.2.1	Solyc04g011500.3.1	Solyc11g011960.2.1	Solyc06g076020.3.1	Solyc01g056940.3.1
Solyc06g063330.3.1	Solyc06g074980.3.1	Solyc11g011330.2.1	Solyc01g106210.3.1	Solyc05g010710.2.1	Solyc00g014830.3.1	Solyc10g009220.3.1	Solyc01g108680.3.1	Solyc02g078260.3.1	Solyc12g005860.2.1	Solyc03g096000.3.1	Solyc11g011960.2.1	Solyc01g096290.3.1
Solyc09g090140.3.1	Solyc04g012120.3.1	Solyc10g007290.3.1	Solyc09g008280.2.1	Solyc05g018700.3.1	Solyc09g009360.1.1	Solyc09g011660.3.1	Solyc01g108840.3.1	Solyc01g106450.3.1	Solyc05g054480.3.1	Solyc06g073190.3.1	Solyc04g014510.3.1	Solyc03g082570.3.1
Solyc07g044840.3.1	Solyc01g005560.3.1	Solyc04g014510.3.1	Solyc01g104775.1.1	Solyc05g049980.3.1	Solyc10g085920.2.1	Solyc03g120750.3.1	Solyc01g109655.1.1	Solyc04g007860.3.1	Solyc01g106260.3.1	Solyc11g011380.2.1	Solyc07g043320.3.1	Solyc08g008590.3.1
Solyc04g081570.3.1	Solyc07g017780.3.1	Solyc12g056120.1.1	Solyc04g012120.3.1	Solyc05g052810.3.1	Solyc12g100270.2.1	Solyc01g110520.3.1	Solyc01g109960.3.1	Solyc10g081720.2.1	Solyc10g078550.3.1	Solyc10g086460.2.1	Solyc06g063330.3.1	Solyc08g083120.3.1
Solyc10g078550.3.1	Solyc06g063330.3.1	Solyc08g062800.3.1	Solyc06g071100.3.1	Solyc05g055730.3.1	Solyc12g087940.2.1	Solyc07g043420.3.1	Solyc01g111100.4.1	Solyc04g081200.3.1	Solyc04g045340.3.1	Solyc04g011390.1.1	Solyc04g045340.3.1	Solyc10g006480.2.1
Solyc06g076090.3.1	Solyc05g052510.3.1	Solyc12g096000.2.1	Solyc06g073190.3.1	Solyc05g056350.3.1	Solyc11g011220.2.1	Solyc06g009830.3.1	Solyc01g111230.3.1	Solyc08g006560.3.1	Solyc08g006880.3.1	Solyc05g054610.1.1	Solyc12g056120.1.1	Solyc11g005670.2.1
Solyc07g053280.3.1	Solyc11g066100.2.1	Solyc10g084050.2.1	Solyc09g009390.3.1	Solyc05g056580.3.1	Solyc04g082780.3.1	Solyc07g017860.3.1	Solyc01g111250.3.1	Solyc08g075400.3.1	Solyc11g011330.2.1	Solyc06g005420.1.1	Solyc04g012120.3.1	Solyc12g098940.2.1
Solyc03g118040.3.1	Solyc01g106260.3.1	Solyc02g091130.3.1	Solyc05g054480.3.1	Solyc06g050440.3.1	Solyc06g071550.3.1	Solyc08g068690.1.1	Solyc01g111260.2.1	Solyc08g079920.2.1	Solyc07g064130.2.1	Solyc06g005430.1.1	Solyc09g009390.3.1	Solyc12g099030.2.1
Solyc04g011350.3.1	Solyc11g011330.2.1	Solyc12g010040.2.1	Solyc09g018450.3.1	Solyc06g053670.1.1	Solyc11g071790.2.1	Solyc08g068730.1.1	Solyc01g111640.3.1	Solyc10g084120.2.1	Solyc01g028810.3.1	Solyc06g072240.1.1	Solyc12g005860.2.1	Solyc03g082920.3.1
Solyc11g069720.2.1	Solyc11g039980.2.1	Solyc04g011350.3.1	Solyc10g083570.2.1	Solyc06g062510.3.1	Solyc04g039830.2.1	Solyc01g058380.1.1	Solyc01g111660.3.1	Solyc10g077070.2.1	Solyc11g066100.2.1	Solyc06g075830.2.1	Solyc11g011330.2.1	Solyc11g011330.2.1
Solyc04g081490.3.1	Solyc10g080500.2.1	Solyc06g073190.3.1	Solyc12g005860.2.1	Solyc06g062530.3.1	Solyc10g083110.2.1	Solyc03g031670.3.1	Solyc01g112100.3.1	Solyc01g098550.3.1	Solyc04g011350.3.1	Solyc06g075930.1.1	Solyc03g096000.3.1	Solyc08g014000.3.1
Solyc02g086880.3.1	Solyc06g011280.3.1	Solyc10g080500.2.1	Solyc08g006890.3.1	Solyc06g062590.3.1	Solyc06g053480.3.1	Solyc06g052080.3.1	Solyc02g014830.3.1	Solyc03g082580.3.1	Solyc06g074980.3.1	Solyc06g075960.1.1	Solyc05g053470.3.1	Solyc07g052510.4.1
Solyc11g069430.2.1	Solyc10g083570.2.1	Solyc04g011500.3.1	Solyc01g106260.3.1	Solyc06g063000.3.1	Solyc06g008170.3.1	Solyc09g059460.3.1	Solyc02g020980.3.1	Solyc03g082590.3.1	Solyc03g118040.3.1	Solyc11g072840.1.1	Solyc10g083570.2.1	Solyc08g006890.3.1
Solyc04g045340.3.1	Solyc01g104170.3.1	Solyc05g054480.3.1	Solyc06g011280.3.1	Solyc06g064550.3.1	Solyc06g083780.3.1	Solyc03g044330.1.1	Solyc02g021650.3.1	Solyc12g010320.2.1	Solyc11g069790.2.1	Solyc11g072860.2.1	Solyc02g084800.3.1	Solyc01g104775.1.1
Solyc06g005435.1.1	Solyc04g011500.3.1	Solyc11g039980.2.1	Solyc06g074980.3.1	Solyc06g065530.3.1	Solyc09g072870.3.1	Solyc07g061940.3.1	Solyc02g032820.3.1	Solyc06g074650.3.1	Solyc06g011280.3.1	Solyc05g052510.3.1	Solyc12g095990.2.1	Solyc09g092380.3.1
Solyc11g065990.2.1	Solyc09g009390.3.1	Solyc08g006880.3.1	Solyc06g063330.3.1	Solyc06g072510.3.1	Solyc09g090610.3.1	Solyc03g112910.3.1	Solyc02g037495.1.1	Solyc06g068140.3.1	Solyc12g010040.2.1	Solyc10g081510.2.1	Solyc06g005060.3.1	Solyc06g063330.3.1
Solyc01g106260.3.1	Solyc05g054480.3.1	Solyc02g086880.3.1	Solyc08g081530.3.1	Solyc06g073150.3.1	Solyc03g097410.1.1	Solyc02g086730.2.1	Solyc02g049070.3.1	Solyc02g072105.1.1	Solyc10g086460.2.1	Solyc01g104775.1.1	Solyc06g009970.3.1	Solyc01g106260.3.1
Solyc05g053470.3.1	Solyc08g006880.3.1	Solyc11g011960.2.1	Solyc06g005060.3.1	Solyc06g073160.3.1	Solyc01g088610.3.1	Solyc10g084670.2.1	Solyc02g064670.1.1	Solyc11g042930.2.1	Solyc06g005060.3.1	Solyc04g011510.3.1	Solyc10g078550.3.1	Solyc12g010040.2.1
Solyc06g071100.3.1	Solyc04g077020.3.1	Solyc06g074980.3.1	Solyc06g009970.3.1	Solyc06g074790.1.1	Solyc06g067860.3.1	Solyc02g081990.3.1	Solyc02g065630.3.1	Solyc09g083380.3.1	Solyc06g009970.3.1	Solyc03g083440.3.1	Solyc10g007290.3.1	Solyc02g063090.3.1
Solyc06g007320.3.1	Solyc04g045340.3.1	Solyc05g053470.3.1	Solyc07g044840.3.1	Solyc06g076150.3.1	Solyc09g018730.3.1	Solyc01g112150.3.1	Solyc02g068500.3.1	Solyc10g083300.2.1	Solyc11g065990.2.1	Solyc08g062910.3.1	Solyc04g077020.3.1	Solyc11g008870.2.1
Solyc09g092380.3.1	Solyc02g067460.3.1	Solyc06g011280.3.1	Solyc04g074510.3.1	Solyc07g017400.3.1	Solyc01g079450.3.1	Solyc01g011340.3.1	Solyc02g069150.3.1	Solyc11g069180.2.1	Solyc09g073000.3.1	Solyc08g062915.1.1	Solyc04g011510.3.1	Solyc09g092390.2.1
Solyc01g104170.3.1	Solyc10g078550.3.1	Solyc11g069790.2.1	Solyc05g053810.3.1	Solyc07g019460.3.1	Solyc11g072550.2.1	Solyc05g006590.3.1	Solyc02g070110.1.1	Solyc08g007530.3.1	Solyc11g011380.2.1	Solyc08g062920.3.1	Solyc06g074980.3.1	Solyc11g051160.2.1
Solyc09g092390.2.1	Solyc01g099770.3.1	Solyc10g055670.2.1	Solyc12g098500.2.1	Solyc07g026650.3.1	Solyc09g009510.3.1	Solyc03g036470.2.1	Solyc02g070170.1.1	Solyc06g071720.1.1	Solyc10g007290.3.1	Solyc06g011280.3.1	Solyc06g009020.2.1	Solyc10g084050.2.1
Solyc02g063070.3.1	Solyc01g090750.3.1	Solyc01g090750.3.1	Solyc09g090140.3.1	Solyc07g039450.3.1	Solyc08g080410.3.1	Solyc08g080170.3.1	Solyc02g070180.2.1	Solyc06g084210.3.1	Solyc01g099770.3.1	Solyc09g091470.3.1	Solyc06g009040.3.1	Solyc10g078550.3.1
Solyc01g088080.3.1	Solyc02g085790.3.1	Solyc06g071920.3.1	Solyc03g118040.3.1	Solyc07g043390.3.1	Solyc08g008670.3.1	Solyc03g007240.3.1	Solyc02g071170.3.1	Solyc06g082220.3.1	Solyc11g010200.2.1	Solyc02g080200.3.1	Solyc11g066100.2.1	Solyc02g067460.3.1
Solyc04g014510.3.1	Solyc09g091180.3.1	Solyc01g106260.3.1	Solyc11g069720.2.1	Solyc07g044760.3.1	Solyc00g140060.3.1	Solyc12g096520.2.1	Solyc02g071340.2.1	Solyc03g006510.3.1	Solyc08g081530.3.1	Solyc02g080210.3.1	Solyc01g106260.3.1	Solyc02g063070.3.1
Solyc02g067460.3.1	Solyc12g010040.2.1	Solyc04g074510.3.1	Solyc10g084050.2.1	Solyc07g047670.3.1	Solyc05g054965.1.1	Solyc10g038120.2.1	Solyc02g071350.3.1	Solyc05g007100.3.1	Solyc07g053280.3.1	Solyc06g051310.3.1	Solyc10g080500.2.1	Solyc11g069000.2.1
Solyc03g096000.3.1	Solyc04g081570.3.1	Solyc02g084780.3.1	Solyc02g084780.3.1	Solyc07g053690.3.1	Solyc07g062490.1.1	Solyc08g068770.2.1	Solyc02g071690.2.1	Solyc06g007180.3.1	Solyc06g076090.3.1	Solyc01g106260.3.1	Solyc04g011500.3.1	Solyc04g011350.3.1
Solyc06g076640.3.1	Solyc11g069000.2.1	Solyc11g069720.2.1	Solyc01g109540.3.1	Solyc07g055300.3.1	Solyc07g008330.3.1	Solyc08g068780.2.1	Solyc02g071700.3.1	Solyc10g079130.2.1	Solyc01g100320.3.1	Solyc08g029000.3.1	Solyc09g073000.3.1	Solyc12g043110.2.1
Solyc04g015830.3.1	Solyc08g006890.3.1	Solyc01g060020.3.1	Solyc06g071920.3.1	Solyc07g062490.1.1	Solyc10g084670.2.1	Solyc08g068710.1.1	Solyc02g072105.1.1	Solyc10g081240.2.1	Solyc11g069720.2.1	Solyc02g086880.3.1	Solyc08g014000.3.1	Solyc01g102310.3.1
Solyc06g051310.3.1	Solyc04g074510.3.1	Solyc09g090980.3.1	Solyc07g053280.3.1	Solyc07g065050.3.1	Solyc06g072570.3.1	Solyc07g017900.3.1	Solyc02g077600.3.1	Solyc02g093630.3.1	Solyc01g104775.1.1	Solyc10g055670.2.1	Solyc12g010040.2.1	Solyc10g076240.2.1
Solyc09g091470.3.1	Solyc10g007290.3.1	Solyc09g073000.3.1	Solyc12g096000.2.1	Solyc07g065650.2.1	Solyc11g012410.2.1	Solyc03g111850.3.1	Solyc02g077740.3.1	Solyc07g065280.3.1	Solyc09g090140.3.1	Solyc07g006790.3.1	Solyc04g081570.3.1	Solyc06g005435.1.1
Solyc07g043320.3.1	Solyc11g065990.2.1	Solyc10g083570.2.1	Solyc08g062800.3.1	Solyc08g066330.2.1	Solyc03g121980.3.1	Solyc03g005340.3.1	Solyc02g078570.3.1	Solyc04g077060.3.1	Solyc01g056940.3.1	Solyc10g007290.3.1	Solyc05g054480.3.1	Solyc09g008280.2.1
Solyc11g072190.2.1	Solyc09g008280.2.1	Solyc08g079170.3.1	Solyc12g095990.2.1	Solyc08g068690.1.1	Solyc12g049270.2.1	Solyc02g090860.3.1	Solyc02g078840.3.1	Solyc07g062400.3.1	Solyc01g096290.3.1	Solyc11g011920.2.1	Solyc02g063090.3.1	Solyc11g069720.2.1
Solyc10g052880.1.1	Solyc01g104775.1.1	Solyc01g099770.3.1	Solyc11g065990.2.1	Solyc08g068730.1.1	Solyc09g065830.3.1	Solyc01g111830.3.1	Solyc02g078990.3.1	Solyc08g077780.3.1	Solyc03g082570.3.1	Solyc06g071000.3.1	Solyc02g080220.3.1	Solyc09g090140.3.1
Solyc05g053810.3.1	Solyc05g053810.3.1	Solyc01g059965.1.1	Solyc11g011960.2.1	Solyc08g077240.3.1	Solyc06g062530.3.1	Solyc09g009530.3.1	Solyc02g079100.3.1	Solyc11g072950.2.1	Solyc08g008590.3.1	Solyc02g063070.3.1	Solyc08g006890.3.1	Solyc01g104170.3.1
Solyc10g076240.2.1	Solyc10g086460.2.1	Solyc01g059980.3.1	Solyc12g043110.2.1	Solyc09g005010.3.1	Solyc01g097520.3.1	Solyc03g097270.3.1	Solyc02g079440.2.1	Solyc10g078540.2.1	Solyc08g083120.3.1	Solyc00g006800.3.1	Solyc11g065990.2.1	Solyc11g065990.2.1
Solyc08g006880.3.1	Solyc02g063090.3.1	Solyc01g104775.1.1	Solyc09g091180.3.1	Solyc09g010520.3.1	Solyc09g005523.1.1	Solyc12g044600.3.1	Solyc02g080670.3.1	Solyc10g079890.2.1	Solyc10g006480.2.1	Solyc04g074510.3.1	Solyc01g104170.3.1	Solyc01g088080.3.1
Solyc09g008280.2.1	Solyc09g090140.3.1	Solyc11g010200.2.1	Solyc02g067460.3.1	Solyc09g018730.3.1	Solyc09g005530.3.1	Solyc05g005780.3.1	Solyc02g081400.3.1	Solyc02g068150.3.1	Solyc11g005670.2.1	Solyc06g072580.3.1	Solyc03g114500.3.1	Solyc10g086460.2.1
Solyc10g050890.2.1	Solyc01g103450.3.1	Solyc09g090970.3.1	Solyc02g063090.3.1	Solyc09g075280.2.1	Solyc09g005810.3.1	Solyc05g055770.3.1	Solyc02g081690.1.1	Solyc11g042610.2.1	Solyc12g098940.2.1	Solyc10g081030.2.1	Solyc09g018450.3.1	Solyc12g056120.1.1
Solyc06g005060.3.1	Solyc10g084050.2.1	Solyc06g051310.3.1	Solyc06g051310.3.1	Solyc09g083370.3.1	Solyc01g102660.3.1	Solyc02g068150.3.1	Solyc02g081970.3.1	Solyc09g031650.3.1	Solyc12g099030.2.1	Solyc11g010200.2.1	Solyc03g115990.2.1	Solyc09g083080.3.1
Solyc06g009970.3.1	Solyc12g005860.2.1	Solyc03g096000.3.1	Solyc12g056120.1.1	Solyc09g090190.3.1	Solyc07g065050.3.1	Solyc04g014250.3.1	Solyc02g082350.3.1	Solyc02g086610.3.1	Solyc10g084050.2.1	Solyc04g015830.3.1	Solyc04g081490.3.1	Solyc03g118040.3.1
Solyc03g034180.3.1	Solyc08g062800.3.1	Solyc08g006890.3.1	Solyc07g016150.3.1	Solyc09g091000.3.1	Solyc10g075120.2.1	Solyc01g097550.3.1	Solyc02g082460.3.1	Solyc09g007350.3.1	Solyc04g074510.3.1	Solyc09g007250.3.1	Solyc06g005160.3.1	Solyc02g084800.3.1
Solyc11g039980.2.1	Solyc12g096000.2.1	Solyc02g067460.3.1	Solyc01g088080.3.1	Solyc10g007960.1.1	Solyc11g065930.2.1	Solyc04g077060.3.1	Solyc02g082540.3.1	Solyc10g084310.2.1	Solyc04g077020.3.1	Solyc02g024050.3.1	Solyc03g118040.3.1	Solyc04g011510.3.1
Solyc12g008630.2.1	Solyc12g095990.2.1	Solyc11g065990.2.1	Solyc11g072190.2.1	Solyc10g050860.2.1	Solyc11g066670.1.1	Solyc06g053210.3.1	Solyc02g083620.3.1	Solyc10g086020.2.1	Solyc02g084780.3.1	Solyc09g091840.3.1	Solyc01g104775.1.1	Solyc02g085790.3.1
Solyc09g007250.3.1	Solyc11g010200.2.1	Solyc08g081530.3.1	Solyc04g081570.3.1	Solyc10g078490.2.1	Solyc11g071460.2.1	Solyc11g005650.1.1	Solyc02g084690.3.1	Solyc12g042900.2.1	Solyc06g005160.3.1	Solyc02g080220.3.1	Solyc07g017780.3.1	Solyc09g018450.3.1
Solyc01g099160.3.1	Solyc11g069720.2.1	Solyc10g078550.3.1	Solyc01g060020.3.1	Solyc10g083600.2.1	Solyc03g096680.2.1	Solyc11g010780.1.1	Solyc02g084710.3.1	Solyc01g103940.3.1	Solyc09g091470.3.1	Solyc02g084790.3.1	Solyc11g062130.2.1	Solyc02g086880.3.1
Solyc02g063090.3.1	Solyc06g071100.3.1	Solyc01g100320.3.1	Solyc01g059965.1.1	Solyc11g008780.2.1	Solyc11g073280.2.1	Solyc01g100720.3.1	Solyc02g085050.3.1	Solyc02g084360.3.1	Solyc10g055670.2.1	Solyc07g042550.3.1	Solyc11g062190.2.1	Solyc08g006880.3.1
Solyc10g086760.2.1	Solyc08g079170.3.1	Solyc07g043320.3.1	Solyc01g059980.3.1	Solyc11g020610.3.1	Solyc05g050980.3.1	Solyc01g111670.3.1	Solyc02g085660.1.1	Solyc04g081090.3.1	Solyc06g071100.3.1	Solyc10g084050.2.1	Solyc02g084780.3.1	Solyc03g096000.3.1
Solyc11g011380.2.1	Solyc11g011960.2.1	Solyc09g008280.2.1	Solyc10g083970.1.1	Solyc11g066430.1.1	Solyc08g078850.3.1	Solyc05g012080.3.1	Solyc02g086145.1.1	Solyc10g054560.2.1	Solyc10g076240.2.1	Solyc07g044840.3.1	Solyc10g086760.2.1	Solyc03g034180.3.1
Solyc01g109540.3.1	Solyc09g018450.3.1	Solyc07g017780.3.1	Solyc09g090970.3.1	Solyc11g069090.2.1	Solyc06g005970.2.1	Solyc07g055840.3.1	Solyc02g086460.3.1	Solyc10g054570.2.1	Solyc05g053810.3.1	Solyc06g035970.3.1	Solyc06g073190.3.1	Solyc06g071100.3.1
Solyc06g009020.2.1	Solyc09g073000.3.1	Solyc06g071100.3.1	Solyc10g086460.2.1	Solyc11g070140.2.1	Solyc05g051660.1.1	Solyc07g053480.3.1	Solyc02g086730.2.1	Solyc10g054590.2.1	Solyc09g018450.3.1	Solyc01g100320.3.1	Solyc02g085790.3.1	Solyc08g079170.3.1
Solyc06g009040.3.1	Solyc09g090970.3.1	Solyc01g109540.3.1	Solyc06g083620.3.1	Solyc11g071460.2.1	Solyc12g010520.2.1	Solyc12g009590.2.1	Solyc02g086970.3.1	Solyc01g099240.3.1	Solyc06g051310.3.1	Solyc10g080940.2.1	Solyc05g053810.3.1	Solyc03g114150.3.1
Solyc11g067100.2.1	Solyc01g100320.3.1	Solyc10g086460.2.1	Solyc11g010200.2.1	Solyc11g071790.2.1	Solyc10g005590.3.1	Solyc03g006270.3.1	Solyc02g087090.3.1	Solyc03g045050.3.1	Solyc08g079170.3.1	Solyc10g052880.1.1	Solyc04g011350.3.1	Solyc06g007320.3.1
Solyc08g079170.3.1	Solyc07g053280.3.1	Solyc10g005510.3.1	Solyc06g005435.1.1	Solyc11g072550.2.1	Solyc04g007760.3.1	Solyc10g008840.3.1	Solyc02g087110.3.1	Solyc04g081820.3.1	Solyc11g069000.2.1	Solyc05g008600.3.1	Solyc11g011380.2.1	Solyc06g073190.3.1
Solyc01g110120.3.1	Solyc01g088020.3.1	Solyc12g094620.2.1	Solyc06g076090.3.1	Solyc12g006460.2.1	Solyc07g055300.3.1	Solyc08g081150.3.1	Solyc02g087250.3.1	Solyc03g120750.3.1	Solyc09g008280.2.1	Solyc03g006700.3.1	Solyc11g069790.2.1	Solyc09g091470.3.1
Solyc06g035970.3.1	Solyc06g051310.3.1	Solyc09g018450.3.1	Solyc10g078550.3.1	Solyc12g010520.2.1	Solyc07g049660.3.1	Solyc08g080410.3.1	Solyc02g087710.3.1	Solyc03g119200.3.1	Solyc01g109540.3.1	Solyc07g053280.3.1	Solyc10g085020.2.1	Solyc11g039980.2.1
Solyc10g085020.2.1	Solyc12g057110.2.1	Solyc06g005160.3.1	Solyc07g043320.3.1	Solyc12g040790.2.1	Solyc03g117040.3.1	Solyc12g098420.2.1	Solyc02g088490.3.1	Solyc01g112280.3.1	Solyc08g062800.3.1	Solyc07g016150.3.1	Solyc11g011470.2.1	Solyc12g008630.2.1
Solyc07g064130.2.1	Solyc12g043120.2.1	Solyc01g104170.3.1	Solyc09g091470.3.1	Solyc12g042950.2.1	Solyc07g041870.3.1	Solyc11g007960.2.1	Solyc02g090360.3.1	Solyc11g061980.1.1	Solyc12g096000.2.1	Solyc01g109660.2.1	Solyc06g071100.3.1	Solyc11g072190.2.1
Solyc03g118010.3.1	Solyc01g099780.3.1	Solyc06g005060.3.1	Solyc07g052510.4.1	Solyc12g095860.2.1	Solyc04g012040.3.1	Solyc07g065050.3.1	Solyc02g090390.3.1	Solyc11g065270.2.1	Solyc12g095990.2.1	Solyc10g078150.2.1	Solyc10g080940.2.1	Solyc10g055670.2.1
Solyc10g086460.2.1	Solyc01g109540.3.1	Solyc06g009970.3.1	Solyc00g017210.2.1	Solyc12g096520.2.1	Solyc05g012080.3.1	Solyc03g025585.1.1	Solyc02g091900.3.1	Solyc08g014420.3.1	Solyc02g065300.1.1	Solyc12g095760.2.1	Solyc11g010200.2.1	Solyc11g039650.2.1
Solyc08g062800.3.1	Solyc11g069700.2.1	Solyc01g088020.3.1	Solyc04g080980.2.1	Solyc12g098420.2.1	Solyc07g047670.3.1	Solyc11g008280.2.1	Solyc02g093530.3.1	Solyc12g019460.2.1	Solyc02g085790.3.1	Solyc06g060290.3.1	Solyc01g090750.3.1	Solyc09g082060.3.1
Solyc12g095990.2.1	Solyc07g066610.3.1	Solyc05g053810.3.1	Solyc04g014510.3.1	Solyc12g099290.2.1	Solyc06g083690.3.1	Solyc08g077510.3.1	Solyc02g093640.3.1	Solyc05g046000.3.1	Solyc03g113800.3.1	Solyc06g068090.3.1	Solyc04g074510.3.1	Solyc12g043120.2.1
Solyc12g096000.2.1	Solyc09g007940.3.1	Solyc04g011510.3.1	Solyc09g073000.3.1		Solyc12g006460.2.1	Solyc04g012040.3.1	Solyc02g094120.3.1	Solyc05g010300.3.1	Solyc09g090970.3.1	Solyc02g067460.3.1	Solyc01g109540.3.1	Solyc06g011280.3.1
Solyc12g098490.2.1	Solyc06g071920.3.1	Solyc12g057110.2.1	Solyc06g007320.3.1		Solyc04g064710.3.1	Solyc07g043500.1.1	Solyc02g094190.3.1	Solyc01g109150.4.1	Solyc12g056250.2.1	Solyc10g086760.2.1	Solyc09g008280.2.1	Solyc06g076090.3.1
Solyc06g073190.3.1	Solyc01g102310.3.1	Solyc12g043120.2.1	Solyc09g082060.3.1		Solyc07g045440.1.1	Solyc06g065580.3.1	Solyc03g005227.1.1	Solyc08g063080.3.1	Solyc02g063090.3.1	Solyc10g005510.3.1	Solyc10g084050.2.1	Solyc09g007250.3.1
Solyc04g080980.2.1	Solyc09g091470.3.1	Solyc02g063090.3.1	Solyc08g006880.3.1		Solyc04g053080.3.1	Solyc10g074740.1.1	Solyc03g005340.3.1	Solyc10g074590.2.1	Solyc01g099780.3.1	Solyc10g076610.2.1	Solyc10g086460.2.1	Solyc11g011380.2.1
Solyc09g082060.3.1	Solyc10g083970.1.1	Solyc12g095990.2.1	Solyc09g007940.3.1		Solyc04g072560.3.1	Solyc02g093365.1.1	Solyc03g005660.3.1	Solyc01g007940.3.1	Solyc05g006520.3.1	Solyc06g083790.3.1	Solyc09g083080.3.1	Solyc06g051310.3.1
Solyc12g056120.1.1	Solyc07g052510.4.1	Solyc04g074480.3.1	Solyc02g087880.3.1		Solyc06g084440.3.1	Solyc05g056020.3.1	Solyc03g005680.3.1	Solyc10g009220.3.1	Solyc04g011510.3.1	Solyc09g073000.3.1	Solyc06g076640.3.1	Solyc01g109540.3.1
Solyc12g007030.2.1	Solyc03g118040.3.1	Solyc06g005435.1.1	Solyc10g086190.2.1		Solyc01g060180.3.1	Solyc11g065920.2.1	Solyc03g006510.3.1	Solyc12g088760.1.1	Solyc02g067460.3.1	Solyc10g084350.2.1	Solyc03g119040.3.1	Solyc06g035970.3.1
Solyc00g009020.3.1	Solyc09g083080.3.1	Solyc10g086190.2.1	Solyc02g085790.3.1		Solyc11g020040.2.1	Solyc11g065930.2.1	Solyc03g006580.3.1	Solyc02g083620.3.1	Solyc03g118010.3.1	Solyc12g099260.2.1	Solyc09g091840.3.1	Solyc12g005860.2.1
Solyc04g076090.3.1	Solyc10g080940.2.1	Solyc12g043110.2.1	Solyc02g084790.3.1		Solyc07g065230.1.1	Solyc04g050520.3.1	Solyc03g007240.3.1	Solyc10g086330.2.1	Solyc01g088080.3.1	Solyc04g045340.3.1	Solyc07g052510.4.1	Solyc10g050890.2.1
Solyc07g016150.3.1	Solyc11g011470.2.1	Solyc11g011380.2.1	Solyc11g069700.2.1		Solyc04g007100.3.1	Solyc03g071857.1.1	Solyc03g007660.3.1	Solyc07g043360.1.1	Solyc02g091580.3.1	Solyc04g076880.3.1	Solyc11g039650.2.1	Solyc04g015830.3.1
Solyc06g052050.3.1	Solyc10g055670.2.1	Solyc06g076640.3.1	Solyc03g096000.3.1		Solyc10g054040.2.1	Solyc12g049270.2.1	Solyc03g007825.1.1	Solyc01g097460.3.1	Solyc11g072190.2.1	Solyc07g006650.3.1	Solyc09g007250.3.1	Solyc04g081490.3.1
Solyc09g008070.3.1	Solyc06g075010.3.1	Solyc01g088080.3.1	Solyc11g069790.2.1		Solyc07g049670.3.1	Solyc06g009750.3.1	Solyc03g025340.1.1	Solyc11g071700.2.1	Solyc01g105370.3.1	Solyc02g084780.3.1	Solyc11g069720.2.1	Solyc06g076640.3.1
Solyc07g066610.3.1	Solyc06g076090.3.1	Solyc03g113800.3.1	Solyc04g071890.3.1		Solyc07g019620.2.1	Solyc10g026527.1.1	Solyc03g025520.3.1	Solyc04g007050.3.1	Solyc01g090750.3.1	Solyc00g017210.2.1	Solyc09g090970.3.1	Solyc05g046010.3.1
Solyc10g084350.2.1	Solyc03g096000.3.1	Solyc04g081490.3.1	Solyc01g099770.3.1		Solyc12g044690.2.1	Solyc09g020130.3.1	Solyc03g025630.3.1	Solyc11g071610.2.1	Solyc09g007250.3.1	Solyc11g066160.1.1	Solyc09g007940.3.1	Solyc12g095990.2.1
Solyc02g085790.3.1	Solyc06g076640.3.1	Solyc01g099780.3.1	Solyc04g081490.3.1		Solyc02g087190.1.1	Solyc08g069110.3.1	Solyc03g025880.3.1	Solyc02g068750.1.1	Solyc01g103450.3.1	Solyc03g097290.3.1	Solyc11g069000.2.1	Solyc12g096000.2.1
Solyc12g005860.2.1	Solyc04g005160.2.1	Solyc06g076090.3.1	Solyc02g063070.3.1		Solyc10g009180.3.1	Solyc03g119090.3.1	Solyc03g031790.1.1	Solyc02g064700.3.1	Solyc11g069700.2.1	Solyc06g072120.3.1	Solyc01g099770.3.1	Solyc08g062800.3.1
Solyc04g011510.3.1	Solyc12g008630.2.1	Solyc07g053280.3.1	Solyc08g079170.3.1		Solyc07g056140.3.1	Solyc12g009470.2.1	Solyc03g032000.3.1	Solyc01g009235.1.1	Solyc02g063070.3.1	Solyc05g053300.3.1	Solyc10g076240.2.1	Solyc00g017210.2.1
Solyc00g017210.2.1	Solyc12g095960.2.1	Solyc07g066610.3.1	Solyc11g039980.2.1		Solyc12g009110.2.1	Solyc01g079507.1.1	Solyc03g032210.3.1	Solyc01g088170.4.1	Solyc07g052510.4.1	Solyc06g005060.3.1	Solyc08g079170.3.1	Solyc12g007030.2.1
Solyc12g057110.2.1	Solyc03g114500.3.1	Solyc02g085790.3.1	Solyc04g074480.3.1		Solyc12g042480.2.1	Solyc02g088490.3.1	Solyc03g032220.3.1	Solyc06g009060.3.1	Solyc11g011960.2.1	Solyc06g009970.3.1	Solyc02g078650.3.1	Solyc07g053280.3.1
Solyc12g089310.2.1	Solyc04g014510.3.1	Solyc10g086760.2.1	Solyc06g009020.2.1		Solyc07g065220.2.1	Solyc02g093530.3.1	Solyc03g043960.3.1	Solyc10g081120.2.1	Solyc03g114500.3.1	Solyc04g054710.3.1	Solyc12g008630.2.1	Solyc01g090750.3.1
Solyc07g055060.3.1	Solyc11g062130.2.1	Solyc06g083620.3.1	Solyc06g009040.3.1		Solyc05g007470.3.1	Solyc07g056370.3.1	Solyc03g058390.2.1	Solyc03g120880.3.1	Solyc12g043110.2.1	Solyc03g019780.3.1	Solyc01g100320.3.1	Solyc10g086760.2.1
Solyc11g005420.2.1	Solyc11g062190.2.1	Solyc04g005340.2.1	Solyc11g051160.2.1		Solyc05g056580.3.1	Solyc01g097190.3.1	Solyc03g071690.3.1	Solyc03g120090.1.1	Solyc06g009040.3.1	Solyc03g117630.1.1	Solyc06g076090.3.1	Solyc01g110120.3.1
Solyc12g043120.2.1	Solyc09g007250.3.1	Solyc09g090140.3.1	Solyc01g104170.3.1		Solyc03g079940.3.1	Solyc05g018615.1.1	Solyc03g083280.3.1	Solyc10g081610.2.1	Solyc06g009020.2.1	Solyc07g005820.3.1	Solyc10g076220.2.1	Solyc03g111010.3.1
Solyc09g091180.3.1	Solyc10g084350.2.1	Solyc03g118010.3.1	Solyc06g059740.3.1		Solyc05g052100.3.1	Solyc11g071790.2.1	Solyc03g083390.3.1	Solyc01g073650.3.1	Solyc01g104170.3.1	Solyc11g062190.2.1	Solyc06g035970.3.1	Solyc12g014250.2.1
Solyc11g011960.2.1	Solyc08g081250.3.1	Solyc11g051160.2.1	Solyc03g114500.3.1		Solyc08g016170.3.1	Solyc06g066790.3.1	Solyc03g095190.3.1	Solyc08g066100.3.1	Solyc11g011920.2.1	Solyc11g062130.2.1	Solyc06g062800.3.1	Solyc12g098500.2.1
Solyc03g025730.3.1	Solyc03g113800.3.1	Solyc06g035970.3.1	Solyc12g098490.2.1		Solyc11g008770.2.1	Solyc09g010560.2.1	Solyc03g096680.2.1	Solyc08g069040.3.1	Solyc03g096000.3.1	Solyc11g011390.2.1	Solyc01g088020.3.1	Solyc10g085020.2.1
Solyc09g092430.3.1	Solyc04g054710.3.1	Solyc04g015830.3.1	Solyc09g007250.3.1		Solyc10g085225.1.1	Solyc06g082100.3.1	Solyc03g096810.3.1	Solyc09g010950.3.1	Solyc12g043120.2.1	Solyc01g111710.3.1	Solyc06g071920.3.1	Solyc11g011920.2.1
Solyc12g056250.2.1	Solyc00g017210.2.1	Solyc07g006790.3.1	Solyc07g053650.3.1		Solyc06g048430.3.1	Solyc08g074410.3.1	Solyc03g097250.3.1	Solyc01g102380.4.1	Solyc11g051160.2.1	Solyc00g072400.3.1	Solyc02g091580.3.1	Solyc02g081160.3.1
Solyc05g006520.3.1	Solyc10g086190.2.1	Solyc01g103450.3.1	Solyc11g069000.2.1		Solyc10g007960.1.1	Solyc05g010710.2.1	Solyc03g098290.3.1	Solyc05g043425.1.1	Solyc07g006790.3.1	Solyc10g076243.1.1	Solyc01g073640.3.1	Solyc11g069430.2.1
Solyc11g039650.2.1	Solyc12g043110.2.1	Solyc05g050120.3.1	Solyc04g011350.3.1		Solyc08g007420.3.1	Solyc02g078900.3.1	Solyc03g098730.1.1	Solyc05g050800.3.1	Solyc06g068090.3.1	Solyc06g082090.3.1	Solyc12g043120.2.1	Solyc07g066610.3.1
Solyc01g099770.3.1	Solyc04g015830.3.1	Solyc10g085020.2.1	Solyc12g008630.2.1		Solyc08g077240.3.1	Solyc08g016750.3.1	Solyc03g111120.3.1	Solyc10g086550.2.1	Solyc01g110120.3.1	Solyc01g110120.3.1	Solyc08g081530.3.1	Solyc09g073000.3.1
Solyc11g069000.2.1	Solyc11g011920.2.1	Solyc09g082060.3.1	Solyc12g099000.2.1		Solyc04g007750.3.1	Solyc11g006465.1.1	Solyc03g111130.1.1	Solyc03g096360.3.1	Solyc07g053650.3.1	Solyc04g074480.3.1	Solyc02g067460.3.1	Solyc06g071920.3.1
Solyc01g104110.3.1	Solyc12g088720.2.1	Solyc10g080940.2.1	Solyc01g103450.3.1		Solyc12g040790.2.1	Solyc01g097390.3.1	Solyc03g111140.3.1	Solyc08g065640.3.1	Solyc04g079180.3.1	Solyc03g025730.3.1	Solyc07g053280.3.1	Solyc05g054640.3.1
Solyc07g006790.3.1	Solyc01g073640.3.1	Solyc10g005060.3.1	Solyc01g100320.3.1		Solyc10g062160.2.1	Solyc12g010520.2.1	Solyc03g111310.3.1	Solyc03g034200.3.1	Solyc04g081490.3.1	Solyc07g064130.2.1	Solyc03g118010.3.1	Solyc03g112075.1.1
Solyc12g095760.2.1	Solyc06g005435.1.1	Solyc09g007940.3.1	Solyc09g008070.3.1		Solyc10g050860.2.1	Solyc04g082780.3.1	Solyc03g113040.3.1	Solyc04g074040.3.1	Solyc08g081320.3.1	Solyc03g118010.3.1	Solyc09g010460.3.1	Solyc12g057110.2.1
Solyc06g011280.3.1	Solyc09g090980.3.1	Solyc03g119040.3.1	Solyc03g006700.3.1		Solyc01g034020.3.1	Solyc08g082620.3.1	Solyc03g113570.1.1	Solyc03g025880.3.1	Solyc01g109660.2.1	Solyc11g011470.2.1	Solyc02g065300.1.1	Solyc11g011960.2.1
Solyc02g087880.3.1	Solyc09g082060.3.1	Solyc06g060260.3.1	Solyc10g005060.3.1		Solyc08g044270.3.1	Solyc02g062810.3.1	Solyc03g114320.3.1	Solyc04g007280.3.1	Solyc01g099160.3.1	Solyc05g046010.3.1	Solyc01g110120.3.1	Solyc02g087880.3.1
Solyc03g063560.3.1	Solyc09g007900.3.1	Solyc00g017210.2.1	Solyc04g005340.2.1		Solyc07g062500.3.1	Solyc09g011670.3.1	Solyc03g115230.3.1	Solyc10g005670.2.1	Solyc12g057110.2.1	Solyc04g049330.3.1	Solyc08g081250.3.1	Solyc10g084350.2.1
Solyc11g011920.2.1	Solyc09g007920.3.1	Solyc00g322635.1.1	Solyc04g011400.3.1		Solyc03g042560.2.1	Solyc01g074030.3.1	Solyc03g115460.2.1	Solyc03g044000.1.1	Solyc08g029000.3.1	Solyc11g069430.2.1	Solyc06g069010.3.1	Solyc06g065520.3.1
Solyc01g088020.3.1	Solyc11g067100.2.1	Solyc03g114150.3.1	Solyc09g097960.3.1		Solyc06g005800.3.1	Solyc08g006360.2.1	Solyc03g115650.3.1	Solyc04g015585.1.1	Solyc11g011390.2.1	Solyc00g009020.3.1	Solyc09g082860.3.1	Solyc06g009020.2.1
Solyc06g071920.3.1	Solyc11g072880.2.1	Solyc09g007250.3.1	Solyc06g005160.3.1		Solyc02g049070.3.1	Solyc09g009510.3.1	Solyc03g116580.3.1	Solyc10g080190.1.1	Solyc11g011470.2.1	Solyc03g118040.3.1	Solyc12g056250.2.1	Solyc06g009040.3.1
Solyc01g056940.3.1	Solyc11g051160.2.1	Solyc03g114500.3.1	Solyc10g055670.2.1		Solyc02g092970.3.1	Solyc10g050860.2.1	Solyc03g117020.3.1	Solyc02g092430.1.1	Solyc09g090980.3.1	Solyc01g104170.3.1	Solyc09g090140.3.1	Solyc07g055060.3.1
Solyc01g096290.3.1	Solyc02g087880.3.1	Solyc05g006520.3.1	Solyc06g060260.3.1		Solyc01g109350.3.1	Solyc06g071070.1.1	Solyc03g117280.3.1	Solyc07g064240.3.1	Solyc06g083790.3.1	Solyc05g052280.3.1	Solyc04g054710.3.1	Solyc03g115110.3.1
Solyc03g082570.3.1	Solyc09g010460.3.1	Solyc09g008070.3.1	Solyc02g081160.3.1		Solyc03g058380.3.1	Solyc04g074910.3.1	Solyc03g117810.3.1	Solyc03g007660.3.1	Solyc09g091180.3.1	Solyc01g107820.2.1	Solyc04g074480.3.1	Solyc03g113800.3.1
Solyc08g008590.3.1	Solyc01g088080.3.1	Solyc12g040510.2.1	Solyc01g006280.3.1		Solyc06g074430.3.1	Solyc05g007470.3.1	Solyc03g119090.3.1	Solyc10g079200.2.1	Solyc10g011920.2.1	Solyc12g043120.2.1	Solyc06g065520.3.1	Solyc11g062130.2.1
Solyc08g083120.3.1	Solyc03g115990.2.1	Solyc09g091470.3.1	Solyc06g008620.1.1		Solyc07g064930.3.1	Solyc05g053600.3.1	Solyc03g120670.3.1	Solyc01g009620.3.1	Solyc12g098490.2.1	Solyc06g005150.3.1	Solyc06g083620.3.1	Solyc11g062190.2.1
Solyc10g006480.2.1	Solyc04g011510.3.1	Solyc11g062130.2.1	Solyc06g060290.3.1		Solyc01g010940.3.1	Solyc12g020050.2.1	Solyc03g120750.3.1	Solyc01g009630.3.1	Solyc08g006890.3.1	Solyc07g053830.3.1	Solyc04g011400.3.1	Solyc01g103450.3.1
Solyc11g005670.2.1	Solyc12g099000.2.1	Solyc11g062190.2.1	Solyc12g095760.2.1		Solyc01g097970.3.1	Solyc04g009350.3.1	Solyc03g120880.3.1	Solyc03g019720.4.1	Solyc03g112075.1.1	Solyc11g071600.2.1	Solyc04g005340.2.1	Solyc06g083620.3.1
Solyc12g098940.2.1	Solyc04g011350.3.1	Solyc07g041310.3.1	Solyc11g011920.2.1		Solyc12g007110.2.1	Solyc09g075290.3.1	Solyc03g120980.3.1	Solyc09g083410.3.1	Solyc12g094620.2.1	Solyc04g081570.3.1	Solyc01g109660.2.1	Solyc09g007940.3.1
Solyc12g099030.2.1	Solyc03g118010.3.1	Solyc08g061850.3.1	Solyc10g050890.2.1		Solyc02g062240.3.1	Solyc01g079250.3.1	Solyc03g121700.3.1	Solyc03g113030.3.1	Solyc10g076220.2.1	Solyc10g055800.2.1	Solyc00g017210.2.1	Solyc01g100320.3.1
Solyc10g080940.2.1	Solyc10g050890.2.1	Solyc08g061960.3.1	Solyc00g009020.3.1		Solyc02g084020.3.1	Solyc01g049960.3.1	Solyc03g121980.3.1	Solyc07g052540.3.1	Solyc01g073740.3.1	Solyc01g089970.3.1	Solyc06g005435.1.1	Solyc11g069700.2.1
Solyc01g060470.3.1	Solyc10g086010.2.1	Solyc08g081250.3.1	Solyc03g118010.3.1		Solyc03g033600.3.1	Solyc01g097970.3.1	Solyc03g123800.2.1	Solyc10g085550.2.1	Solyc06g082630.3.1	Solyc10g085020.2.1	Solyc09g061840.3.1	Solyc06g060290.3.1
Solyc10g086010.2.1	Solyc08g081530.3.1	Solyc02g063070.3.1	Solyc10g080940.2.1		Solyc08g005970.3.1	Solyc07g063550.3.1	Solyc03g123870.3.1	Solyc10g007150.3.1	Solyc06g082660.3.1	Solyc03g115990.2.1	Solyc06g052050.3.1	Solyc10g086190.2.1
Solyc12g099000.2.1	Solyc01g006280.3.1	Solyc02g087880.3.1	Solyc03g115990.2.1		Solyc12g056940.2.1	Solyc12g100270.2.1	Solyc04g007050.3.1	Solyc02g079100.3.1	Solyc08g081250.3.1	Solyc06g064940.3.1	Solyc10g076210.2.1	Solyc04g080980.2.1
Solyc01g081270.2.1	Solyc08g081320.3.1	Solyc11g069000.2.1	Solyc12g043120.2.1		Solyc12g040570.1.1	Solyc01g091730.3.1	Solyc04g007280.3.1	Solyc12g042930.2.1	Solyc10g080940.2.1	Solyc06g005160.3.1	Solyc04g015830.3.1	Solyc09g008070.3.1
Solyc12g098500.2.1	Solyc04g080980.2.1	Solyc06g065520.3.1	Solyc09g090980.3.1		Solyc03g007240.3.1	Solyc11g072550.2.1	Solyc04g008280.2.1	Solyc04g076820.1.1	Solyc04g076090.3.1	Solyc08g079170.3.1	Solyc05g050120.3.1	Solyc01g103010.3.1
Solyc05g050120.3.1	Solyc06g083790.3.1	Solyc11g011470.2.1	Solyc05g050120.3.1		Solyc02g077020.3.1	Solyc03g096920.3.1	Solyc04g008490.2.1	Solyc11g070120.2.1	Solyc09g007940.3.1	Solyc05g005490.3.1	Solyc03g113800.3.1	Solyc11g069790.2.1
Solyc11g069790.2.1	Solyc02g081160.3.1	Solyc05g005710.3.1	Solyc03g111010.3.1		Solyc09g011670.3.1	Solyc12g056230.2.1	Solyc04g009350.3.1	Solyc11g011160.1.1	Solyc04g015830.3.1	Solyc06g074980.3.1	Solyc10g086190.2.1	Solyc01g099760.3.1
Solyc11g039830.2.1	Solyc06g009020.2.1	Solyc10g083970.1.1	Solyc01g101060.3.1		Solyc01g095410.3.1	Solyc03g019730.3.1	Solyc04g010070.3.1	Solyc09g007640.3.1	Solyc00g017210.2.1	Solyc12g056120.1.1	Solyc12g009300.3.1	Solyc07g016150.3.1
Solyc02g088260.3.1	Solyc06g009040.3.1	Solyc06g007320.3.1	Solyc11g039650.2.1		Solyc11g069340.2.1	Solyc12g096590.2.1	Solyc04g010240.3.1	Solyc10g084610.3.1	Solyc05g012480.3.1	Solyc07g051850.3.1	Solyc07g053650.3.1	Solyc04g076090.3.1
Solyc09g005500.3.1	Solyc01g099410.3.1	Solyc01g060470.3.1	Solyc04g076090.3.1		Solyc04g064870.3.1	Solyc11g017300.2.1	Solyc04g014460.3.1	Solyc03g116120.2.1	Solyc12g007030.2.1	Solyc09g075450.3.1	Solyc07g066610.3.1	Solyc06g060260.3.1
Solyc08g081190.3.1	Solyc04g011400.3.1	Solyc07g055060.3.1	Solyc06g052050.3.1		Solyc03g005680.3.1	Solyc03g097110.3.1	Solyc04g014990.2.1	Solyc06g074790.1.1	Solyc02g078650.3.1	Solyc01g059880.3.1	Solyc11g011920.2.1	Solyc11g007720.2.1
Solyc06g005160.3.1	Solyc11g039830.2.1	Solyc11g011920.2.1	Solyc11g062130.2.1		Solyc08g006605.1.1	Solyc01g098780.3.1	Solyc04g015340.3.1	Solyc11g066430.1.1	Solyc10g083970.1.1	Solyc10g086010.2.1	Solyc09g091180.3.1	Solyc05g053810.3.1
Solyc06g005910.3.1	Solyc06g060290.3.1	Solyc06g060290.3.1	Solyc11g062190.2.1		Solyc12g040580.1.1	Solyc03g118755.1.1	Solyc04g015620.3.1	Solyc04g014570.3.1	Solyc05g050120.3.1	Solyc10g080710.2.1	Solyc07g051850.3.1	Solyc01g099770.3.1
Solyc06g060290.3.1	Solyc01g100380.3.1	Solyc06g069010.3.1	Solyc04g011510.3.1		Solyc03g118800.3.1	Solyc08g080680.3.1	Solyc04g015680.3.1	Solyc07g048090.2.1	Solyc10g086760.2.1	Solyc06g052050.3.1	Solyc12g043110.2.1	Solyc02g024050.3.1
Solyc11g069700.2.1	Solyc06g005160.3.1	Solyc08g041890.3.1	Solyc01g090750.3.1		Solyc10g055200.1.1	Solyc11g008770.2.1	Solyc04g016240.3.1	Solyc06g007980.3.1	Solyc10g005060.3.1	Solyc09g097960.3.1	Solyc10g083970.1.1	Solyc04g054710.3.1
Solyc07g053260.3.1	Solyc09g091840.3.1	Solyc03g115990.2.1	Solyc01g109660.2.1		Solyc01g102590.3.1	Solyc05g053620.3.1	Solyc04g025540.3.1	Solyc06g065580.3.1	Solyc03g034180.3.1	Solyc12g098500.2.1	Solyc12g088720.2.1	Solyc04g011390.1.1
Solyc11g011470.2.1	Solyc03g119040.3.1	Solyc02g091870.3.1	Solyc08g081320.3.1		Solyc12g096190.2.1	Solyc11g072200.2.1	Solyc04g050240.3.1	Solyc03g111840.3.1	Solyc04g055170.3.1	Solyc12g095960.2.1	Solyc04g071890.3.1	Solyc05g054610.1.1
Solyc10g083970.1.1	Solyc12g007030.2.1	Solyc12g099000.2.1	Solyc07g066610.3.1		Solyc01g096520.3.1	Solyc07g007030.1.1	Solyc04g063280.3.1	Solyc07g042620.3.1	Solyc01g088020.3.1	Solyc01g008960.3.1	Solyc01g105070.3.1	Solyc06g005420.1.1
Solyc02g084800.3.1	Solyc02g084800.3.1	Solyc02g084790.3.1	Solyc04g015830.3.1		Solyc09g010560.2.1	Solyc08g081730.3.1	Solyc04g064500.3.1	Solyc03g116110.3.1	Solyc07g016150.3.1	Solyc03g034180.3.1	Solyc01g088080.3.1	Solyc06g005430.1.1
Solyc09g007940.3.1	Solyc05g050120.3.1	Solyc06g052050.3.1	Solyc07g051850.3.1		Solyc02g050205.1.1	Solyc10g081850.2.1	Solyc04g064510.3.1	Solyc01g101240.3.1	Solyc06g083620.3.1	Solyc07g066610.3.1	Solyc12g007030.2.1	Solyc06g072240.1.1
Solyc09g075010.3.1	Solyc07g006790.3.1	Solyc11g069700.2.1	Solyc03g113800.3.1		Solyc04g008280.2.1	Solyc00g140060.3.1	Solyc04g064760.3.1	Solyc11g068510.2.1	Solyc01g081270.2.1	Solyc12g043110.2.1	Solyc01g103450.3.1	Solyc06g075830.2.1
Solyc03g115990.2.1	Solyc06g069010.3.1	Solyc12g056250.2.1	Solyc12g007030.2.1		Solyc08g082850.3.1	Solyc10g085225.1.1	Solyc04g064870.3.1	Solyc03g033690.2.1	Solyc04g008740.3.1	Solyc01g099760.3.1	Solyc09g007900.3.1	Solyc06g075930.1.1
Solyc03g114150.3.1	Solyc05g013990.3.1	Solyc06g068090.3.1	Solyc04g054710.3.1		Solyc05g050200.3.1	Solyc03g115760.3.1	Solyc04g071320.3.1	Solyc05g051290.3.1	Solyc10g086190.2.1	Solyc02g092440.3.1	Solyc09g007920.3.1	Solyc06g075960.1.1
Solyc10g005510.3.1	Solyc04g008740.3.1	Solyc03g111010.3.1	Solyc06g065520.3.1		Solyc01g087540.3.1	Solyc11g010790.1.1	Solyc04g071340.4.1	Solyc01g111250.3.1	Solyc01g100380.3.1	Solyc05g006520.3.1	Solyc12g099000.2.1	Solyc11g072840.1.1
Solyc05g008600.3.1	Solyc12g099260.2.1	Solyc04g055170.3.1	Solyc06g076640.3.1		Solyc10g079930.1.1	Solyc01g096040.3.1	Solyc04g071540.3.1	Solyc01g111260.2.1	Solyc10g085020.2.1	Solyc05g012480.3.1	Solyc06g005910.3.1	Solyc11g072860.2.1
Solyc03g123610.3.1	Solyc10g086760.2.1	Solyc11g011390.2.1	Solyc08g081250.3.1		Solyc06g082800.3.1	Solyc06g007520.3.1	Solyc04g072060.3.1	Solyc01g090780.3.1	Solyc02g084790.3.1	Solyc11g071640.2.1	Solyc12g040510.2.1	Solyc01g101060.3.1
Solyc10g078150.2.1	Solyc06g052050.3.1	Solyc06g083790.3.1	Solyc03g115110.3.1		Solyc07g006530.3.1	Solyc06g082650.3.1	Solyc04g074410.2.1	Solyc06g007470.3.1	Solyc10g083720.2.1	Solyc10g050890.2.1	Solyc12g088180.1.1	Solyc12g095760.2.1
Solyc01g006280.3.1	Solyc01g059880.3.1	Solyc06g068320.3.1	Solyc10g084350.2.1		Solyc01g097190.3.1	Solyc06g082670.3.1	Solyc04g074450.1.1	Solyc06g011350.3.1	Solyc12g008630.2.1	Solyc01g008330.3.1	Solyc09g091470.3.1	Solyc10g052880.1.1
Solyc01g109660.2.1	Solyc10g085020.2.1	Solyc06g009020.2.1	Solyc01g110120.3.1		Solyc11g020870.2.1	Solyc10g075120.2.1	Solyc04g077040.3.1	Solyc07g045160.3.1	Solyc03g063560.3.1	Solyc01g060020.3.1	Solyc12g089310.2.1	Solyc00g009020.3.1
Solyc04g082200.2.1	Solyc02g091580.3.1	Solyc06g009040.3.1	Solyc01g105070.3.1		Solyc12g089210.2.1	Solyc01g109620.3.1	Solyc04g077615.1.1	Solyc05g056550.3.1	Solyc12g088720.2.1	Solyc01g059965.1.1	Solyc02g063070.3.1	Solyc07g043320.3.1
Solyc04g076060.3.1	Solyc12g095760.2.1	Solyc02g081160.3.1	Solyc04g072240.3.1		Solyc02g072130.3.1	Solyc10g051350.2.1	Solyc04g077670.3.1	Solyc02g086520.3.1	Solyc06g052050.3.1	Solyc01g059980.3.1	Solyc10g086010.2.1	Solyc11g067100.2.1
Solyc03g119040.3.1	Solyc07g016150.3.1	Solyc02g091580.3.1	Solyc07g055060.3.1		Solyc07g008880.3.1	Solyc03g115650.3.1	Solyc04g078340.3.1	Solyc10g081310.2.1	Solyc11g039830.2.1	Solyc01g056940.3.1	Solyc01g073740.3.1	Solyc03g115990.2.1
Solyc12g056220.2.1	Solyc02g063070.3.1	Solyc09g091180.3.1	Solyc10g081030.2.1		Solyc01g105560.3.1	Solyc04g008490.2.1	Solyc04g078920.3.1	Solyc07g064970.3.1	Solyc07g041310.3.1	Solyc01g096290.3.1	Solyc01g087120.3.1	Solyc07g006790.3.1
Solyc04g011400.3.1	Solyc06g083180.3.1	Solyc03g034180.3.1	Solyc05g008600.3.1		Solyc12g088730.2.1	Solyc03g113730.3.1	Solyc04g080540.2.1	Solyc04g078920.3.1	Solyc07g051850.3.1	Solyc03g082570.3.1	Solyc08g029000.3.1	Solyc11g011470.2.1
Solyc10g005100.3.1	Solyc03g063560.3.1	Solyc07g052510.4.1	Solyc03g063560.3.1		Solyc06g068650.3.1	Solyc06g063240.3.1	Solyc04g081210.3.1	Solyc03g096920.3.1	Solyc04g074480.3.1	Solyc08g008590.3.1	Solyc03g114150.3.1	Solyc06g036290.3.1
Solyc12g043110.2.1	Solyc02g078650.3.1	Solyc12g098490.2.1	Solyc07g006790.3.1		Solyc02g079170.3.1	Solyc11g011220.2.1	Solyc04g081230.3.1	Solyc02g085050.3.1	Solyc05g046010.3.1	Solyc08g083120.3.1	Solyc10g050890.2.1	Solyc12g099000.2.1
Solyc04g011390.1.1	Solyc07g055060.3.1	Solyc07g051850.3.1	Solyc11g071640.2.1		Solyc03g115630.3.1	Solyc04g056270.3.1	Solyc04g081400.3.1	Solyc01g109960.3.1	Solyc10g050890.2.1	Solyc10g006480.2.1	Solyc00g009020.3.1	Solyc05g046020.3.1
Solyc05g054610.1.1	Solyc11g011380.2.1	Solyc12g088720.2.1	Solyc12g057110.2.1		Solyc08g006820.3.1	Solyc03g044097.1.1	Solyc04g081750.3.1	Solyc09g015930.3.1	Solyc12g099000.2.1	Solyc11g005670.2.1	Solyc11g069700.2.1	Solyc05g046030.3.1
Solyc06g005420.1.1	Solyc10g083720.2.1	Solyc10g050890.2.1	Solyc01g088020.3.1		Solyc10g080590.2.1	Solyc03g044100.3.1	Solyc04g082560.3.1	Solyc12g014110.2.1	Solyc03g115990.2.1	Solyc12g098940.2.1	Solyc02g024050.3.1	Solyc05g050120.3.1
Solyc06g005430.1.1	Solyc03g111010.3.1	Solyc04g054710.3.1	Solyc04g049450.3.1			Solyc03g096680.2.1	Solyc04g082700.3.1	Solyc01g090910.3.1	Solyc03g111010.3.1	Solyc12g099030.2.1	Solyc10g081030.2.1	Solyc05g012270.3.1
Solyc06g072240.1.1	Solyc09g007910.3.1	Solyc04g076090.3.1	Solyc05g006520.3.1			Solyc07g063520.3.1	Solyc05g005700.3.1	Solyc07g008320.3.1	Solyc09g008070.3.1	Solyc12g089310.2.1	Solyc01g101060.3.1	Solyc04g081570.3.1
Solyc06g075830.2.1	Solyc05g046010.3.1	Solyc01g104110.3.1	Solyc11g011380.2.1			Solyc11g067230.2.1	Solyc05g006730.3.1	Solyc08g005590.3.1	Solyc09g082060.3.1	Solyc07g053260.3.1	Solyc06g008620.1.1	Solyc04g008740.3.1
Solyc06g075930.1.1	Solyc03g115110.3.1	Solyc06g005150.3.1	Solyc12g014250.2.1			Solyc07g006530.3.1	Solyc05g006750.3.1	Solyc04g074580.1.1	Solyc06g060290.3.1	Solyc10g086190.2.1	Solyc12g098490.2.1	Solyc07g051850.3.1
Solyc06g075960.1.1	Solyc01g101060.3.1	Solyc10g008140.3.1	Solyc06g068090.3.1			Solyc06g063000.3.1	Solyc05g010475.1.1	Solyc04g081150.3.1	Solyc05g054640.3.1	Solyc03g117150.3.1	Solyc09g090980.3.1	Solyc04g072670.3.1
Solyc11g072840.1.1	Solyc09g061840.3.1	Solyc01g101060.3.1	Solyc03g034180.3.1			Solyc12g097080.2.1	Solyc05g013690.3.1	Solyc05g051515.1.1	Solyc01g105070.3.1	Solyc04g049450.3.1	Solyc11g039830.2.1	Solyc01g088020.3.1
Solyc11g072860.2.1	Solyc12g042065.1.1	Solyc09g091840.3.1	Solyc07g017780.3.1			Solyc10g006400.3.1	Solyc05g013950.1.1	Solyc11g010230.2.1	Solyc09g061840.3.1	Solyc06g065710.3.1	Solyc09g097960.3.1	Solyc06g071000.3.1
Solyc04g008740.3.1	Solyc04g074480.3.1	Solyc02g065300.1.1	Solyc11g069430.2.1			Solyc08g014290.1.1	Solyc05g015390.3.1	Solyc11g010240.2.1	Solyc01g102310.3.1	Solyc01g098000.3.1	Solyc05g005710.3.1	Solyc01g109660.2.1
Solyc11g011390.2.1	Solyc06g035970.3.1	Solyc10g084350.2.1	Solyc08g077920.3.1			Solyc11g017240.2.1	Solyc05g021100.2.1	Solyc01g073970.3.1	Solyc01g111710.3.1	Solyc03g114960.3.1	Solyc01g100380.3.1	Solyc10g080940.2.1
Solyc06g065520.3.1	Solyc08g006860.3.1	Solyc03g063560.3.1	Solyc06g035970.3.1			Solyc01g009100.3.1	Solyc05g026050.3.1	Solyc01g074000.3.1	Solyc06g035970.3.1	Solyc06g005260.3.1	Solyc03g097290.3.1	Solyc10g081030.2.1
Solyc06g083620.3.1	Solyc10g005510.3.1	Solyc12g008630.2.1	Solyc01g099780.3.1			Solyc04g072660.3.1	Solyc05g032820.2.1	Solyc01g074010.3.1	Solyc06g005435.1.1	Solyc04g079180.3.1	Solyc06g036290.3.1	Solyc04g079180.3.1
Solyc03g058920.3.1	Solyc01g110120.3.1	Solyc01g109660.2.1	Solyc10g076220.2.1			Solyc11g071490.2.1	Solyc05g043425.1.1	Solyc01g079110.3.1	Solyc02g081160.3.1	Solyc02g078650.3.1	Solyc06g005150.3.1	Solyc10g086010.2.1
Solyc06g083180.3.1	Solyc07g053650.3.1	Solyc01g111170.3.1	Solyc11g067100.2.1			Solyc10g085550.2.1	Solyc05g046000.3.1	Solyc01g080600.3.1	Solyc07g066610.3.1	Solyc07g052540.3.1	Solyc01g099780.3.1	Solyc11g039830.2.1
Solyc12g014250.2.1	Solyc06g060260.3.1	Solyc06g005910.3.1	Solyc01g007150.3.1			Solyc05g053830.3.1	Solyc05g049950.3.1	Solyc01g086820.3.1	Solyc06g060260.3.1	Solyc01g102400.3.1	Solyc11g065620.2.1	Solyc03g114500.3.1
Solyc03g111010.3.1	Solyc06g082090.3.1	Solyc06g075010.3.1	Solyc04g005160.2.1			Solyc12g005030.2.1	Solyc05g050200.3.1	Solyc02g077480.1.1	Solyc10g084350.2.1	Solyc01g102390.3.1	Solyc10g084350.2.1	Solyc06g065710.3.1
Solyc07g065120.3.1	Solyc12g098490.2.1	Solyc03g025730.3.1	Solyc03g097290.3.1			Solyc09g089830.3.1	Solyc05g052760.3.1	Solyc10g008910.1.1	Solyc04g005340.2.1	Solyc04g025530.3.1	Solyc09g008070.3.1	Solyc02g084790.3.1
Solyc10g081030.2.1	Solyc04g005340.2.1	Solyc04g008740.3.1	Solyc06g062800.3.1			Solyc08g006605.1.1	Solyc05g052780.3.1	Solyc12g056540.1.1	Solyc11g039650.2.1	Solyc10g008140.3.1	Solyc06g060290.3.1	Solyc03g025730.3.1
Solyc04g054710.3.1	Solyc04g072670.3.1	Solyc04g049450.3.1	Solyc11g011470.2.1			Solyc10g078490.2.1	Solyc05g053100.3.1	Solyc01g086800.3.1	Solyc01g107870.3.1	Solyc04g011400.3.1	Solyc09g075010.3.1	Solyc03g063560.3.1
Solyc02g065300.1.1	Solyc07g053260.3.1	Solyc10g083720.2.1	Solyc11g007720.2.1			Solyc12g042950.2.1	Solyc05g053230.3.1	Solyc03g032070.3.1	Solyc06g068950.3.1	Solyc06g005435.1.1	Solyc02g087880.3.1	Solyc04g011400.3.1
Solyc05g046010.3.1	Solyc04g049450.3.1	Solyc01g107870.3.1	Solyc06g062380.3.1			Solyc01g010360.3.1	Solyc05g053310.3.1	Solyc02g062460.3.1	Solyc06g007320.3.1	Solyc02g014310.3.1	Solyc01g008960.3.1	Solyc06g068090.3.1
Solyc02g091870.3.1	Solyc11g007720.2.1	Solyc09g083080.3.1	Solyc10g086760.2.1			Solyc05g012420.3.1	Solyc05g053600.3.1	Solyc01g097890.2.1	Solyc04g054710.3.1	Solyc07g043320.3.1	Solyc07g041310.3.1	Solyc12g089310.2.1
Solyc06g068320.3.1	Solyc05g012480.3.1	Solyc07g064800.3.1	Solyc05g013990.3.1			Solyc03g112770.3.1	Solyc05g054040.3.1	Solyc02g091490.4.1	Solyc10g008140.3.1	Solyc05g053810.3.1	Solyc07g040750.2.1	Solyc02g084780.3.1
Solyc01g100320.3.1	Solyc06g036290.3.1	Solyc01g100380.3.1	Solyc04g008740.3.1			Solyc07g056140.3.1	Solyc05g054710.3.1	Solyc04g063280.3.1	Solyc06g059740.3.1	Solyc12g088670.2.1	Solyc03g111010.3.1	Solyc09g090970.3.1
Solyc02g081160.3.1	Solyc06g083620.3.1	Solyc12g089310.2.1	Solyc09g010460.3.1			Solyc01g058730.3.1	Solyc05g054810.3.1	Solyc06g054250.3.1	Solyc10g055800.2.1	Solyc01g100360.3.1	Solyc02g081160.3.1	Solyc08g077920.3.1
Solyc08g029000.3.1	Solyc03g034180.3.1	Solyc07g016150.3.1	Solyc10g076240.2.1			Solyc07g008880.3.1	Solyc05g056020.3.1	Solyc03g093360.3.1	Solyc05g005710.3.1	Solyc01g087070.3.1	Solyc11g011390.2.1	Solyc11g011390.2.1
Solyc01g101060.3.1	Solyc02g065300.1.1	Solyc08g081010.3.1	Solyc12g088720.2.1			Solyc08g006330.3.1	Solyc05g056270.3.1	Solyc03g112770.3.1	Solyc06g076640.3.1	Solyc03g123610.3.1	Solyc04g049450.3.1	Solyc04g007030.3.1
Solyc03g114500.3.1	Solyc06g065520.3.1	Solyc12g014250.2.1	Solyc02g024050.3.1			Solyc02g072130.3.1	Solyc05g056290.3.1	Solyc06g009400.3.1	Solyc04g007030.3.1	Solyc08g062660.3.1	Solyc07g055210.3.1	Solyc01g111120.3.1
Solyc08g081250.3.1	Solyc10g008140.3.1	Solyc04g005160.2.1	Solyc10g085020.2.1			Solyc06g072570.3.1	Solyc05g056545.1.1	Solyc01g090700.3.1	Solyc08g061850.3.1	Solyc12g088720.2.1	Solyc05g006520.3.1	Solyc06g052050.3.1
Solyc07g053650.3.1	Solyc01g105070.3.1	Solyc01g099760.3.1	Solyc08g077930.3.1			Solyc08g067090.3.1	Solyc05g056550.3.1	Solyc01g097450.3.1	Solyc08g061960.3.1	Solyc08g016510.3.1	Solyc08g006860.3.1	Solyc08g029000.3.1
Solyc01g008960.3.1	Solyc12g056250.2.1	Solyc11g007200.2.1	Solyc06g072120.3.1			Solyc05g054965.1.1	Solyc06g005370.3.1	Solyc12g088040.2.1	Solyc11g040390.2.1	Solyc01g099160.3.1	Solyc10g005510.3.1	Solyc05g008600.3.1
Solyc03g115110.3.1	Solyc01g106080.3.1	Solyc09g010460.3.1	Solyc06g036290.3.1			Solyc03g071690.3.1	Solyc06g005800.3.1	Solyc01g094030.3.1	Solyc07g064800.3.1	Solyc01g006280.3.1	Solyc10g078150.2.1	Solyc01g100380.3.1
Solyc07g043310.3.1	Solyc06g083190.3.1	Solyc02g078650.3.1	Solyc01g111710.3.1			Solyc08g006350.3.1	Solyc06g005970.2.1	Solyc09g082710.3.1	Solyc07g042520.3.1	Solyc11g010470.2.1	Solyc02g084790.3.1	Solyc05g012480.3.1
Solyc06g072580.3.1	Solyc02g091100.3.1	Solyc09g097960.3.1	Solyc06g075010.3.1			Solyc07g066470.3.1	Solyc06g006000.3.1	Solyc03g005227.1.1	Solyc01g060470.3.1	Solyc01g099670.3.1	Solyc01g059880.3.1	Solyc01g006280.3.1
Solyc04g007030.3.1	Solyc03g112075.1.1	Solyc02g088260.3.1	Solyc12g056250.2.1			Solyc08g016180.3.1	Solyc06g007180.3.1	Solyc09g074300.1.1	Solyc10g076210.2.1	Solyc06g062950.1.1	Solyc12g099260.2.1	Solyc10g083970.1.1
Solyc03g097290.3.1	Solyc05g018570.3.1	Solyc03g112075.1.1	Solyc01g099760.3.1			Solyc02g069590.2.1	Solyc06g007340.3.1	Solyc07g007670.3.1	Solyc01g099760.3.1	Solyc01g005620.3.1	Solyc08g078200.2.1	Solyc01g008960.3.1
Solyc02g024050.3.1	Solyc05g018590.3.1	Solyc04g076880.3.1	Solyc10g078150.2.1			Solyc12g005720.1.1	Solyc06g007980.3.1	Solyc05g054090.3.1	Solyc01g009180.3.1	Solyc01g014850.3.1	Solyc09g082060.3.1	Solyc08g077930.3.1
Solyc06g073370.3.1	Solyc08g081010.3.1	Solyc12g099100.2.1	Solyc05g018570.3.1			Solyc02g050205.1.1	Solyc06g009060.3.1	Solyc06g060850.3.1	Solyc02g091100.3.1	Solyc02g077880.3.1	Solyc06g075010.3.1	Solyc10g076220.2.1
Solyc11g005680.2.1	Solyc11g069430.2.1	Solyc11g071640.2.1	Solyc05g018590.3.1			Solyc11g072290.2.1	Solyc06g011350.3.1	Solyc02g067470.3.1	Solyc10g086010.2.1	Solyc08g041890.3.1	Solyc04g076090.3.1	Solyc03g118010.3.1
Solyc10g005060.3.1	Solyc03g118640.3.1	Solyc10g076220.2.1	Solyc01g080010.2.1			Solyc10g054040.2.1	Solyc06g034020.3.1	Solyc06g071880.3.1	Solyc01g101060.3.1	Solyc04g078540.3.1	Solyc01g111710.3.1	Solyc01g080280.3.1
Solyc02g078650.3.1	Solyc01g088370.3.1	Solyc01g073640.3.1	Solyc06g083790.3.1			Solyc03g118030.3.1	Solyc06g035920.3.1	Solyc01g008540.3.1	Solyc08g081010.3.1	Solyc11g069720.2.1	Solyc01g107870.3.1	Solyc05g055880.3.1
Solyc01g090750.3.1	Solyc10g078150.2.1	Solyc04g011400.3.1	Solyc07g053260.3.1			Solyc01g010440.3.1	Solyc06g048610.3.1	Solyc11g017250.2.1	Solyc08g015690.3.1	Solyc03g097675.1.1	Solyc04g007030.3.1	Solyc09g064450.3.1
Solyc08g081320.3.1	Solyc11g071640.2.1	Solyc01g006280.3.1	Solyc02g091870.3.1			Solyc03g119980.3.1	Solyc06g050980.3.1	Solyc03g120980.3.1	Solyc01g091190.3.1	Solyc11g072450.2.1	Solyc01g098000.3.1	Solyc10g055800.2.1
Solyc09g091840.3.1	Solyc06g062800.3.1	Solyc03g123630.3.1	Solyc01g111170.3.1			Solyc04g074360.2.1	Solyc06g051010.1.1	Solyc08g067610.3.1	Solyc04g080980.2.1	Solyc09g011590.3.1	Solyc12g057110.2.1	Solyc04g049450.3.1
Solyc08g077930.3.1	Solyc01g089970.3.1	Solyc05g054640.3.1	Solyc12g009300.3.1			Solyc12g040580.1.1	Solyc06g051810.3.1	Solyc08g067620.2.1	Solyc03g113400.3.1	Solyc12g057110.2.1	Solyc01g005620.3.1	Solyc06g005940.3.1
Solyc08g077920.3.1	Solyc05g006520.3.1	Solyc01g059880.3.1	Solyc07g045350.3.1			Solyc01g100970.3.1	Solyc06g053200.3.1	Solyc01g107150.3.1	Solyc08g041870.3.1	Solyc01g109540.3.1	Solyc01g006280.3.1	Solyc08g041870.3.1
Solyc03g113800.3.1	Solyc09g008070.3.1	Solyc12g088180.1.1	Solyc09g097980.3.1			Solyc05g005160.3.1	Solyc06g053460.2.1	Solyc11g072645.1.1	Solyc12g040510.2.1	Solyc12g014250.2.1	Solyc11g067100.2.1	Solyc06g075010.3.1
Solyc04g049450.3.1	Solyc05g008600.3.1	Solyc01g099160.3.1	Solyc01g073640.3.1			Solyc10g009180.3.1	Solyc06g060420.3.1	Solyc07g006130.2.1	Solyc06g068320.3.1	Solyc11g039980.2.1	Solyc10g005060.3.1	Solyc08g043170.3.1
Solyc01g099760.3.1	Solyc09g075010.3.1	Solyc06g008620.1.1	Solyc05g053300.3.1			Solyc06g005350.3.1	Solyc06g060850.3.1	Solyc10g085200.2.1	Solyc06g036290.3.1	Solyc04g073990.3.1	Solyc04g008740.3.1	Solyc08g006860.3.1
Solyc09g073000.3.1	Solyc03g032160.3.1	Solyc07g053260.3.1	Solyc06g071000.3.1			Solyc02g088790.3.1	Solyc06g066830.3.1	Solyc12g009890.2.1	Solyc09g083080.3.1	Solyc02g070510.3.1	Solyc07g006790.3.1	Solyc12g099100.2.1
Solyc05g046030.3.1	Solyc12g040510.2.1	Solyc02g024050.3.1	Solyc01g008960.3.1			Solyc03g120670.3.1	Solyc06g067960.3.1	Solyc05g005700.3.1	Solyc03g119040.3.1	Solyc09g091750.3.1	Solyc01g111170.3.1	Solyc06g083790.3.1
Solyc01g107870.3.1	Solyc03g121590.3.1	Solyc10g086010.2.1	Solyc11g028100.2.1			Solyc04g051200.2.1	Solyc06g068140.3.1	Solyc04g079270.3.1	Solyc06g083180.3.1	Solyc09g007900.3.1	Solyc04g076880.3.1	Solyc04g076880.3.1
Solyc09g007270.3.1	Solyc05g053300.3.1	Solyc01g107590.3.1	Solyc05g046010.3.1			Solyc01g111240.3.1	Solyc06g068600.3.1	Solyc05g013690.3.1	Solyc02g024050.3.1	Solyc09g007920.3.1	Solyc01g102310.3.1	Solyc11g010190.1.1
Solyc06g082090.3.1	Solyc10g076240.2.1	Solyc01g081270.2.1	Solyc09g091840.3.1			Solyc08g077240.3.1	Solyc06g068650.3.1	Solyc04g076230.3.1	Solyc06g069010.3.1	Solyc08g006890.3.1	Solyc08g074682.1.1	Solyc12g095960.2.1
Solyc05g046020.3.1	Solyc06g071910.3.1	Solyc01g111710.3.1	Solyc01g100380.3.1			Solyc07g065650.2.1	Solyc06g069530.3.1	Solyc08g081910.3.1	Solyc09g010460.3.1	Solyc01g103450.3.1	Solyc08g061850.3.1	Solyc01g060470.3.1
Solyc01g080010.2.1	Solyc01g105370.3.1	Solyc01g110120.3.1	Solyc06g005940.3.1			Solyc10g074980.2.1	Solyc06g069770.3.1	Solyc08g081900.3.1	Solyc03g117150.3.1	Solyc04g082200.2.1	Solyc08g061960.3.1	Solyc07g053650.3.1
Solyc00g072400.3.1	Solyc01g099760.3.1	Solyc12g007030.2.1	Solyc02g065300.1.1			Solyc06g053590.3.1	Solyc06g069890.3.1	Solyc03g113730.3.1	Solyc06g005940.3.1	Solyc08g077930.3.1	Solyc08g081010.3.1	Solyc08g014610.3.1
Solyc10g076243.1.1	Solyc01g104590.3.1	Solyc12g099260.2.1	Solyc10g076210.2.1			Solyc12g038400.2.1	Solyc06g072300.3.1	Solyc01g081070.3.1	Solyc04g063290.3.1	Solyc12g096540.2.1	Solyc02g091870.3.1	Solyc10g078150.2.1
Solyc02g093900.3.1	Solyc05g015950.3.1	Solyc09g007900.3.1	Solyc10g008010.3.1			Solyc05g013340.3.1	Solyc06g073460.3.1	Solyc08g008445.1.1	Solyc04g074300.3.1	Solyc10g011920.2.1	Solyc07g055060.3.1	Solyc12g088720.2.1
Solyc01g100380.3.1	Solyc04g009770.3.1	Solyc09g007920.3.1	Solyc10g086010.2.1			Solyc07g064270.3.1	Solyc06g073560.3.1	Solyc12g098820.2.1	Solyc04g011400.3.1	Solyc04g077020.3.1	Solyc03g115110.3.1	Solyc01g104590.3.1
Solyc10g055800.2.1	Solyc04g055170.3.1	Solyc08g041870.3.1	Solyc06g082630.3.1			Solyc01g096520.3.1	Solyc06g073585.1.1	Solyc02g085420.3.1	Solyc00g009020.3.1	Solyc11g013260.2.1	Solyc11g071640.2.1	Solyc02g091580.3.1
Solyc10g008140.3.1	Solyc05g012070.3.1	Solyc08g081320.3.1	Solyc06g082660.3.1			Solyc02g082920.3.1	Solyc06g073960.3.1	Solyc09g061860.3.1	Solyc05g015950.3.1	Solyc04g080570.3.1	Solyc03g112075.1.1	Solyc03g123610.3.1
Solyc10g086190.2.1	Solyc04g081490.3.1	Solyc05g010260.3.1	Solyc11g039830.2.1			Solyc03g097410.1.1	Solyc06g074820.3.1	Solyc08g077080.1.1	Solyc07g020860.3.1	Solyc07g045350.3.1	Solyc01g089970.3.1	Solyc00g072400.3.1
Solyc10g083720.2.1	Solyc01g107870.3.1	Solyc09g061840.3.1	Solyc10g052880.1.1			Solyc12g009890.2.1	Solyc06g075360.3.1	Solyc04g005690.3.1	Solyc06g065520.3.1	Solyc11g039830.2.1	Solyc04g055170.3.1	Solyc10g076243.1.1
Solyc08g074680.3.1	Solyc03g117150.3.1	Solyc06g072580.3.1	Solyc03g113405.1.1			Solyc11g008510.2.1	Solyc06g075470.2.1	Solyc05g013820.3.1	Solyc08g074680.3.1	Solyc06g071920.3.1	Solyc07g064800.3.1	Solyc01g073740.3.1
Solyc01g098000.3.1	Solyc11g072190.2.1	Solyc11g067100.2.1	Solyc09g090990.2.1			Solyc01g005410.3.1	Solyc06g082260.3.1	Solyc12g018990.2.1	Solyc11g010190.1.1	Solyc04g076790.3.1	Solyc00g322635.1.1	Solyc10g076210.2.1
Solyc07g065950.3.1	Solyc10g076220.2.1	Solyc09g007270.3.1	Solyc01g104590.3.1			Solyc12g099820.1.1	Solyc06g082580.3.1	Solyc02g081960.3.1	Solyc03g118640.3.1	Solyc12g056250.2.1	Solyc01g080280.3.1	Solyc07g017880.3.1
Solyc01g103450.3.1	Solyc03g118340.3.1	Solyc10g076210.2.1	Solyc09g083080.3.1			Solyc02g070640.3.1	Solyc06g082800.3.1	Solyc09g089830.3.1	Solyc04g071890.3.1	Solyc05g046030.3.1	Solyc11g051160.2.1	Solyc05g013990.3.1
Solyc11g007720.2.1	Solyc12g094620.2.1	Solyc03g058920.3.1	Solyc09g090700.1.1			Solyc02g070650.2.1	Solyc06g082920.3.1	Solyc02g090910.3.1	Solyc03g114150.3.1	Solyc03g058920.3.1	Solyc08g041870.3.1	Solyc02g093900.3.1
Solyc03g118910.1.1	Solyc05g005710.3.1	Solyc02g093900.3.1	Solyc05g015950.3.1			Solyc01g095200.3.1	Solyc06g082995.1.1	Solyc04g050240.3.1	Solyc01g103010.3.1	Solyc04g082880.3.1	Solyc11g010190.1.1	Solyc03g123630.3.1
Solyc01g080280.3.1	Solyc03g058920.3.1	Solyc08g015690.3.1	Solyc01g081270.2.1			Solyc10g062160.2.1	Solyc06g083030.3.1	Solyc04g074390.3.1	Solyc06g075010.3.1	Solyc01g105070.3.1	Solyc06g007320.3.1	Solyc06g069010.3.1
Solyc02g084780.3.1	Solyc05g010260.3.1	Solyc01g008960.3.1	Solyc06g068950.3.1			Solyc06g048410.3.1	Solyc06g083470.3.1	Solyc10g055230.1.1	Solyc09g007540.3.1	Solyc11g069790.2.1	Solyc10g008140.3.1	Solyc10g008010.3.1
Solyc09g010330.3.1	Solyc06g076360.3.1	Solyc05g008600.3.1	Solyc01g103010.3.1			Solyc04g054690.3.1	Solyc06g083530.3.1	Solyc02g089720.2.1	Solyc03g123610.3.1	Solyc02g068900.3.1	Solyc06g083790.3.1	Solyc06g072120.3.1
Solyc01g073640.3.1	Solyc04g076090.3.1	Solyc05g012070.3.1	Solyc07g041310.3.1			Solyc06g036050.3.1	Solyc06g083690.3.1	Solyc12g096590.2.1	Solyc08g078200.2.1	Solyc02g081160.3.1	Solyc04g005160.2.1	Solyc06g005910.3.1
Solyc04g081440.3.1	Solyc08g041890.3.1	Solyc04g007030.3.1	Solyc06g007670.3.1			Solyc01g080230.3.1	Solyc06g084000.3.1	Solyc07g062970.3.1	Solyc03g118910.1.1	Solyc01g111760.3.1	Solyc09g090990.2.1	Solyc05g053300.3.1
Solyc09g091750.3.1	Solyc02g082800.3.1	Solyc10g081920.2.1	Solyc08g041870.3.1			Solyc09g092680.3.1	Solyc06g084210.3.1	Solyc05g005510.3.1	Solyc04g076880.3.1	Solyc06g073370.3.1	Solyc11g007200.2.1	Solyc12g056250.2.1
Solyc01g111710.3.1	Solyc01g044360.3.1	Solyc01g008000.3.1	Solyc04g076790.3.1			Solyc04g076320.3.1	Solyc06g084350.3.1	Solyc11g005150.2.1	Solyc04g011390.1.1	Solyc11g005680.2.1	Solyc07g043490.1.1	Solyc01g107870.3.1
Solyc03g111180.3.1	Solyc01g109660.2.1	Solyc01g100860.3.1	Solyc09g007270.3.1			Solyc04g015220.3.1	Solyc07g006800.1.1	Solyc07g045540.3.1	Solyc05g054610.1.1	Solyc06g073330.3.1	Solyc07g016150.3.1	Solyc07g053260.3.1
Solyc01g104590.3.1	Solyc06g007320.3.1	Solyc01g100870.3.1	Solyc03g114150.3.1			Solyc04g016230.3.1	Solyc07g007670.3.1	Solyc02g085780.3.1	Solyc06g005420.1.1	Solyc09g090980.3.1	Solyc08g081320.3.1	Solyc01g100360.3.1
Solyc07g041310.3.1	Solyc11g028100.2.1	Solyc05g005190.3.1	Solyc09g098150.3.1			Solyc02g078990.3.1	Solyc07g008160.3.1	Solyc11g020300.2.1	Solyc06g005430.1.1	Solyc11g008870.2.1	Solyc10g076510.2.1	Solyc00g322635.1.1
Solyc10g055670.2.1	Solyc07g032100.3.1	Solyc01g111120.3.1	Solyc10g008140.3.1			Solyc03g093970.3.1	Solyc07g008320.3.1	Solyc12g044860.2.1	Solyc06g072240.1.1	Solyc06g036290.3.1	Solyc05g008600.3.1	Solyc05g006520.3.1
Solyc07g064610.3.1	Solyc08g077920.3.1	Solyc11g072190.2.1	Solyc06g052030.3.1			Solyc09g089800.2.1	Solyc07g008880.3.1	Solyc01g020470.2.1	Solyc06g075830.2.1	Solyc03g078290.3.1	Solyc05g053300.3.1	Solyc09g091840.3.1
Solyc01g009180.3.1	Solyc05g012270.3.1	Solyc10g055800.2.1	Solyc01g107870.3.1			Solyc02g062700.3.1	Solyc07g009160.3.1	Solyc01g108150.3.1	Solyc06g075930.1.1	Solyc07g042250.3.1	Solyc09g007910.3.1	Solyc06g082630.3.1
Solyc04g079180.3.1	Solyc04g076790.3.1	Solyc01g098000.3.1	Solyc12g089310.2.1			Solyc07g065030.3.1	Solyc07g021540.3.1	Solyc01g111640.3.1	Solyc06g075960.1.1	Solyc05g046020.3.1	Solyc06g060260.3.1	Solyc06g082660.3.1
Solyc02g090630.3.1	Solyc05g046030.3.1	Solyc11g039830.2.1	Solyc01g099160.3.1			Solyc12g006380.2.1	Solyc07g026770.3.1	Solyc01g111650.3.1	Solyc11g072840.1.1	Solyc05g054640.3.1	Solyc01g105370.3.1	Solyc03g019780.3.1
Solyc06g083790.3.1	Solyc02g024050.3.1	Solyc11g069430.2.1	Solyc08g014340.3.1			Solyc10g007760.3.1	Solyc07g040900.2.1	Solyc10g080480.2.1	Solyc11g072860.2.1	Solyc08g067100.2.1	Solyc04g011390.1.1	Solyc07g006650.3.1
Solyc12g040510.2.1	Solyc05g046020.3.1	Solyc12g095760.2.1	Solyc02g080630.3.1			Solyc01g108340.3.1	Solyc07g042620.3.1	Solyc03g112850.3.1	Solyc09g007270.3.1	Solyc04g076090.3.1	Solyc05g054610.1.1	Solyc02g065300.1.1
Solyc06g072120.3.1	Solyc08g014340.3.1	Solyc03g115110.3.1	Solyc08g074680.3.1			Solyc06g072510.3.1	Solyc07g043360.1.1	Solyc06g071530.3.1	Solyc00g322635.1.1	Solyc06g072380.3.1	Solyc06g005420.1.1	Solyc11g072880.2.1
Solyc07g005940.3.1	Solyc08g077930.3.1	Solyc01g005620.3.1	Solyc12g088670.2.1			Solyc09g007850.3.1	Solyc07g043670.1.1	Solyc07g047740.3.1	Solyc04g072670.3.1	Solyc06g076640.3.1	Solyc06g005430.1.1	Solyc09g097960.3.1
Solyc07g045350.3.1	Solyc12g096700.2.1	Solyc01g105070.3.1	Solyc03g025730.3.1			Solyc03g116620.3.1	Solyc07g045160.3.1	Solyc07g049240.3.1	Solyc11g069430.2.1	Solyc04g076060.3.1	Solyc06g072240.1.1	Solyc01g104110.3.1
Solyc01g060020.3.1	Solyc09g075450.3.1	Solyc03g097290.3.1	Solyc01g102310.3.1			Solyc08g008445.1.1	Solyc07g045290.3.1	Solyc08g068370.3.1	Solyc04g073990.3.1	Solyc08g068190.3.1	Solyc06g075830.2.1	Solyc03g120280.1.1
Solyc01g059965.1.1	Solyc07g064800.3.1	Solyc01g102310.3.1	Solyc10g005510.3.1			Solyc11g027870.2.1	Solyc07g045540.3.1	Solyc07g053030.3.1	Solyc01g008960.3.1	Solyc08g075700.3.1	Solyc06g075930.1.1	Solyc07g065120.3.1
Solyc01g059980.3.1	Solyc06g068320.3.1	Solyc07g008560.3.1	Solyc07g008720.4.1			Solyc01g090690.3.1	Solyc07g047740.3.1	Solyc08g075780.3.1	Solyc06g071000.3.1	Solyc11g010190.1.1	Solyc06g075960.1.1	Solyc03g097290.3.1
Solyc01g111120.3.1	Solyc04g076060.3.1	Solyc11g040390.2.1	Solyc03g019780.3.1				Solyc07g048090.2.1	Solyc12g096120.2.1	Solyc00g282510.2.1	Solyc08g077920.3.1	Solyc11g072840.1.1	Solyc11g071640.2.1
Solyc02g081140.3.1	Solyc02g083590.3.1	Solyc07g055210.3.1	Solyc12g095960.2.1				Solyc07g049180.3.1	Solyc12g042060.2.1	Solyc07g040750.2.1	Solyc06g009210.3.1	Solyc11g072860.2.1	Solyc08g078200.2.1
Solyc03g117150.3.1	Solyc10g005060.3.1	Solyc06g083180.3.1	Solyc01g008000.3.1				Solyc07g049240.3.1	Solyc07g052550.2.1	Solyc10g005510.3.1	Solyc09g075430.3.1	Solyc01g109940.3.1	Solyc08g081250.3.1
Solyc08g016510.3.1	Solyc06g068090.3.1	Solyc06g071000.3.1	Solyc01g100860.3.1				Solyc07g049460.3.1	Solyc05g054710.3.1	Solyc03g097800.3.1	Solyc09g018450.3.1	Solyc05g012070.3.1	Solyc03g117150.3.1
Solyc05g009600.3.1	Solyc09g091750.3.1	Solyc09g057650.3.1	Solyc01g100870.3.1				Solyc07g053030.3.1	Solyc08g006720.3.1	Solyc06g073310.3.1	Solyc09g008070.3.1	Solyc12g005080.2.1	Solyc03g118340.3.1
Solyc07g017880.3.1	Solyc00g009020.3.1	Solyc05g018570.3.1	Solyc05g005190.3.1				Solyc07g055840.3.1	Solyc06g066440.3.1	Solyc05g053300.3.1	Solyc10g018300.2.1	Solyc12g043000.2.1	Solyc02g068900.3.1
Solyc09g064450.3.1	Solyc06g052030.3.1	Solyc05g018590.3.1	Solyc05g026540.3.1				Solyc07g056540.3.1	Solyc11g008510.2.1	Solyc01g080010.2.1	Solyc02g082830.2.1	Solyc01g008000.3.1	Solyc09g090980.3.1
Solyc04g076620.3.1	Solyc01g008960.3.1	Solyc07g008240.3.1	Solyc02g087240.3.1				Solyc07g062810.3.1	Solyc10g084640.1.1	Solyc07g055210.3.1	Solyc10g008010.3.1	Solyc01g100860.3.1	Solyc02g063490.3.1
Solyc04g072670.3.1	Solyc06g073310.3.1	Solyc04g080980.2.1	Solyc06g062950.1.1				Solyc07g062970.3.1	Solyc01g096780.3.1	Solyc05g018570.3.1	Solyc11g067100.2.1	Solyc01g100870.3.1	Solyc12g088670.2.1
Solyc06g073310.3.1	Solyc03g123630.3.1	Solyc03g118640.3.1	Solyc04g007030.3.1				Solyc07g063440.3.1	Solyc12g055830.2.1	Solyc05g018590.3.1	Solyc09g090970.3.1	Solyc05g005190.3.1	Solyc02g078650.3.1
Solyc03g080160.3.1	Solyc12g089310.2.1	Solyc09g075010.3.1	Solyc02g078650.3.1				Solyc07g064240.3.1	Solyc05g026157.1.1	Solyc01g106080.3.1	Solyc07g008240.3.1	Solyc06g082630.3.1	Solyc10g078740.2.1
Solyc05g009530.3.1	Solyc01g073740.3.1	Solyc01g008950.3.1	Solyc05g054640.3.1				Solyc07g064280.3.1	Solyc09g061620.3.1	Solyc07g047790.3.1	Solyc03g115110.3.1	Solyc06g082660.3.1	Solyc10g008140.3.1
Solyc02g077880.3.1	Solyc03g123610.3.1	Solyc10g077010.2.1	Solyc03g111180.3.1				Solyc07g065280.3.1	Solyc04g071565.1.1	Solyc04g082790.3.1	Solyc02g088700.3.1	Solyc03g111180.3.1	Solyc01g091530.3.1
Solyc09g090980.3.1	Solyc01g111170.3.1	Solyc11g072240.2.1	Solyc03g121590.3.1				Solyc07g065900.3.1	Solyc01g102830.3.1	Solyc10g085790.2.1	Solyc01g094200.3.1	Solyc07g053260.3.1	Solyc05g018570.3.1
Solyc01g099150.4.1	Solyc01g103010.3.1	Solyc12g099990.2.1	Solyc05g010260.3.1				Solyc07g066470.3.1	Solyc06g065590.3.1	Solyc09g090990.2.1	Solyc01g107590.3.1	Solyc05g013030.1.1	Solyc05g018590.3.1
Solyc06g064940.3.1	Solyc07g042250.3.1	Solyc08g006860.3.1	Solyc03g097500.3.1				Solyc08g005590.3.1	Solyc05g053230.3.1	Solyc12g009300.3.1	Solyc03g063560.3.1	Solyc03g025730.3.1	Solyc04g076060.3.1
Solyc04g055170.3.1	Solyc08g078200.2.1	Solyc03g065340.3.1	Solyc06g071910.3.1				Solyc08g006480.3.1	Solyc02g081990.3.1	Solyc08g077180.3.1	Solyc06g073310.3.1	Solyc12g099100.2.1	Solyc11g066160.1.1
Solyc03g120280.1.1	Solyc01g098000.3.1	Solyc09g010100.3.1	Solyc09g061840.3.1				Solyc08g006720.3.1	Solyc06g074820.3.1	Solyc04g076620.3.1	Solyc08g014550.3.1	Solyc04g049350.3.1	Solyc11g005420.2.1
Solyc07g008720.4.1	Solyc07g040750.2.1	Solyc10g083280.3.1	Solyc08g041890.3.1				Solyc08g007530.3.1	Solyc02g087250.3.1	Solyc02g068900.3.1	Solyc12g014180.2.1	Solyc07g047800.3.1	Solyc06g068320.3.1
Solyc04g014270.3.1	Solyc01g087120.3.1	Solyc12g005080.2.1	Solyc12g099260.2.1				Solyc08g007610.1.1	Solyc01g080230.3.1	Solyc08g076920.3.1	Solyc10g083290.4.1	Solyc05g046010.3.1	Solyc01g009180.3.1
Solyc06g007670.3.1	Solyc07g065950.3.1	Solyc05g012480.3.1	Solyc01g107590.3.1				Solyc08g008050.3.1	Solyc08g007610.1.1	Solyc07g053260.3.1	Solyc12g005200.2.1	Solyc05g054640.3.1	Solyc06g073310.3.1
Solyc06g036290.3.1	Solyc06g007570.3.1	Solyc06g036290.3.1	Solyc08g006860.3.1				Solyc08g014420.3.1	Solyc04g054180.3.1	Solyc01g108600.3.1	Solyc05g050120.3.1	Solyc12g007170.2.1	Solyc12g098490.2.1
Solyc07g032100.3.1	Solyc10g081920.2.1	Solyc06g009530.3.1	Solyc12g096300.2.1				Solyc08g014480.3.1	Solyc06g060420.3.1	Solyc09g007900.3.1	Solyc09g018750.3.1	Solyc01g007150.3.1	Solyc02g087240.3.1
Solyc11g071640.2.1	Solyc01g008330.3.1	Solyc04g079180.3.1	Solyc02g068900.3.1				Solyc08g048500.3.1	Solyc08g076970.3.1	Solyc09g007920.3.1	Solyc06g069010.3.1	Solyc03g118640.3.1	Solyc12g099260.2.1
Solyc06g063140.3.1	Solyc04g007030.3.1	Solyc06g005940.3.1	Solyc07g008240.3.1				Solyc08g061920.2.1	Solyc02g082460.3.1	Solyc10g052880.1.1	Solyc04g063290.3.1	Solyc05g015950.3.1	Solyc11g072450.2.1
Solyc04g073990.3.1	Solyc06g007670.3.1	Solyc04g009770.3.1	Solyc11g068830.2.1				Solyc08g063080.3.1	Solyc03g032210.3.1	Solyc06g083190.3.1	Solyc04g074300.3.1	Solyc03g118170.3.1	Solyc08g079930.2.1
Solyc12g095960.2.1	Solyc07g047790.3.1	Solyc06g064940.3.1	Solyc02g093900.3.1				Solyc08g066360.3.1	Solyc04g064760.3.1	Solyc12g096700.2.1	Solyc01g079960.2.1	Solyc06g068090.3.1	Solyc06g073330.3.1
Solyc06g005940.3.1	Solyc01g080010.2.1	Solyc04g076060.3.1	Solyc03g058920.3.1				Solyc08g066740.3.1	Solyc09g065900.3.1	Solyc11g007720.2.1	Solyc06g071100.3.1	Solyc02g080630.3.1	Solyc10g083650.1.1
Solyc12g099260.2.1	Solyc06g059740.3.1	Solyc04g025560.3.1	Solyc08g061850.3.1				Solyc08g067610.3.1	Solyc09g089680.3.1	Solyc02g063490.3.1	Solyc12g096700.2.1	Solyc06g059740.3.1	Solyc04g005340.2.1
Solyc12g088670.2.1	Solyc09g010100.3.1	Solyc12g099080.2.1	Solyc08g061960.3.1				Solyc08g067620.2.1	Solyc01g008650.3.1	Solyc12g099100.2.1	Solyc06g081980.1.1	Solyc01g060470.3.1	Solyc01g073640.3.1
Solyc01g089970.3.1	Solyc10g083280.3.1	Solyc00g009020.3.1	Solyc06g083180.3.1				Solyc08g067900.2.1	Solyc09g007850.3.1	Solyc05g009530.3.1	Solyc04g072670.3.1	Solyc10g055800.2.1	Solyc06g009530.3.1
Solyc12g009300.3.1	Solyc02g082000.3.1	Solyc12g056220.2.1	Solyc04g079180.3.1				Solyc08g068370.3.1	Solyc11g069410.2.1	Solyc07g055060.3.1	Solyc04g071260.3.1	Solyc09g075450.3.1	Solyc07g008720.4.1
Solyc12g014180.2.1	Solyc07g008720.4.1	Solyc07g045350.3.1	Solyc09g010330.3.1				Solyc08g068700.1.1	Solyc04g008810.3.1	Solyc07g065120.3.1	Solyc02g082760.3.1	Solyc11g069150.2.1	Solyc06g005160.3.1
Solyc07g051850.3.1	Solyc02g084780.3.1	Solyc01g080010.2.1	Solyc01g104110.3.1				Solyc08g069040.3.1	Solyc01g009100.3.1	Solyc02g087880.3.1	Solyc03g113800.3.1	Solyc01g107820.2.1	Solyc06g062950.1.1
Solyc04g076790.3.1	Solyc09g097960.3.1	Solyc04g072240.3.1	Solyc03g065340.3.1				Solyc08g074690.3.1	Solyc04g072660.3.1	Solyc01g111120.3.1	Solyc01g104110.3.1	Solyc08g014130.3.1	Solyc05g009600.3.1
Solyc07g008240.3.1	Solyc02g014310.3.1	Solyc11g028100.2.1	Solyc12g099100.2.1				Solyc08g075830.3.1	Solyc11g071490.2.1	Solyc06g007570.3.1	Solyc09g013080.3.1	Solyc01g098920.3.1	Solyc06g007670.3.1
Solyc06g007570.3.1	Solyc08g077180.3.1	Solyc01g106080.3.1	Solyc03g113400.3.1				Solyc08g076640.1.1	Solyc02g085730.3.1	Solyc01g010750.3.1	Solyc12g009250.2.1	Solyc06g073310.3.1	Solyc08g081320.3.1
Solyc00g322635.1.1	Solyc06g082630.3.1	Solyc06g007570.3.1	Solyc09g092470.2.1				Solyc08g076960.1.1	Solyc08g006480.3.1	Solyc04g005160.2.1	Solyc09g007940.3.1	Solyc07g043310.3.1	Solyc10g005510.3.1
Solyc08g014610.3.1	Solyc08g016510.3.1	Solyc08g081190.3.1	Solyc08g006040.3.1				Solyc08g076970.3.1	Solyc08g075360.2.1	Solyc05g056250.3.1	Solyc05g051510.3.1	Solyc01g104590.3.1	Solyc03g006700.3.1
Solyc04g074480.3.1	Solyc08g014550.3.1	Solyc07g006650.3.1	Solyc08g074240.3.1				Solyc08g077080.1.1	Solyc02g079500.4.1	Solyc01g080280.3.1	Solyc11g007720.2.1	Solyc12g096700.2.1	Solyc06g073370.3.1
Solyc04g076880.3.1	Solyc10g006070.3.1	Solyc02g070570.3.1	Solyc02g088260.3.1				Solyc08g079470.3.1	Solyc01g101070.3.1	Solyc03g114960.3.1	Solyc12g010840.2.1	Solyc08g014550.3.1	Solyc11g005680.2.1
Solyc11g010470.2.1	Solyc09g090990.2.1	Solyc11g010190.1.1	Solyc03g123630.3.1				Solyc08g079520.3.1	Solyc12g014310.2.1	Solyc01g079960.2.1	Solyc08g078200.2.1	Solyc01g099760.3.1	Solyc01g088370.3.1
Solyc06g068950.3.1	Solyc11g011390.2.1	Solyc12g095960.2.1	Solyc07g040750.2.1				Solyc08g079630.3.1	Solyc04g051200.2.1	Solyc03g058920.3.1	Solyc11g007200.2.1	Solyc06g008940.3.1	Solyc10g005100.3.1
Solyc04g063290.3.1	Solyc01g009180.3.1	Solyc10g080320.2.1	Solyc01g102570.3.1				Solyc08g079900.3.1	Solyc04g016350.2.1	Solyc01g099150.4.1	Solyc12g043020.2.1	Solyc11g072190.2.1	Solyc01g098000.3.1
Solyc04g074300.3.1	Solyc01g108600.3.1	Solyc08g074680.3.1	Solyc01g102585.1.1				Solyc08g079920.2.1	Solyc10g086510.2.1	Solyc01g107590.3.1	Solyc06g005910.3.1	Solyc03g123610.3.1	Solyc06g083180.3.1
Solyc06g071060.1.1	Solyc03g114960.3.1	Solyc09g090990.2.1	Solyc01g009180.3.1				Solyc08g079930.2.1	Solyc04g077040.3.1	Solyc11g062130.2.1	Solyc03g119040.3.1	Solyc08g014610.3.1	Solyc04g074230.3.1
Solyc05g005490.3.1	Solyc01g008950.3.1	Solyc08g078200.2.1	Solyc06g072580.3.1				Solyc08g079980.1.1	Solyc05g056290.3.1	Solyc11g062190.2.1	Solyc03g111200.3.1	Solyc03g034180.3.1	Solyc09g090660.3.1
Solyc07g047790.3.1	Solyc10g077010.2.1	Solyc04g063290.3.1	Solyc01g100360.3.1				Solyc08g080720.2.1	Solyc10g049620.2.1	Solyc12g005080.2.1	Solyc07g065120.3.1	Solyc08g074680.3.1	Solyc09g010460.3.1
Solyc06g072380.3.1	Solyc11g072240.2.1	Solyc04g074300.3.1	Solyc03g119040.3.1				Solyc08g081480.3.1	Solyc06g073560.3.1	Solyc11g071640.2.1	Solyc04g055170.3.1	Solyc04g076620.3.1	Solyc11g040390.2.1
Solyc02g091580.3.1	Solyc12g099990.2.1	Solyc02g067080.3.1	Solyc07g047790.3.1				Solyc08g081900.3.1	Solyc09g011540.2.1	Solyc02g091870.3.1	Solyc12g014210.2.1	Solyc01g008330.3.1	Solyc12g009300.3.1
Solyc08g061850.3.1	Solyc01g007150.3.1	Solyc06g068950.3.1	Solyc03g123610.3.1				Solyc08g081910.3.1	Solyc02g086970.3.1	Solyc12g095760.2.1	Solyc03g117600.3.1	Solyc08g015690.3.1	Solyc02g077880.3.1
Solyc08g061960.3.1	Solyc01g008000.3.1	Solyc02g093830.3.1	Solyc01g098920.3.1				Solyc08g083380.2.1	Solyc03g121700.3.1	Solyc06g005150.3.1	Solyc10g084400.2.1	Solyc07g006650.3.1	Solyc06g082090.3.1
Solyc02g080630.3.1	Solyc01g100860.3.1	Solyc04g071890.3.1	Solyc06g005910.3.1				Solyc09g005640.3.1	Solyc07g043150.1.1	Solyc09g059040.3.1	Solyc01g100380.3.1	Solyc07g045350.3.1	Solyc03g118640.3.1
Solyc03g019780.3.1	Solyc01g100870.3.1	Solyc01g073740.3.1	Solyc08g081010.3.1				Solyc09g005740.2.1	Solyc09g009700.3.1	Solyc11g067100.2.1	Solyc03g119130.3.1	Solyc03g118760.3.1	Solyc05g056250.3.1
Solyc06g065710.3.1	Solyc05g005190.3.1	Solyc12g008590.2.1	Solyc07g005940.3.1				Solyc09g007640.3.1	Solyc01g006825.1.1	Solyc09g091840.3.1	Solyc05g054580.3.1	Solyc09g007270.3.1	Solyc06g072580.3.1
Solyc05g056250.3.1	Solyc05g013030.1.1	Solyc07g020860.3.1	Solyc10g078620.1.1				Solyc09g007850.3.1		Solyc07g006650.3.1	Solyc06g005940.3.1	Solyc10g083720.2.1	Solyc04g074480.3.1
Solyc08g062660.3.1	Solyc08g076920.3.1	Solyc06g059740.3.1	Solyc04g082880.3.1				Solyc09g008410.3.1		Solyc05g012070.3.1	Solyc03g120450.3.1	Solyc06g072120.3.1	Solyc08g075700.3.1
Solyc01g099780.3.1	Solyc01g111120.3.1	Solyc03g111180.3.1	Solyc06g069010.3.1				Solyc09g008800.3.1		Solyc01g007150.3.1	Solyc02g091100.3.1	Solyc04g080980.2.1	Solyc12g042065.1.1
Solyc08g075700.3.1	Solyc07g051850.3.1	Solyc04g082140.3.1	Solyc02g091100.3.1				Solyc09g009210.3.1		Solyc09g082860.3.1	Solyc06g065520.3.1	Solyc07g008240.3.1	Solyc01g099780.3.1
Solyc03g078290.3.1	Solyc02g070570.3.1	Solyc06g008940.3.1	Solyc04g009770.3.1				Solyc09g011580.2.1		Solyc03g123630.3.1	Solyc06g075010.3.1	Solyc02g093900.3.1	Solyc02g067080.3.1
Solyc06g071000.3.1	Solyc05g056250.3.1	Solyc01g087120.3.1	Solyc01g111760.3.1				Solyc09g011880.3.1		Solyc05g010670.3.1	Solyc01g111275.1.1	Solyc07g042250.3.1	Solyc06g062800.3.1
Solyc04g009770.3.1	Solyc05g053650.3.1	Solyc06g062380.3.1	Solyc01g060470.3.1				Solyc09g014280.1.1		Solyc04g049450.3.1	Solyc01g005250.3.1	Solyc09g097980.3.1	Solyc02g082000.3.1
Solyc01g088370.3.1	Solyc06g068950.3.1	Solyc02g091100.3.1	Solyc01g067750.3.1				Solyc09g015670.3.1		Solyc08g014550.3.1	Solyc10g081120.2.1	Solyc03g032160.3.1	Solyc08g006040.3.1
Solyc09g057650.3.1	Solyc01g109410.3.1	Solyc10g078620.1.1	Solyc07g032100.3.1				Solyc09g015830.2.1		Solyc11g007200.2.1	Solyc11g069700.2.1	Solyc06g007670.3.1	Solyc08g074240.3.1
Solyc08g043170.3.1	Solyc06g008940.3.1	Solyc04g072670.3.1	Solyc07g008560.3.1				Solyc09g015930.3.1		Solyc01g098920.3.1	Solyc02g092580.3.1	Solyc06g063140.3.1	Solyc07g008240.3.1
Solyc03g118340.3.1	Solyc05g054640.3.1	Solyc09g097980.3.1	Solyc04g073990.3.1				Solyc09g031650.3.1		Solyc09g011630.3.1	Solyc06g009020.2.1	Solyc10g079880.2.1	Solyc02g014310.3.1
Solyc05g018570.3.1	Solyc10g078740.2.1	Solyc06g083190.3.1	Solyc07g006650.3.1				Solyc09g055910.3.1		Solyc11g068830.2.1	Solyc06g009040.3.1	Solyc02g063490.3.1	Solyc12g096150.2.1
Solyc05g018590.3.1	Solyc06g082660.3.1	Solyc05g053300.3.1	Solyc11g040390.2.1				Solyc09g056380.1.1		Solyc12g099260.2.1	Solyc02g070570.3.1	Solyc11g028100.2.1	Solyc07g045350.3.1
Solyc01g103010.3.1	Solyc10g052880.1.1	Solyc04g081440.3.1	Solyc05g012480.3.1				Solyc09g059460.3.1		Solyc06g062800.3.1	Solyc12g040510.2.1	Solyc06g071910.3.1	Solyc05g009530.3.1
Solyc01g005620.3.1	Solyc01g111780.3.1	Solyc12g042065.1.1	Solyc03g082940.3.1				Solyc09g061620.3.1		Solyc08g041890.3.1	Solyc01g104590.3.1	Solyc10g081920.2.1	Solyc09g010330.3.1
Solyc01g091190.3.1	Solyc06g063140.3.1	Solyc11g039650.2.1	Solyc03g117630.1.1				Solyc09g061860.3.1		Solyc11g066160.1.1	Solyc08g074680.3.1	Solyc03g025720.3.1	Solyc03g058920.3.1
Solyc12g088720.2.1	Solyc07g065120.3.1	Solyc12g088670.2.1	Solyc05g010670.3.1				Solyc09g065540.3.1		Solyc05g010260.3.1	Solyc01g079940.3.1	Solyc03g097800.3.1	Solyc09g011630.3.1
Solyc02g070510.3.1	Solyc09g007270.3.1	Solyc06g062800.3.1	Solyc07g005820.3.1				Solyc09g072700.3.1		Solyc12g099440.2.1	Solyc09g010100.3.1	Solyc10g081180.2.1	Solyc04g073990.3.1
Solyc09g075450.3.1	Solyc02g080630.3.1	Solyc02g082800.3.1	Solyc11g072450.2.1				Solyc09g072970.3.1		Solyc04g040180.3.1	Solyc10g083280.3.1	Solyc06g083190.3.1	Solyc08g061850.3.1
Solyc01g107590.3.1	Solyc11g039650.2.1	Solyc01g104920.3.1	Solyc00g322635.1.1				Solyc09g074300.1.1		Solyc10g084400.2.1	Solyc08g074683.1.1	Solyc05g010260.3.1	Solyc08g061960.3.1
Solyc01g008950.3.1	Solyc11g010190.1.1	Solyc08g074682.1.1	Solyc02g078120.2.1				Solyc09g074320.3.1		Solyc08g077930.3.1	Solyc01g106620.2.1	Solyc01g081270.2.1	Solyc02g078100.3.1
Solyc10g077010.2.1	Solyc02g067080.3.1	Solyc03g083870.3.1	Solyc01g005620.3.1				Solyc09g075870.2.1		Solyc08g077920.3.1	Solyc09g061840.3.1	Solyc01g109410.3.1	Solyc08g016510.3.1
Solyc11g072240.2.1	Solyc06g072380.3.1	Solyc09g091750.3.1	Solyc09g075010.3.1				Solyc09g082530.2.1		Solyc02g083590.3.1	Solyc11g039650.2.1	Solyc09g011630.3.1	Solyc07g041310.3.1
Solyc12g099990.2.1	Solyc08g041870.3.1	Solyc04g009200.3.1	Solyc11g065620.2.1				Solyc09g082710.3.1		Solyc01g006160.3.1	Solyc10g083650.1.1	Solyc03g117630.1.1	Solyc01g005620.3.1
Solyc11g072880.2.1	Solyc07g041310.3.1	Solyc03g080160.3.1	Solyc06g068320.3.1				Solyc09g083380.3.1		Solyc03g097290.3.1	Solyc02g088260.3.1	Solyc03g063560.3.1	Solyc01g007150.3.1
Solyc08g014340.3.1	Solyc01g102570.3.1	Solyc04g076790.3.1	Solyc08g078200.2.1				Solyc09g083410.3.1		Solyc10g081030.2.1	Solyc05g014980.3.1	Solyc11g069430.2.1	Solyc12g009250.2.1
Solyc12g099100.2.1	Solyc01g102585.1.1	Solyc11g065620.2.1	Solyc02g067080.3.1				Solyc09g089780.3.1		Solyc09g010100.3.1	Solyc01g010760.3.1	Solyc12g042065.1.1	Solyc02g091870.3.1
Solyc07g006650.3.1	Solyc01g080280.3.1	Solyc07g008720.4.1	Solyc02g091580.3.1				Solyc09g089790.3.1		Solyc10g083280.3.1	Solyc04g079200.3.1	Solyc03g123730.3.1	Solyc12g056220.2.1
Solyc09g090700.1.1	Solyc01g060470.3.1	Solyc02g080630.3.1	Solyc01g111120.3.1				Solyc09g089830.3.1		Solyc11g072880.2.1	Solyc11g069000.2.1	Solyc02g067080.3.1	Solyc05g012070.3.1
Solyc08g041870.3.1	Solyc10g079880.2.1	Solyc01g109940.3.1	Solyc01g008950.3.1				Solyc09g090600.3.1		Solyc06g073370.3.1	Solyc02g087240.3.1	Solyc00g072400.3.1	Solyc08g081190.3.1
Solyc05g012270.3.1	Solyc06g005910.3.1	Solyc06g063140.3.1	Solyc10g077010.2.1				Solyc09g091670.3.1		Solyc11g005680.2.1	Solyc07g065950.3.1	Solyc10g076243.1.1	Solyc07g065950.3.1
Solyc08g041890.3.1	Solyc02g091870.3.1	Solyc03g114860.3.1	Solyc11g072240.2.1				Solyc10g005230.3.1		Solyc06g008620.1.1	Solyc05g009530.3.1	Solyc06g071000.3.1	Solyc06g005150.3.1
Solyc05g013030.1.1	Solyc02g084790.3.1	Solyc10g077005.1.1	Solyc12g099990.2.1				Solyc10g005670.2.1		Solyc01g104590.3.1	Solyc06g083180.3.1	Solyc07g065510.3.1	Solyc04g055170.3.1
Solyc04g074230.3.1	Solyc04g071890.3.1	Solyc06g082630.3.1	Solyc03g032160.3.1				Solyc10g005920.3.1		Solyc06g005910.3.1	Solyc06g007570.3.1	Solyc07g065520.3.1	Solyc12g096700.2.1
Solyc09g011630.3.1	Solyc00g322635.1.1	Solyc06g082660.3.1	Solyc07g053830.3.1				Solyc10g005960.1.1		Solyc05g013990.3.1	Solyc03g032160.3.1	Solyc06g083180.3.1	Solyc03g083870.3.1
Solyc05g053300.3.1	Solyc03g114150.3.1	Solyc01g100570.3.1	Solyc10g007480.3.1				Solyc10g006490.3.1		Solyc02g093900.3.1	Solyc10g055820.2.1	Solyc05g018570.3.1	Solyc08g014550.3.1
Solyc04g015210.3.1	Solyc04g063290.3.1	Solyc07g065120.3.1	Solyc09g007900.3.1				Solyc10g007070.3.1		Solyc02g080630.3.1	Solyc02g085040.3.1	Solyc05g018590.3.1	Solyc02g084920.3.1
Solyc06g083190.3.1	Solyc04g074300.3.1	Solyc10g081030.2.1	Solyc09g007920.3.1				Solyc10g007150.3.1		Solyc09g075010.3.1	Solyc12g006450.2.1	Solyc01g108600.3.1	Solyc03g117630.1.1
Solyc05g012070.3.1	Solyc03g097290.3.1	Solyc06g073310.3.1	Solyc11g011390.2.1				Solyc10g007600.3.1		Solyc11g065620.2.1	Solyc07g052550.2.1	Solyc06g069045.1.1	Solyc07g042520.3.1
Solyc03g121070.3.1	Solyc08g029000.3.1	Solyc03g117630.1.1	Solyc04g011390.1.1				Solyc10g008900.3.1		Solyc10g078620.1.1	Solyc08g078510.3.1	Solyc01g107910.3.1	Solyc01g111780.3.1
Solyc03g117630.1.1	Solyc11g068830.2.1	Solyc01g098920.3.1	Solyc05g054610.1.1				Solyc10g008950.3.1		Solyc03g080160.3.1	Solyc12g095990.2.1	Solyc12g014250.2.1	Solyc08g062660.3.1
Solyc07g005820.3.1	Solyc10g049890.2.1	Solyc05g012270.3.1	Solyc06g005420.1.1				Solyc10g009220.3.1		Solyc04g076790.3.1	Solyc12g096000.2.1	Solyc06g072580.3.1	Solyc12g096300.2.1
Solyc05g054640.3.1	Solyc05g056310.3.1	Solyc09g075450.3.1	Solyc06g005430.1.1				Solyc10g024330.2.1		Solyc02g084920.3.1	Solyc08g062800.3.1	Solyc04g073990.3.1	Solyc02g082800.3.1
Solyc01g111780.3.1	Solyc09g090700.1.1	Solyc01g105370.3.1	Solyc06g072240.1.1				Solyc10g037950.2.1		Solyc00g072400.3.1	Solyc06g062800.3.1	Solyc02g014310.3.1	Solyc07g008610.2.1
Solyc10g008120.3.1	Solyc01g111710.3.1	Solyc05g009600.3.1	Solyc06g075830.2.1				Solyc10g047950.2.1		Solyc10g076243.1.1	Solyc03g111180.3.1	Solyc08g041890.3.1	Solyc01g079960.2.1
Solyc11g066160.1.1	Solyc06g009530.3.1	Solyc07g063040.3.1	Solyc06g075930.1.1				Solyc10g049620.2.1		Solyc01g006280.3.1	Solyc07g052530.3.1	Solyc12g014180.2.1	Solyc01g107820.2.1
Solyc06g075010.3.1	Solyc01g100570.3.1	Solyc07g032100.3.1	Solyc06g075960.1.1				Solyc10g050840.2.1		Solyc05g009600.3.1	Solyc12g096300.2.1	Solyc08g077920.3.1	Solyc04g007060.3.1
Solyc06g069010.3.1	Solyc06g072580.3.1	Solyc04g076620.3.1	Solyc11g072840.1.1				Solyc10g054040.2.1		Solyc07g008240.3.1	Solyc04g074230.3.1	Solyc02g068900.3.1	Solyc01g008950.3.1
Solyc02g062970.3.1	Solyc04g079180.3.1	Solyc05g015950.3.1	Solyc11g072860.2.1				Solyc10g055230.1.1		Solyc05g056310.3.1	Solyc08g075830.3.1	Solyc10g084400.2.1	Solyc10g077010.2.1
Solyc06g005150.3.1	Solyc05g026540.3.1	Solyc06g069045.1.1	Solyc04g072670.3.1				Solyc10g055630.2.1		Solyc02g067080.3.1	Solyc05g054050.3.1	Solyc11g013260.2.1	Solyc11g072240.2.1
Solyc01g044360.3.1	Solyc12g010860.2.1	Solyc01g104590.3.1	Solyc10g055820.2.1				Solyc10g055780.1.1		Solyc12g089310.2.1	Solyc12g009960.2.1	Solyc03g117150.3.1	Solyc12g099990.2.1
Solyc05g053940.3.1	Solyc09g007890.1.1	Solyc03g097800.3.1	Solyc02g063490.3.1				Solyc10g062160.2.1		Solyc01g100570.3.1	Solyc01g088080.3.1	Solyc02g088690.3.1	Solyc10g084400.2.1
Solyc04g049330.3.1	Solyc05g009600.3.1	Solyc09g090700.1.1	Solyc01g091190.3.1				Solyc10g074570.2.1		Solyc05g008600.3.1	Solyc11g028100.2.1	Solyc06g050590.3.1	Solyc02g081140.3.1
Solyc08g015860.3.1	Solyc04g025560.3.1	Solyc11g010470.2.1	Solyc01g098000.3.1				Solyc10g074980.2.1		Solyc01g111170.3.1	Solyc05g013030.1.1	Solyc06g075340.3.1	Solyc03g111180.3.1
Solyc03g123630.3.1	Solyc12g099080.2.1	Solyc01g100360.3.1	Solyc01g102940.3.1				Solyc10g077070.2.1		Solyc07g042250.3.1	Solyc02g088690.3.1	Solyc09g090700.1.1	Solyc07g032100.3.1
Solyc09g007520.3.1	Solyc10g007480.3.1	Solyc12g043000.2.1	Solyc10g083290.4.1				Solyc10g078790.1.1		Solyc02g078360.3.1	Solyc02g090090.3.1	Solyc12g095960.2.1	Solyc03g032160.3.1
Solyc06g073540.3.1	Solyc02g093900.3.1	Solyc11g072880.2.1	Solyc08g074683.1.1				Solyc10g079130.2.1		Solyc09g090700.1.1	Solyc10g086090.2.1	Solyc01g079960.2.1	Solyc05g015950.3.1
Solyc01g105370.3.1	Solyc11g017070.2.1	Solyc01g096450.3.1	Solyc01g111275.1.1				Solyc10g079890.2.1		Solyc08g014340.3.1	Solyc02g084920.3.1	Solyc08g062630.3.1	Solyc04g082200.2.1
Solyc02g070330.3.1	Solyc01g081270.2.1	Solyc01g067750.3.1	Solyc07g055080.3.1				Solyc10g080090.2.1		Solyc03g117630.1.1	Solyc10g080100.2.1	Solyc04g072240.3.1	Solyc09g090990.2.1
Solyc02g070340.3.1	Solyc12g005080.2.1	Solyc03g117480.3.1	Solyc01g099150.4.1				Solyc10g080440.2.1		Solyc07g005820.3.1	Solyc01g111150.2.1	Solyc03g080160.3.1	Solyc08g041890.3.1
Solyc06g068090.3.1	Solyc11g010470.2.1	Solyc03g118340.3.1	Solyc01g010750.3.1				Solyc10g080580.1.1		Solyc03g025730.3.1	Solyc09g056385.1.1	Solyc01g080220.3.1	Solyc06g052030.3.1
Solyc01g109940.3.1	Solyc06g005940.3.1	Solyc02g084920.3.1	Solyc12g008940.2.1				Solyc10g081120.2.1		Solyc07g056420.4.1	Solyc01g087120.3.1	Solyc04g072670.3.1	Solyc02g070510.3.1
Solyc09g010460.3.1	Solyc06g071000.3.1	Solyc10g078740.2.1	Solyc01g109940.3.1				Solyc10g081600.2.1		Solyc10g078930.2.1	Solyc01g079970.2.1	Solyc07g047790.3.1	Solyc06g073280.3.1
Solyc06g060260.3.1	Solyc05g056170.3.1	Solyc06g007670.3.1	Solyc10g080710.2.1				Solyc10g083740.2.1		Solyc12g088670.2.1	Solyc09g007270.3.1	Solyc03g019780.3.1	Solyc09g075010.3.1
Solyc01g100360.3.1	Solyc09g057650.3.1	Solyc06g073370.3.1	Solyc02g088690.3.1				Solyc10g083880.2.1		Solyc09g097960.3.1	Solyc09g011920.3.1	Solyc09g008610.3.1	Solyc01g102570.3.1
Solyc01g087120.3.1	Solyc03g114860.3.1	Solyc11g005680.2.1	Solyc06g072380.3.1				Solyc10g084120.2.1		Solyc04g014270.3.1	Solyc02g021560.3.1	Solyc01g100570.3.1	Solyc01g102585.1.1
Solyc11g072450.2.1	Solyc04g072240.3.1	Solyc01g080280.3.1	Solyc01g073740.3.1				Solyc10g084610.3.1		Solyc08g043170.3.1	Solyc01g100030.4.1	Solyc04g079180.3.1	Solyc07g064610.3.1
Solyc01g102940.3.1	Solyc01g098920.3.1	Solyc03g118170.3.1	Solyc01g111780.3.1				Solyc10g084640.1.1		Solyc12g010860.2.1	Solyc02g079750.3.1	Solyc05g046020.3.1	Solyc01g087120.3.1
Solyc09g010100.3.1	Solyc08g007220.3.1	Solyc03g118910.1.1	Solyc06g073310.3.1				Solyc10g085200.2.1		Solyc06g009530.3.1	Solyc03g025340.1.1	Solyc02g091100.3.1	Solyc01g105070.3.1
Solyc10g083280.3.1	Solyc11g007200.2.1	Solyc03g123610.3.1	Solyc06g005150.3.1				Solyc10g085430.2.1		Solyc03g025720.3.1	Solyc03g111010.3.1	Solyc03g065340.3.1	Solyc10g051390.2.1
Solyc02g084920.3.1	Solyc07g043310.3.1	Solyc08g074683.1.1	Solyc01g096450.3.1				Solyc10g085480.2.1		Solyc10g006070.3.1	Solyc03g112075.1.1	Solyc06g068320.3.1	Solyc01g096270.3.1
Solyc10g050160.2.1	Solyc05g009530.3.1	Solyc07g005820.3.1	Solyc03g080150.3.1				Solyc10g086090.2.1		Solyc07g005040.3.1	Solyc03g112150.1.1	Solyc01g111120.3.1	Solyc05g005490.3.1
Solyc03g032160.3.1	Solyc03g080160.3.1	Solyc01g089970.3.1	Solyc02g090630.3.1				Solyc10g086330.2.1		Solyc03g118170.3.1	Solyc10g078620.1.1	Solyc11g072880.2.1	Solyc03g097800.3.1
Solyc08g082700.3.1	Solyc01g109940.3.1	Solyc07g047790.3.1	Solyc01g059880.3.1				Solyc11g005770.2.1		Solyc11g028100.2.1	Solyc11g042610.2.1	Solyc02g082830.2.1	Solyc04g076620.3.1
Solyc07g053830.3.1	Solyc09g092500.1.1	Solyc03g111200.3.1	Solyc10g083720.2.1				Solyc11g006340.2.1		Solyc12g042065.1.1	Solyc11g006690.1.1	Solyc05g012480.3.1	Solyc09g090700.1.1
Solyc01g106080.3.1	Solyc07g065170.3.1	Solyc01g008330.3.1	Solyc10g081920.2.1				Solyc11g006970.2.1		Solyc11g013260.2.1	Solyc11g065620.2.1	Solyc05g014980.3.1	Solyc06g083190.3.1
Solyc01g109850.3.1	Solyc03g123830.3.1	Solyc02g038690.1.1	Solyc05g009600.3.1				Solyc11g007300.2.1		Solyc10g078150.2.1	Solyc06g073900.3.1	Solyc04g025560.3.1	Solyc08g076920.3.1
Solyc06g062950.1.1	Solyc01g005620.3.1	Solyc03g071620.1.1	Solyc03g097800.3.1				Solyc11g007680.2.1		Solyc05g051510.3.1	Solyc01g005000.3.1	Solyc12g099080.2.1	Solyc10g083290.4.1
Solyc02g063490.3.1	Solyc03g111200.3.1	Solyc05g055440.1.1	Solyc10g055800.2.1				Solyc11g008340.2.1		Solyc05g012270.3.1	Solyc10g006290.3.1	Solyc06g082090.3.1	Solyc02g038690.1.1
Solyc10g078740.2.1	Solyc01g104920.3.1	Solyc06g005390.1.1	Solyc07g055210.3.1				Solyc11g008510.2.1		Solyc09g057650.3.1	Solyc01g009180.3.1	Solyc07g008560.3.1	Solyc03g071620.1.1
Solyc02g070570.3.1	Solyc10g081030.2.1	Solyc06g075800.1.1	Solyc09g091750.3.1				Solyc11g008810.2.1		Solyc08g074683.1.1	Solyc03g044010.3.1	Solyc03g080180.3.1	Solyc05g055440.1.1
Solyc04g007060.3.1	Solyc12g014250.2.1	Solyc11g007920.1.1	Solyc04g071260.3.1				Solyc11g010990.2.1		Solyc10g080320.2.1	Solyc10g081130.2.1	Solyc01g097350.3.1	Solyc06g005390.1.1
Solyc02g087240.3.1	Solyc11g068670.2.1	Solyc11g007930.1.1	Solyc08g065220.3.1				Solyc11g011020.2.1		Solyc01g087120.3.1	Solyc09g083080.3.1	Solyc10g076190.2.1	Solyc06g075800.1.1
Solyc12g009140.2.1	Solyc03g118910.1.1	Solyc12g011455.1.1	Solyc04g076060.3.1				Solyc11g011130.2.1		Solyc09g098150.3.1	Solyc02g080630.3.1	Solyc06g082530.2.1	Solyc11g007920.1.1
Solyc03g097800.3.1	Solyc01g008310.3.1	Solyc12g013510.1.1	Solyc06g009530.3.1				Solyc11g011880.2.1		Solyc04g076060.3.1	Solyc01g111170.3.1	Solyc06g082535.1.1	Solyc11g007930.1.1
Solyc09g098150.3.1	Solyc12g095880.2.1	Solyc09g007910.3.1	Solyc08g016510.3.1				Solyc11g011910.2.1		Solyc07g008720.4.1	Solyc08g013930.3.1	Solyc09g059040.3.1	Solyc12g011455.1.1
Solyc03g080050.3.1	Solyc11g065620.2.1	Solyc01g102940.3.1	Solyc04g082670.3.1				Solyc11g012160.2.1		Solyc01g080220.3.1	Solyc02g091580.3.1	Solyc03g120270.3.1	Solyc12g013510.1.1
Solyc10g081920.2.1	Solyc11g007020.2.1	Solyc06g076360.3.1	Solyc12g042065.1.1				Solyc11g012770.2.1		Solyc09g007520.3.1	Solyc02g070330.3.1	Solyc03g118340.3.1	Solyc01g008000.3.1
Solyc01g007150.3.1	Solyc03g025730.3.1	Solyc11g017070.2.1	Solyc03g118640.3.1				Solyc11g013170.2.1		Solyc10g049890.2.1	Solyc02g070340.3.1	Solyc06g076360.3.1	Solyc01g100860.3.1
Solyc06g052030.3.1	Solyc01g099160.3.1	Solyc10g078150.2.1	Solyc08g015860.3.1				Solyc11g018550.3.1		Solyc12g088180.1.1	Solyc08g008210.3.1	Solyc06g073330.3.1	Solyc01g100870.3.1
Solyc09g097960.3.1	Solyc07g055210.3.1	Solyc03g121590.3.1	Solyc03g118170.3.1				Solyc11g020300.2.1		Solyc12g014180.2.1	Solyc07g055060.3.1	Solyc07g042520.3.1	Solyc05g005190.3.1
Solyc08g077180.3.1	Solyc01g086750.3.1	Solyc04g007795.1.1	Solyc06g082090.3.1				Solyc11g020870.2.1		Solyc01g109410.3.1	Solyc02g063490.3.1	Solyc11g007720.2.1	Solyc10g081920.2.1
Solyc02g082900.3.1	Solyc01g107820.2.1	Solyc03g032160.3.1	Solyc11g069400.2.1				Solyc11g027870.2.1		Solyc10g078740.2.1	Solyc01g080280.3.1	Solyc03g114960.3.1	Solyc01g111170.3.1
Solyc06g062800.3.1	Solyc06g073280.3.1	Solyc11g007720.2.1	Solyc10g076510.2.1				Solyc11g028090.2.1		Solyc03g118340.3.1	Solyc01g099770.3.1	Solyc06g073370.3.1	Solyc11g068830.2.1
Solyc07g064800.3.1	Solyc07g008560.3.1	Solyc12g014180.2.1	Solyc11g072880.2.1				Solyc11g042420.2.1		Solyc09g013080.3.1	Solyc09g097980.3.1	Solyc11g005680.2.1	Solyc10g083720.2.1
Solyc07g040750.2.1	Solyc03g123730.3.1	Solyc11g068830.2.1	Solyc08g074682.1.1				Solyc11g042610.2.1		Solyc08g068340.3.1	Solyc02g086240.3.1	Solyc04g063290.3.1	Solyc07g005820.3.1
Solyc11g010190.1.1	Solyc09g008610.3.1	Solyc10g007480.3.1	Solyc02g014310.3.1				Solyc11g061980.1.1		Solyc01g107820.2.1	Solyc10g007980.3.1	Solyc04g074300.3.1	Solyc09g098150.3.1
Solyc12g015860.2.1	Solyc08g079260.3.1	Solyc11g069150.2.1	Solyc10g049890.2.1				Solyc11g064890.2.1		Solyc06g072580.3.1	Solyc12g010930.2.1	Solyc11g072450.2.1	Solyc01g111710.3.1
Solyc02g068900.3.1	Solyc11g040390.2.1	Solyc01g010750.3.1	Solyc07g042250.3.1				Solyc11g065270.2.1		Solyc01g044360.3.1	Solyc12g088160.2.1	Solyc02g093830.3.1	Solyc02g088690.3.1
Solyc10g080970.2.1	Solyc09g013080.3.1	Solyc03g114960.3.1	Solyc02g085040.3.1				Solyc11g065490.2.1		Solyc04g081440.3.1	Solyc09g007910.3.1	Solyc02g067750.3.1	Solyc01g099410.3.1
Solyc05g054580.3.1	Solyc04g049350.3.1	Solyc08g016510.3.1	Solyc05g005710.3.1				Solyc11g065660.2.1		Solyc03g111180.3.1	Solyc08g081320.3.1	Solyc08g077930.3.1	Solyc03g119130.3.1
Solyc06g062380.3.1	Solyc11g012140.2.1	Solyc01g104950.3.1	Solyc04g007060.3.1				Solyc11g066270.2.1		Solyc09g092480.1.1	Solyc09g066100.3.1	Solyc02g077240.3.1	Solyc05g013030.1.1
Solyc02g082000.3.1	Solyc12g099100.2.1	Solyc05g007260.3.1	Solyc06g063140.3.1				Solyc11g066390.2.1		Solyc06g007670.3.1	Solyc02g083710.3.1	Solyc01g109520.3.1	Solyc01g010750.3.1
Solyc04g082880.3.1	Solyc07g043490.1.1	Solyc01g080220.3.1	Solyc01g096270.3.1				Solyc11g067230.2.1		Solyc09g064450.3.1	Solyc05g017760.3.1	Solyc03g113400.3.1	Solyc04g071890.3.1
Solyc01g006160.3.1	Solyc01g107590.3.1	Solyc08g077920.3.1	Solyc11g010190.1.1				Solyc11g068640.2.1		Solyc04g007060.3.1	Solyc12g098490.2.1	Solyc07g032740.3.1	Solyc06g068860.3.1
Solyc06g072490.3.1	Solyc07g041970.3.1	Solyc04g011390.1.1	Solyc12g007170.2.1				Solyc11g069410.2.1		Solyc01g022750.3.1	Solyc09g064940.2.1	Solyc08g016510.3.1	Solyc03g119040.3.1
Solyc12g044740.2.1	Solyc08g068190.3.1	Solyc05g054610.1.1	Solyc05g056160.3.1				Solyc11g070030.2.1		Solyc02g070570.3.1	Solyc05g005700.3.1	Solyc01g109850.3.1	Solyc03g097500.3.1
Solyc02g079750.3.1	Solyc04g082880.3.1	Solyc06g005420.1.1	Solyc02g077240.3.1				Solyc11g071580.2.1		Solyc05g017760.3.1	Solyc02g085790.3.1	Solyc01g102570.3.1	Solyc04g063290.3.1
Solyc11g071600.2.1	Solyc09g098150.3.1	Solyc06g005430.1.1	Solyc05g056250.3.1				Solyc11g072645.1.1		Solyc03g115110.3.1	Solyc07g043310.3.1	Solyc01g102585.1.1	Solyc04g074300.3.1
Solyc01g059880.3.1	Solyc05g055160.3.1	Solyc06g072240.1.1	Solyc03g097900.3.1				Solyc11g072950.2.1		Solyc01g102570.3.1	Solyc03g080160.3.1	Solyc06g007570.3.1	Solyc01g106620.2.1
Solyc05g054810.3.1	Solyc03g118170.3.1	Solyc06g075830.2.1	Solyc09g010100.3.1				Solyc11g073280.2.1		Solyc01g102585.1.1	Solyc03g025850.3.1	Solyc08g077180.3.1	Solyc02g062970.3.1
Solyc05g056170.3.1	Solyc04g009620.3.1	Solyc06g075930.1.1	Solyc10g083280.3.1				Solyc12g005330.2.1		Solyc01g067750.3.1	Solyc10g083720.2.1	Solyc02g083590.3.1	Solyc01g111275.1.1
Solyc03g116120.2.1	Solyc10g076210.2.1	Solyc06g075960.1.1	Solyc05g017760.3.1				Solyc12g005390.2.1		Solyc12g095880.2.1	Solyc01g099780.3.1	Solyc06g009530.3.1	Solyc04g082790.3.1
Solyc08g006040.3.1	Solyc12g009960.2.1	Solyc11g072840.1.1	Solyc08g043170.3.1				Solyc12g005770.2.1		Solyc01g008330.3.1	Solyc08g061850.3.1	Solyc05g053140.3.1	Solyc10g085790.2.1
Solyc08g074240.3.1	Solyc02g068900.3.1	Solyc11g072860.2.1	Solyc01g087120.3.1				Solyc12g006990.2.1		Solyc11g069150.2.1	Solyc08g061960.3.1	Solyc02g082800.3.1	Solyc09g010100.3.1
Solyc08g078200.2.1	Solyc04g076620.3.1	Solyc02g068900.3.1	Solyc04g082200.2.1				Solyc12g007110.2.1		Solyc11g039840.2.1	Solyc07g007550.3.1	Solyc06g005940.3.1	Solyc10g083280.3.1
Solyc10g083290.4.1	Solyc08g062660.3.1	Solyc05g026540.3.1	Solyc02g082800.3.1				Solyc12g008360.2.1		Solyc10g076510.2.1	Solyc02g082800.3.1	Solyc10g007480.3.1	Solyc06g082530.2.1
Solyc10g084400.2.1	Solyc08g014610.3.1	Solyc03g117150.3.1	Solyc12g017570.2.1				Solyc12g008390.2.1		Solyc10g084800.2.1	Solyc08g041870.3.1	Solyc05g046030.3.1	Solyc06g082535.1.1
Solyc10g077005.1.1	Solyc07g005560.3.1	Solyc06g065710.3.1	Solyc06g007570.3.1				Solyc12g008720.2.1		Solyc11g005420.2.1	Solyc08g067020.3.1	Solyc07g008720.4.1	Solyc08g074680.3.1
Solyc02g082250.3.1	Solyc01g104110.3.1	Solyc01g099150.4.1	Solyc03g112075.1.1				Solyc12g008730.2.1		Solyc02g067840.3.1	Solyc06g071910.3.1	Solyc09g010330.3.1	Solyc02g091100.3.1
Solyc12g017570.2.1	Solyc04g076880.3.1	Solyc05g014980.3.1	Solyc00g257110.3.1				Solyc12g009890.2.1		Solyc09g075450.3.1	Solyc08g076920.3.1	Solyc03g058920.3.1	Solyc01g100570.3.1
Solyc03g123730.3.1	Solyc04g081440.3.1	Solyc07g053650.3.1	Solyc01g104950.3.1				Solyc12g009980.2.1		Solyc05g056170.3.1	Solyc09g090990.2.1	Solyc03g118910.1.1	Solyc01g109940.3.1
Solyc01g111760.3.1	Solyc02g063490.3.1	Solyc05g046010.3.1	Solyc04g025560.3.1				Solyc12g010320.2.1		Solyc08g013860.3.1	Solyc01g099900.3.1	Solyc01g096270.3.1	Solyc03g097900.3.1
Solyc08g006860.3.1	Solyc06g075340.3.1	Solyc04g073990.3.1	Solyc12g099080.2.1				Solyc12g014110.2.1		Solyc07g064610.3.1	Solyc09g057670.3.1	Solyc01g102940.3.1	Solyc02g080810.3.1
Solyc01g010750.3.1	Solyc02g093830.3.1	Solyc05g055160.3.1	Solyc09g007520.3.1				Solyc12g014310.2.1		Solyc01g111450.3.1	Solyc07g017880.3.1	Solyc08g062660.3.1	Solyc11g065620.2.1
Solyc04g077970.3.1	Solyc08g068340.3.1	Solyc01g009180.3.1	Solyc08g029000.3.1				Solyc12g019460.2.1		Solyc03g121070.3.1	Solyc03g118340.3.1	Solyc03g097675.1.1	Solyc09g091750.3.1
Solyc11g062130.2.1	Solyc01g080220.3.1	Solyc03g120270.3.1	Solyc12g009930.2.1				Solyc12g019890.2.1		Solyc04g009770.3.1	Solyc11g005170.2.1	Solyc07g005820.3.1	Solyc12g040510.2.1
Solyc11g062190.2.1	Solyc03g117630.1.1	Solyc08g075700.3.1	Solyc04g055170.3.1				Solyc12g042060.2.1		Solyc07g005940.3.1	Solyc05g053540.3.1	Solyc02g078360.3.1	Solyc06g064940.3.1
Solyc02g080810.3.1	Solyc07g005820.3.1	Solyc01g007150.3.1	Solyc01g109410.3.1				Solyc12g042930.2.1		Solyc10g081180.2.1	Solyc04g071890.3.1	Solyc07g065950.3.1	Solyc12g099440.2.1
Solyc12g088180.1.1	Solyc03g120280.1.1	Solyc08g077930.3.1	Solyc03g118760.3.1				Solyc12g044720.2.1		Solyc04g007070.3.1	Solyc10g006070.3.1	Solyc01g080010.2.1	Solyc02g082250.3.1
Solyc09g018750.3.1	Solyc05g009030.3.1	Solyc05g013030.1.1	Solyc07g064800.3.1				Solyc12g044850.2.1		Solyc06g069045.1.1	Solyc04g072240.3.1	Solyc07g049450.3.1	Solyc03g080180.3.1
Solyc12g096300.2.1	Solyc02g089170.3.1	Solyc04g082880.3.1	Solyc08g075700.3.1				Solyc12g044860.2.1		Solyc05g056160.3.1	Solyc08g043170.3.1	Solyc11g040390.2.1	Solyc07g055210.3.1
Solyc11g068670.2.1	Solyc03g070390.3.1	Solyc11g011930.2.1	Solyc10g079880.2.1				Solyc12g055830.2.1		Solyc02g069800.1.1	Solyc10g076220.2.1	Solyc08g068340.3.1	Solyc02g070570.3.1
Solyc01g106480.3.1	Solyc02g077240.3.1	Solyc09g010330.3.1	Solyc06g072490.3.1				Solyc12g056940.2.1		Solyc10g018300.2.1	Solyc02g063090.3.1	Solyc03g082940.3.1	Solyc09g075430.3.1
Solyc06g071070.1.1	Solyc09g010330.3.1	Solyc12g096700.2.1	Solyc04g074230.3.1				Solyc12g057120.3.1		Solyc04g049350.3.1	Solyc02g093680.3.1	Solyc02g089170.3.1	Solyc04g072240.3.1
Solyc04g005340.2.1	Solyc03g097800.3.1	Solyc03g123730.3.1	Solyc07g043310.3.1				Solyc12g088040.2.1		Solyc07g047800.3.1	Solyc10g076190.2.1	Solyc03g070390.3.1	Solyc11g010470.2.1
Solyc03g006700.3.1	Solyc12g014180.2.1	Solyc08g029000.3.1	Solyc05g012270.3.1				Solyc12g088760.1.1		Solyc01g104110.3.1	Solyc06g050120.3.1	Solyc02g087240.3.1	Solyc07g043310.3.1
Solyc04g049350.3.1	Solyc02g088260.3.1	Solyc03g005730.3.1	Solyc02g038690.1.1				Solyc12g096760.2.1		Solyc05g046030.3.1	Solyc06g064460.3.1	Solyc05g051510.3.1	Solyc01g103480.3.1
Solyc01g099670.3.1	Solyc01g010750.3.1	Solyc06g082530.2.1	Solyc03g071620.1.1				Solyc12g098980.2.1		Solyc11g012140.2.1	Solyc00g282510.2.1	Solyc07g032100.3.1	Solyc01g099100.3.1
Solyc12g096540.2.1	Solyc08g015860.3.1	Solyc06g082535.1.1	Solyc05g055440.1.1				Solyc12g100120.2.1		Solyc08g014610.3.1	Solyc03g080050.3.1	Solyc05g013990.3.1	Solyc07g053830.3.1
Solyc02g084790.3.1	Solyc05g010670.3.1	Solyc07g040750.2.1	Solyc06g005390.1.1				Solyc12g100180.2.1		Solyc08g006860.3.1	Solyc03g118760.3.1	Solyc06g052030.3.1	Solyc01g102400.3.1
Solyc01g091530.3.1	Solyc06g073330.3.1	Solyc12g009300.3.1	Solyc06g075800.1.1				Solyc12g100190.2.1		Solyc02g088690.3.1	Solyc07g042520.3.1	Solyc04g076060.3.1	Solyc01g105370.3.1
Solyc11g028100.2.1	Solyc01g079960.2.1	Solyc09g092470.2.1	Solyc11g007920.1.1						Solyc12g014250.2.1	Solyc03g097910.3.1	Solyc01g088370.3.1	Solyc04g049330.3.1
Solyc11g011930.2.1	Solyc07g006650.3.1	Solyc07g043490.1.1	Solyc11g007930.1.1						Solyc08g016510.3.1	Solyc02g078100.3.1	Solyc10g018300.2.1	Solyc07g005940.3.1
Solyc04g005030.3.1	Solyc02g087070.3.1	Solyc01g109410.3.1	Solyc12g011455.1.1						Solyc02g070510.3.1	Solyc08g079260.3.1	Solyc09g057650.3.1	Solyc11g069050.2.1
Solyc12g008940.2.1	Solyc06g034120.3.1	Solyc11g013260.2.1	Solyc12g013510.1.1						Solyc05g046020.3.1	Solyc02g087880.3.1	Solyc11g062270.2.1	Solyc02g082900.3.1
Solyc01g111170.3.1	Solyc06g072120.3.1	Solyc10g054910.1.1	Solyc12g096700.2.1						Solyc07g032100.3.1	Solyc09g090700.1.1	Solyc05g052280.3.1	Solyc03g121590.3.1
Solyc02g014310.3.1	Solyc10g083290.4.1	Solyc04g005030.3.1	Solyc10g018300.2.1						Solyc01g100360.3.1	Solyc01g090750.3.1	Solyc01g100360.3.1	Solyc07g045240.3.1
Solyc11g040390.2.1	Solyc10g086180.2.1	Solyc06g062950.1.1	Solyc10g078740.2.1						Solyc03g006700.3.1	Solyc02g091870.3.1	Solyc07g065170.3.1	Solyc12g009140.2.1
Solyc07g008610.2.1	Solyc02g070510.3.1	Solyc01g088370.3.1	Solyc01g008330.3.1						Solyc04g072240.3.1	Solyc01g073740.3.1	Solyc06g068950.3.1	Solyc04g005030.3.1
Solyc11g039840.2.1	Solyc05g014980.3.1	Solyc10g078930.2.1	Solyc10g077005.1.1						Solyc11g065670.1.1	Solyc12g009300.3.1	Solyc01g099160.3.1	Solyc02g080630.3.1
Solyc10g084800.2.1	Solyc08g062630.3.1	Solyc06g072380.3.1	Solyc12g098540.2.1						Solyc11g069440.1.1	Solyc03g007890.3.1	Solyc05g009530.3.1	Solyc05g054580.3.1
Solyc02g067080.3.1	Solyc03g007810.3.1	Solyc03g007810.3.1	Solyc03g123730.3.1						Solyc02g087240.3.1	Solyc07g049450.3.1	Solyc01g044360.3.1	Solyc06g063140.3.1
Solyc01g079960.2.1	Solyc01g091190.3.1	Solyc01g108600.3.1	Solyc06g075340.3.1						Solyc01g089970.3.1	Solyc06g009290.3.1	Solyc12g056220.2.1	Solyc11g010450.2.1
Solyc07g049450.3.1	Solyc07g008950.3.1	Solyc07g043310.3.1	Solyc11g010470.2.1						Solyc08g074290.3.1	Solyc07g047740.3.1	Solyc12g099440.2.1	Solyc01g022750.3.1
Solyc06g082630.3.1	Solyc02g081810.3.1	Solyc01g079960.2.1	Solyc02g070570.3.1						Solyc10g081920.2.1	Solyc06g007180.3.1	Solyc08g081190.3.1	Solyc01g005250.3.1
Solyc06g082660.3.1	Solyc07g045350.3.1	Solyc07g005560.3.1	Solyc02g071890.3.1						Solyc12g007170.2.1	Solyc02g067750.3.1	Solyc04g009770.3.1	Solyc06g072490.3.1
Solyc01g096270.3.1	Solyc12g043000.2.1	Solyc10g079880.2.1	Solyc06g083190.3.1						Solyc02g082800.3.1	Solyc10g005100.3.1	Solyc06g069090.3.1	Solyc02g093680.3.1
Solyc07g008560.3.1	Solyc12g005370.2.1	Solyc11g072450.2.1	Solyc08g074290.3.1						Solyc03g097500.3.1	Solyc12g088900.2.1	Solyc04g082880.3.1	Solyc06g059740.3.1
Solyc06g069045.1.1	Solyc10g077005.1.1	Solyc12g098540.2.1	Solyc09g075450.3.1						Solyc03g111200.3.1	Solyc06g062380.3.1	Solyc08g015860.3.1	Solyc03g118910.1.1
Solyc03g097910.3.1	Solyc11g069150.2.1	Solyc03g097675.1.1	Solyc05g052280.3.1						Solyc02g078120.2.1	Solyc09g091170.3.1	Solyc07g008950.3.1	Solyc01g079970.2.1
Solyc03g111200.3.1	Solyc07g049450.3.1	Solyc02g077420.3.1	Solyc01g107820.2.1						Solyc07g043310.3.1	Solyc02g078360.3.1	Solyc08g079260.3.1	Solyc03g123730.3.1
Solyc04g010240.3.1	Solyc03g120850.3.1	Solyc07g007600.3.1	Solyc02g082000.3.1						Solyc07g045240.3.1	Solyc07g005940.3.1	Solyc02g093680.3.1	Solyc07g049450.3.1
Solyc12g096150.2.1	Solyc03g097900.3.1	Solyc04g082200.2.1	Solyc10g084400.2.1						Solyc07g045350.3.1	Solyc08g081190.3.1	Solyc10g080320.2.1	Solyc09g075450.3.1
Solyc01g105060.3.1	Solyc06g073370.3.1	Solyc07g009140.3.1	Solyc10g008120.3.1						Solyc01g073640.3.1	Solyc12g056220.2.1	Solyc07g065120.3.1	Solyc08g014340.3.1
Solyc12g009250.2.1	Solyc11g005680.2.1	Solyc10g080710.2.1	Solyc01g106080.3.1						Solyc06g063140.3.1	Solyc09g011450.3.1	Solyc12g095760.2.1	Solyc12g043020.2.1
Solyc05g015950.3.1	Solyc06g005150.3.1	Solyc03g120450.3.1	Solyc01g099410.3.1						Solyc03g117490.3.1	Solyc06g075340.3.1	Solyc09g098150.3.1	Solyc01g102940.3.1
Solyc07g053970.3.1	Solyc02g087240.3.1	Solyc05g056160.3.1	Solyc07g032740.3.1						Solyc01g073690.2.1	Solyc07g008370.3.1	Solyc12g088670.2.1	Solyc07g047790.3.1
Solyc07g056420.4.1	Solyc06g072490.3.1	Solyc02g076720.3.1	Solyc09g005500.3.1						Solyc02g023970.3.1	Solyc01g100570.3.1	Solyc06g009290.3.1	Solyc08g014130.3.1
Solyc06g082530.2.1	Solyc01g111060.3.1	Solyc05g013380.3.1	Solyc05g014980.3.1						Solyc08g068310.3.1	Solyc12g009140.2.1	Solyc03g119360.3.1	Solyc11g028100.2.1
Solyc06g082535.1.1	Solyc07g043560.3.1	Solyc04g078540.3.1	Solyc03g114860.3.1						Solyc02g082900.3.1	Solyc06g005020.2.1	Solyc10g085880.1.1	Solyc02g090630.3.1
Solyc02g087070.3.1	Solyc03g019780.3.1	Solyc08g068310.3.1	Solyc07g065170.3.1						Solyc12g015860.2.1	Solyc04g080980.2.1	Solyc03g111200.3.1	Solyc10g081130.2.1
Solyc01g067740.3.1	Solyc12g056220.2.1	Solyc08g014340.3.1	Solyc07g064610.3.1						Solyc01g099100.3.1	Solyc09g010460.3.1	Solyc10g080710.2.1	Solyc01g091190.3.1
Solyc01g091220.3.1	Solyc08g081190.3.1	Solyc01g103010.3.1	Solyc01g103380.3.1						Solyc04g049330.3.1	Solyc09g090600.3.1	Solyc02g088260.3.1	Solyc05g010670.3.1
Solyc03g083530.3.1	Solyc07g042520.3.1	Solyc08g062660.3.1	Solyc11g005420.2.1						Solyc09g007910.3.1	Solyc01g111450.3.1	Solyc07g041970.3.1	Solyc09g031780.3.1
Solyc05g051000.3.1	Solyc10g078930.2.1	Solyc09g098150.3.1	Solyc10g017510.3.1						Solyc03g123730.3.1	Solyc08g006880.3.1	Solyc04g076790.3.1	Solyc07g042250.3.1
Solyc10g018250.2.1	Solyc03g113400.3.1	Solyc10g006070.3.1	Solyc02g077420.3.1						Solyc11g072450.2.1	Solyc03g117940.3.1	Solyc07g005600.3.1	Solyc10g081170.2.1
Solyc11g072260.2.1	Solyc04g080570.3.1	Solyc02g081700.1.1	Solyc11g013260.2.1						Solyc12g056220.2.1	Solyc09g090660.3.1	Solyc04g007795.1.1	Solyc05g054050.3.1
Solyc03g118760.3.1	Solyc08g067020.3.1	Solyc07g064610.3.1	Solyc01g091530.3.1						Solyc09g018750.3.1	Solyc02g037495.1.1	Solyc10g049890.2.1	Solyc02g076720.3.1
Solyc09g013080.3.1	Solyc01g102940.3.1	Solyc02g089170.3.1	Solyc08g014550.3.1						Solyc10g076190.2.1	Solyc03g120280.1.1	Solyc07g006890.1.1	Solyc04g078540.3.1
Solyc03g097900.3.1	Solyc04g009200.3.1	Solyc03g070390.3.1	Solyc01g089970.3.1						Solyc05g046330.3.1	Solyc08g062190.3.1	Solyc04g040180.3.1	Solyc01g102390.3.1
Solyc08g079930.2.1	Solyc04g005030.3.1	Solyc01g096270.3.1	Solyc03g118340.3.1						Solyc02g087070.3.1	Solyc06g007320.3.1	Solyc09g092480.1.1	Solyc01g080010.2.1
Solyc04g040180.3.1	Solyc01g079680.3.1	Solyc09g005500.3.1	Solyc03g118910.1.1						Solyc07g063040.3.1	Solyc11g005420.2.1	Solyc03g098280.3.1	Solyc06g075340.3.1
Solyc03g113030.3.1	Solyc09g064450.3.1	Solyc03g118760.3.1	Solyc09g057650.3.1						Solyc04g078540.3.1	Solyc03g118640.3.1	Solyc05g012270.3.1	Solyc01g011000.3.1
Solyc09g075430.3.1	Solyc12g017570.2.1	Solyc03g097900.3.1	Solyc03g097675.1.1						Solyc10g079880.2.1	Solyc09g075010.3.1	Solyc12g095880.2.1	Solyc04g005510.3.1
Solyc01g099100.3.1	Solyc07g008240.3.1	Solyc06g072120.3.1	Solyc07g043500.1.1						Solyc10g086180.2.1	Solyc01g010750.3.1	Solyc12g008940.2.1	Solyc08g068310.3.1
Solyc07g042250.3.1	Solyc09g007540.3.1	Solyc02g087070.3.1	Solyc05g054590.3.1						Solyc08g081190.3.1	Solyc04g082460.3.1	Solyc12g096620.1.1	Solyc08g076990.3.1
Solyc12g006450.2.1	Solyc07g019460.3.1	Solyc01g044360.3.1	Solyc04g080960.3.1						Solyc06g008940.3.1	Solyc10g077030.2.1	Solyc05g056160.3.1	Solyc06g009290.3.1
Solyc03g118640.3.1	Solyc01g100360.3.1	Solyc04g025530.3.1	Solyc12g056220.2.1						Solyc01g102940.3.1	Solyc11g065670.1.1	Solyc12g017570.2.1	Solyc04g005160.2.1
Solyc01g008000.3.1	Solyc04g082790.3.1	Solyc02g092580.3.1	Solyc05g056170.3.1						Solyc01g095150.3.1	Solyc11g069440.1.1	Solyc03g005730.3.1	Solyc06g034120.3.1
Solyc01g100860.3.1	Solyc10g085790.2.1	Solyc09g064370.3.1	Solyc10g005890.3.1						Solyc07g009140.3.1	Solyc02g085350.3.1	Solyc10g081440.2.1	Solyc01g089970.3.1
Solyc01g100870.3.1	Solyc09g075430.3.1	Solyc03g113400.3.1	Solyc09g031780.3.1						Solyc06g071910.3.1	Solyc03g098240.3.1	Solyc09g010100.3.1	Solyc09g013080.3.1
Solyc05g005190.3.1	Solyc07g017880.3.1	Solyc12g010860.2.1	Solyc12g056960.2.1						Solyc10g080710.2.1	Solyc01g007860.3.1	Solyc10g083280.3.1	Solyc10g077005.1.1
Solyc01g111150.2.1	Solyc01g102400.3.1	Solyc06g072490.3.1	Solyc04g009200.3.1						Solyc03g120450.3.1	Solyc01g106480.3.1	Solyc04g049330.3.1	Solyc04g082880.3.1
Solyc10g081170.2.1	Solyc06g009210.3.1	Solyc06g052030.3.1	Solyc05g053650.3.1						Solyc03g120280.1.1	Solyc10g007700.3.1	Solyc03g007890.3.1	Solyc03g097675.1.1
Solyc01g087070.3.1	Solyc02g081140.3.1	Solyc10g049890.2.1	Solyc07g005600.3.1						Solyc12g096150.2.1	Solyc12g011130.2.1	Solyc07g007210.3.1	Solyc01g081270.2.1
Solyc05g054590.3.1	Solyc11g011930.2.1	Solyc07g053830.3.1	Solyc02g082830.2.1						Solyc01g088370.3.1	Solyc02g065300.1.1	Solyc03g117490.3.1	Solyc07g065170.3.1
Solyc01g108630.3.1	Solyc11g062270.2.1	Solyc09g075430.3.1	Solyc04g049330.3.1						Solyc01g109850.3.1	Solyc09g082320.3.1	Solyc04g009620.3.1	Solyc06g071060.1.1
Solyc04g078540.3.1	Solyc07g055080.3.1	Solyc07g062530.3.1	Solyc09g092500.1.1						Solyc03g111640.3.1	Solyc01g105370.3.1	Solyc02g038690.1.1	Solyc04g025560.3.1
Solyc10g080710.2.1	Solyc04g082140.3.1	Solyc05g005490.3.1	Solyc03g083870.3.1						Solyc05g055160.3.1	Solyc04g014270.3.1	Solyc03g071620.1.1	Solyc12g099080.2.1
Solyc05g017760.3.1	Solyc03g120450.3.1	Solyc12g095880.2.1	Solyc12g099440.2.1						Solyc01g081250.3.1	Solyc12g042065.1.1	Solyc05g055440.1.1	Solyc03g121070.3.1
Solyc01g109410.3.1	Solyc08g061850.3.1	Solyc11g039840.2.1	Solyc07g045240.3.1						Solyc01g005620.3.1	Solyc06g071790.3.1	Solyc06g005390.1.1	Solyc01g104040.3.1
Solyc05g010260.3.1	Solyc08g061960.3.1	Solyc05g046330.3.1	Solyc05g013030.1.1						Solyc09g092500.1.1	Solyc12g096220.2.1	Solyc06g075800.1.1	Solyc01g106080.3.1
Solyc02g088690.3.1	Solyc01g109850.3.1	Solyc06g082090.3.1	Solyc02g084920.3.1						Solyc01g109520.3.1	Solyc10g083300.2.1	Solyc11g007920.1.1	Solyc03g118760.3.1
Solyc06g065950.3.1	Solyc04g040180.3.1	Solyc10g018300.2.1	Solyc04g080570.3.1						Solyc11g009080.2.1	Solyc12g005370.2.1	Solyc11g007930.1.1	Solyc02g082830.2.1
Solyc12g096700.2.1	Solyc06g069045.1.1	Solyc04g080570.3.1	Solyc12g006470.2.1						Solyc06g007930.3.1	Solyc12g007030.2.1	Solyc12g011455.1.1	Solyc09g007270.3.1
Solyc02g092440.3.1	Solyc08g015690.3.1	Solyc01g074030.3.1	Solyc01g014850.3.1						Solyc12g095960.2.1	Solyc04g008740.3.1	Solyc12g013510.1.1	Solyc12g008940.2.1
Solyc07g063040.3.1	Solyc10g084800.2.1	Solyc02g079750.3.1	Solyc07g042520.3.1						Solyc01g011000.3.1	Solyc09g007540.3.1	Solyc05g056170.3.1	Solyc05g056310.3.1
Solyc10g018300.2.1	Solyc01g103480.3.1	Solyc05g054050.3.1	Solyc07g007210.3.1						Solyc04g005510.3.1	Solyc09g007520.3.1	Solyc04g082140.3.1	Solyc01g067860.3.1
Solyc04g025560.3.1	Solyc12g088180.1.1	Solyc07g005940.3.1	Solyc01g103680.3.1						Solyc03g120270.3.1	Solyc12g008590.2.1	Solyc09g013080.3.1	Solyc11g005170.2.1
Solyc12g099080.2.1	Solyc04g025530.3.1	Solyc02g063490.3.1	Solyc07g008570.3.1						Solyc06g064940.3.1	Solyc01g097760.3.1	Solyc12g010860.2.1	Solyc03g080050.3.1
Solyc07g005600.3.1	Solyc04g050510.3.1	Solyc07g008570.3.1	Solyc09g064450.3.1						Solyc01g091530.3.1	Solyc06g064470.3.1	Solyc09g007890.1.1	Solyc01g059880.3.1
Solyc08g068340.3.1	Solyc05g013380.3.1	Solyc12g006470.2.1	Solyc08g081190.3.1						Solyc06g009290.3.1	Solyc10g078740.2.1	Solyc06g050770.3.1	Solyc10g080710.2.1
Solyc04g082140.3.1	Solyc09g097980.3.1	Solyc07g062130.3.1	Solyc12g096540.2.1						Solyc06g073330.3.1	Solyc11g017070.2.1	Solyc04g078540.3.1	Solyc07g009140.3.1
Solyc01g073690.2.1	Solyc12g017835.1.1	Solyc04g076380.3.1	Solyc08g076920.3.1						Solyc12g088900.2.1	Solyc06g075180.1.1	Solyc04g081440.3.1	Solyc09g097980.3.1
Solyc03g118170.3.1	Solyc10g079500.2.1	Solyc09g010370.3.1	Solyc07g008950.3.1						Solyc01g079970.2.1	Solyc02g082250.3.1	Solyc04g005030.3.1	Solyc08g075090.3.1
Solyc04g071580.3.1	Solyc04g077970.3.1	Solyc01g006160.3.1	Solyc09g018750.3.1						Solyc03g120850.3.1	Solyc09g075670.1.1	Solyc01g102410.3.1	Solyc10g078620.1.1
Solyc02g092580.3.1	Solyc10g008010.3.1	Solyc10g055810.2.1	Solyc07g056420.4.1						Solyc09g010330.3.1	Solyc06g060400.3.1	Solyc10g052880.1.1	Solyc01g096450.3.1
Solyc12g010840.2.1	Solyc09g059040.3.1	Solyc09g082860.3.1	Solyc02g087070.3.1						Solyc06g075180.1.1	Solyc06g064630.3.1	Solyc07g008610.2.1	Solyc09g057650.3.1
Solyc09g083080.3.1	Solyc07g064610.3.1	Solyc08g062630.3.1	Solyc01g105370.3.1						Solyc02g021560.3.1	Solyc03g095360.3.1	Solyc08g074683.1.1	Solyc06g009210.3.1
Solyc06g073330.3.1	Solyc01g008970.3.1	Solyc10g081170.2.1	Solyc01g006160.3.1						Solyc03g005250.3.1	Solyc01g106080.3.1	Solyc05g055880.3.1	Solyc02g092580.3.1
Solyc11g040370.2.1	Solyc04g082200.2.1	Solyc01g097550.3.1	Solyc06g065710.3.1						Solyc02g093680.3.1	Solyc12g098150.2.1	Solyc12g094620.2.1	Solyc07g053970.3.1
Solyc11g007020.2.1	Solyc10g055800.2.1	Solyc07g005600.3.1	Solyc12g010790.2.1						Solyc09g031780.3.1	Solyc02g079060.3.1	Solyc08g013930.3.1	Solyc01g044360.3.1
Solyc01g099900.3.1	Solyc10g081180.2.1	Solyc01g111760.3.1	Solyc05g005490.3.1						Solyc06g082090.3.1	Solyc05g043425.1.1	Solyc01g009180.3.1	Solyc07g064800.3.1
Solyc03g117330.3.1	Solyc00g047700.3.1	Solyc06g071910.3.1	Solyc06g072220.1.1						Solyc02g088700.3.1	Solyc09g082990.3.1	Solyc07g009140.3.1	Solyc04g025530.3.1
Solyc02g087300.1.1	Solyc08g074680.3.1	Solyc02g082250.3.1	Solyc09g075430.3.1						Solyc06g069090.3.1	Solyc01g101060.3.1	Solyc05g013380.3.1	Solyc09g092480.1.1
Solyc06g068140.3.1	Solyc08g075700.3.1	Solyc11g012140.2.1	Solyc10g054910.1.1						Solyc07g062530.3.1	Solyc01g109940.3.1	Solyc12g015860.2.1	Solyc01g098920.3.1
Solyc01g111450.3.1	Solyc07g005810.3.1	Solyc04g082670.3.1	Solyc11g062270.2.1						Solyc02g076720.3.1	Solyc12g096150.2.1	Solyc02g088700.3.1	Solyc04g080570.3.1
Solyc12g095880.2.1	Solyc05g051510.3.1	Solyc08g076920.3.1	Solyc12g009250.2.1						Solyc07g049450.3.1	Solyc05g010670.3.1	Solyc11g068670.2.1	Solyc12g095880.2.1
Solyc08g007220.3.1	Solyc11g006550.3.1	Solyc11g005420.2.1	Solyc06g082120.3.1						Solyc09g091750.3.1	Solyc01g103480.3.1	Solyc01g111780.3.1	Solyc06g069045.1.1
Solyc10g083650.1.1	Solyc08g068310.3.1	Solyc10g083650.1.1	Solyc11g012140.2.1						Solyc05g014980.3.1	Solyc08g021990.2.1	Solyc02g071890.3.1	Solyc09g018750.3.1
Solyc04g005160.2.1	Solyc02g088700.3.1	Solyc02g088700.3.1	Solyc07g049450.3.1						Solyc06g076360.3.1	Solyc08g080940.3.1	Solyc03g121590.3.1	Solyc01g014850.3.1
Solyc02g091100.3.1	Solyc02g078120.2.1	Solyc02g082830.2.1	Solyc04g007760.3.1						Solyc12g043000.2.1	Solyc07g053540.1.1	Solyc01g106080.3.1	Solyc12g006450.2.1
Solyc09g007900.3.1	Solyc03g121640.3.1	Solyc03g097500.3.1	Solyc04g082030.1.1						Solyc08g062660.3.1	Solyc07g008720.4.1	Solyc07g053830.3.1	Solyc03g117330.3.1
Solyc09g007920.3.1	Solyc08g074682.1.1	Solyc03g120280.1.1	Solyc07g020860.3.1						Solyc01g059880.3.1	Solyc08g080630.3.1	Solyc11g007020.2.1	Solyc10g055810.2.1
Solyc08g076990.3.1	Solyc10g076510.2.1	Solyc10g084400.2.1	Solyc09g005400.3.1						Solyc04g082880.3.1	Solyc01g073690.2.1	Solyc01g111760.3.1	Solyc01g108630.3.1
Solyc09g007910.3.1	Solyc03g111180.3.1	Solyc06g073330.3.1	Solyc03g120850.3.1						Solyc06g081980.1.1	Solyc01g066860.3.1	Solyc11g066160.1.1	Solyc12g006470.2.1
Solyc09g057670.3.1	Solyc08g074290.3.1	Solyc02g070510.3.1	Solyc01g111060.3.1						Solyc04g007795.1.1	Solyc03g025950.3.1	Solyc02g093250.3.1	Solyc02g070330.3.1
Solyc01g097920.3.1	Solyc05g051850.3.1	Solyc04g049330.3.1	Solyc04g071580.3.1						Solyc07g056490.4.1	Solyc08g014130.3.1	Solyc02g082760.3.1	Solyc02g070340.3.1
Solyc06g005260.3.1	Solyc02g090090.3.1	Solyc08g013930.3.1	Solyc01g100030.4.1						Solyc06g073280.3.1	Solyc03g113220.3.1	Solyc07g062530.3.1	Solyc01g008970.3.1
Solyc06g007980.3.1	Solyc06g068860.3.1	Solyc05g017760.3.1	Solyc08g075090.3.1						Solyc02g088260.3.1	Solyc01g059930.3.1	Solyc02g093230.3.1	Solyc12g010860.2.1
Solyc02g089170.3.1	Solyc09g059310.3.1	Solyc09g007890.1.1	Solyc06g073330.3.1						Solyc04g080570.3.1	Solyc01g060470.3.1	Solyc05g046330.3.1	Solyc02g089070.3.1
Solyc03g070390.3.1	Solyc10g080320.2.1	Solyc12g010390.2.1	Solyc02g082250.3.1						Solyc07g065950.3.1	Solyc09g092430.3.1	Solyc03g006700.3.1	Solyc02g079750.3.1
Solyc05g013380.3.1	Solyc03g007890.3.1	Solyc07g043560.3.1	Solyc02g078360.3.1						Solyc05g009030.3.1	Solyc04g071580.3.1	Solyc06g009210.3.1	Solyc03g117490.3.1
Solyc03g005730.3.1	Solyc02g071890.3.1	Solyc06g009210.3.1	Solyc03g080180.3.1						Solyc12g011000.2.1	Solyc05g012070.3.1	Solyc08g076920.3.1	Solyc07g064510.3.1
Solyc03g025720.3.1	Solyc01g006160.3.1	Solyc06g007930.3.1	Solyc07g006890.1.1						Solyc12g014210.2.1	Solyc10g049890.2.1	Solyc02g070510.3.1	Solyc00g047700.3.1
Solyc09g059040.3.1	Solyc12g015860.2.1	Solyc08g014550.3.1	Solyc12g009960.2.1						Solyc10g079500.2.1	Solyc08g075090.3.1	Solyc07g063040.3.1	Solyc07g040750.2.1
Solyc06g009530.3.1	Solyc08g014130.3.1	Solyc02g083590.3.1	Solyc06g007930.3.1						Solyc05g043430.3.1	Solyc03g117490.3.1	Solyc02g081140.3.1	Solyc11g011930.2.1
Solyc03g097500.3.1	Solyc11g013260.2.1	Solyc05g051510.3.1	Solyc12g009140.2.1						Solyc07g065170.3.1	Solyc06g068860.3.1	Solyc01g099900.3.1	Solyc02g067210.3.1
Solyc05g014980.3.1	Solyc01g011000.3.1	Solyc02g081140.3.1	Solyc10g045240.2.1						Solyc02g082760.3.1	Solyc08g013860.3.1	Solyc11g012110.2.1	Solyc05g009890.1.1
Solyc07g065170.3.1	Solyc04g005510.3.1	Solyc06g050770.3.1	Solyc04g081440.3.1						Solyc02g079750.3.1	Solyc07g032100.3.1	Solyc02g069260.3.1	Solyc09g092500.1.1
Solyc06g076660.3.1	Solyc11g013810.2.1	Solyc03g111640.3.1	Solyc04g071900.3.1						Solyc07g008610.2.1	Solyc08g066880.3.1	Solyc11g068830.2.1	Solyc10g017530.3.1
Solyc10g051390.2.1	Solyc12g006470.2.1	Solyc03g006700.3.1	Solyc01g099670.3.1						Solyc02g079060.3.1	Solyc05g051290.3.1	Solyc11g010470.2.1	Solyc06g076660.3.1
Solyc01g102400.3.1	Solyc01g096270.3.1	Solyc01g010760.3.1	Solyc03g120270.3.1						Solyc08g014130.3.1	Solyc06g007670.3.1	Solyc03g120450.3.1	Solyc07g062530.3.1
Solyc01g102390.3.1	Solyc05g005490.3.1	Solyc09g057670.3.1	Solyc03g005730.3.1						Solyc01g096270.3.1	Solyc11g011930.2.1	Solyc01g079970.2.1	Solyc09g007900.3.1
Solyc10g078620.1.1	Solyc03g080180.3.1	Solyc07g042250.3.1	Solyc11g066160.1.1						Solyc04g064880.3.1	Solyc02g030170.3.1	Solyc06g081980.1.1	Solyc09g007920.3.1
Solyc06g035870.3.1	Solyc12g008570.2.1	Solyc05g056170.3.1	Solyc02g030170.3.1						Solyc01g104950.3.1	Solyc03g019690.1.1	Solyc07g005940.3.1	Solyc10g079880.2.1
Solyc04g080570.3.1	Solyc12g014230.2.1	Solyc08g068340.3.1	Solyc03g080160.3.1						Solyc03g044010.3.1	Solyc04g005340.2.1	Solyc04g015210.3.1	Solyc05g012260.3.1
Solyc11g006550.3.1	Solyc04g073990.3.1	Solyc07g007210.3.1	Solyc09g092480.1.1						Solyc03g094010.3.1	Solyc03g121070.3.1	Solyc10g006070.3.1	Solyc08g062630.3.1
Solyc08g081010.3.1	Solyc03g065340.3.1	Solyc04g071900.3.1	Solyc11g068670.2.1						Solyc09g090660.3.1	Solyc06g053400.3.1	Solyc05g010670.3.1	Solyc04g071900.3.1
Solyc12g042065.1.1	Solyc06g065710.3.1	Solyc09g007540.3.1	Solyc04g025530.3.1						Solyc01g107910.3.1	Solyc12g009640.1.1	Solyc09g075430.3.1	Solyc06g053210.3.1
Solyc01g104040.3.1	Solyc10g050160.2.1	Solyc09g007520.3.1	Solyc07g005560.3.1						Solyc09g075120.3.1	Solyc02g087300.1.1	Solyc12g017835.1.1	Solyc11g005650.1.1
Solyc11g012140.2.1	Solyc09g011630.3.1	Solyc01g107910.3.1	Solyc01g086750.3.1						Solyc02g093230.3.1	Solyc08g062630.3.1	Solyc03g097910.3.1	Solyc10g049890.2.1
Solyc05g013990.3.1	Solyc11g005420.2.1	Solyc03g019780.3.1	Solyc08g062660.3.1						Solyc02g093250.3.1	Solyc11g068510.2.1	Solyc09g092500.1.1	Solyc10g018300.2.1
Solyc10g006070.3.1	Solyc01g104950.3.1	Solyc01g091530.3.1	Solyc06g008940.3.1						Solyc03g032160.3.1	Solyc10g083165.1.1	Solyc04g077970.3.1	Solyc12g088180.1.1
Solyc07g020860.3.1	Solyc03g025720.3.1	Solyc01g111450.3.1	Solyc05g054580.3.1						Solyc07g053830.3.1	Solyc08g079470.3.1	Solyc01g096435.1.1	Solyc05g051510.3.1
Solyc06g072220.1.1	Solyc06g062380.3.1	Solyc10g076240.2.1	Solyc07g065120.3.1						Solyc12g044740.2.1	Solyc03g112360.1.1	Solyc02g070570.3.1	Solyc02g078360.3.1
Solyc02g090570.3.1	Solyc02g084920.3.1	Solyc11g007020.2.1	Solyc02g070330.3.1						Solyc08g067020.3.1	Solyc05g055230.2.1	Solyc07g005560.3.1	Solyc03g007890.3.1
Solyc01g107820.2.1	Solyc02g082220.3.1	Solyc08g079060.3.1	Solyc02g070340.3.1						Solyc04g071580.3.1	Solyc03g045090.3.1	Solyc02g067210.3.1	Solyc12g096540.2.1
Solyc01g100030.4.1	Solyc06g007930.3.1	Solyc01g109520.3.1	Solyc08g014490.1.1						Solyc07g056500.3.1	Solyc09g011630.3.1	Solyc03g114860.3.1	Solyc06g071910.3.1
Solyc06g071910.3.1	Solyc02g079750.3.1	Solyc07g042520.3.1	Solyc12g044740.2.1						Solyc05g013030.1.1	Solyc03g111140.3.1	Solyc08g007220.3.1	Solyc01g108600.3.1
Solyc02g067840.3.1	Solyc01g091530.3.1	Solyc12g096150.2.1	Solyc09g064370.3.1						Solyc01g109940.3.1	Solyc02g088930.3.1	Solyc04g080570.3.1	Solyc12g005080.2.1
Solyc09g011590.3.1	Solyc03g097500.3.1	Solyc01g107820.2.1	Solyc12g005080.2.1						Solyc12g096540.2.1	Solyc05g053650.3.1	Solyc01g103010.3.1	Solyc09g007520.3.1
Solyc12g056960.2.1	Solyc03g097675.1.1	Solyc09g098280.3.1	Solyc02g079750.3.1						Solyc01g097350.3.1	Solyc04g007030.3.1	Solyc04g082790.3.1	Solyc01g111510.3.1
Solyc02g078100.3.1	Solyc03g082940.3.1	Solyc11g009080.2.1	Solyc10g006070.3.1						Solyc02g082220.3.1	Solyc02g067080.3.1	Solyc10g085790.2.1	Solyc07g008950.3.1
Solyc06g060400.3.1	Solyc09g011450.3.1	Solyc07g008950.3.1	Solyc02g082220.3.1						Solyc03g005730.3.1	Solyc01g096450.3.1	Solyc01g103480.3.1	Solyc01g008330.3.1
Solyc06g064630.3.1	Solyc10g054910.1.1	Solyc06g069090.3.1	Solyc09g011590.3.1						Solyc04g082140.3.1	Solyc01g097920.3.1	Solyc06g065710.3.1	Solyc04g009770.3.1
Solyc01g106620.2.1	Solyc07g020860.3.1	Solyc08g014130.3.1	Solyc01g058390.3.1						Solyc02g014310.3.1	Solyc01g107780.3.1	Solyc05g054050.3.1	Solyc08g082700.3.1
Solyc01g111510.3.1	Solyc01g111275.1.1	Solyc01g011000.3.1	Solyc03g123830.3.1						Solyc01g086750.3.1	Solyc09g091070.2.1	Solyc02g087070.3.1	Solyc06g007570.3.1
Solyc07g055210.3.1	Solyc01g103380.3.1	Solyc04g005510.3.1	Solyc07g008370.3.1						Solyc02g069260.3.1	Solyc10g005530.3.1	Solyc03g097470.3.1	Solyc12g044740.2.1
Solyc09g090970.3.1	Solyc04g079200.3.1	Solyc09g009530.3.1	Solyc02g076720.3.1						Solyc03g097910.3.1	Solyc12g099470.2.1	Solyc12g009400.2.1	Solyc11g062270.2.1
Solyc07g009140.3.1	Solyc06g065210.4.1	Solyc02g087300.1.1	Solyc04g076880.3.1						Solyc01g094200.3.1	Solyc01g066690.3.1	Solyc12g009410.2.1	Solyc02g085040.3.1
Solyc03g117490.3.1	Solyc12g095930.2.1	Solyc01g111275.1.1	Solyc06g076360.3.1						Solyc11g069050.2.1	Solyc05g054310.3.1	Solyc06g072380.3.1	Solyc06g062380.3.1
Solyc12g007170.2.1	Solyc05g054070.3.1	Solyc01g086750.3.1	Solyc04g077970.3.1						Solyc01g111510.3.1	Solyc08g006860.3.1	Solyc06g076660.3.1	Solyc03g112150.1.1
Solyc10g077030.2.1	Solyc11g039840.2.1	Solyc05g013990.3.1	Solyc04g082140.3.1						Solyc01g099670.3.1	Solyc01g044360.3.1	Solyc10g055810.2.1	Solyc01g106320.2.1
Solyc06g075180.1.1	Solyc07g053830.3.1	Solyc07g007030.1.1	Solyc08g015690.3.1						Solyc11g069040.3.1	Solyc12g007170.2.1	Solyc04g071580.3.1	Solyc01g099670.3.1
Solyc08g014550.3.1	Solyc03g121070.3.1	Solyc01g100030.4.1	Solyc01g095150.3.1						Solyc09g007890.1.1	Solyc02g044030.1.1	Solyc12g095930.2.1	Solyc12g042920.2.1
Solyc11g007200.2.1	Solyc01g014850.3.1	Solyc02g082760.3.1	Solyc04g049350.3.1						Solyc04g009620.3.1	Solyc02g044045.1.1	Solyc01g106050.3.1	Solyc08g015690.3.1
Solyc06g082120.3.1	Solyc08g075310.3.1	Solyc02g093680.3.1	Solyc03g111200.3.1						Solyc09g064370.3.1	Solyc05g056385.1.1	Solyc09g064450.3.1	Solyc04g014270.3.1
Solyc01g008330.3.1	Solyc02g082760.3.1	Solyc04g049350.3.1	Solyc12g043000.2.1						Solyc10g005890.3.1	Solyc08g006040.3.1	Solyc02g082000.3.1	Solyc07g065510.3.1
Solyc08g076920.3.1	Solyc05g056160.3.1	Solyc12g042920.2.1	Solyc06g082530.2.1						Solyc04g079200.3.1	Solyc08g074240.3.1	Solyc04g064880.3.1	Solyc07g065520.3.1
Solyc02g038690.1.1	Solyc04g078540.3.1	Solyc04g009620.3.1	Solyc06g082535.1.1						Solyc09g008840.3.1	Solyc01g081270.2.1	Solyc09g097970.3.1	Solyc05g010260.3.1
Solyc03g071620.1.1	Solyc07g056420.4.1	Solyc03g025720.3.1	Solyc08g080170.3.1						Solyc09g008610.3.1	Solyc01g088370.3.1	Solyc10g050160.2.1	Solyc08g015860.3.1
Solyc05g055440.1.1	Solyc01g104040.3.1	Solyc04g077970.3.1	Solyc03g007810.3.1						Solyc10g007480.3.1	Solyc11g007120.2.1	Solyc11g011930.2.1	Solyc12g088900.2.1
Solyc06g005390.1.1	Solyc10g083650.1.1	Solyc12g096540.2.1	Solyc07g043480.1.1						Solyc04g009200.3.1	Solyc01g107870.3.1	Solyc10g086180.2.1	Solyc04g040180.3.1
Solyc06g075800.1.1	Solyc12g007170.2.1	Solyc01g007860.3.1	Solyc09g013080.3.1						Solyc05g055880.3.1	Solyc07g041310.3.1	Solyc01g091190.3.1	Solyc07g007210.3.1
Solyc11g007920.1.1	Solyc01g022750.3.1	Solyc03g097910.3.1	Solyc01g103480.3.1						Solyc06g062380.3.1	Solyc03g122310.3.1	Solyc02g079750.3.1	Solyc02g037495.1.1
Solyc11g007930.1.1	Solyc06g060250.3.1	Solyc01g099670.3.1	Solyc11g011930.2.1						Solyc12g011160.2.1	Solyc03g083520.3.1	Solyc01g011000.3.1	Solyc12g043000.2.1
Solyc12g011455.1.1	Solyc10g008120.3.1	Solyc12g015860.2.1	Solyc08g075390.3.1						Solyc03g007890.3.1	Solyc01g097450.3.1	Solyc04g005510.3.1	Solyc12g094460.2.1
Solyc12g013510.1.1	Solyc08g043170.3.1	Solyc09g091000.3.1	Solyc10g080320.2.1						Solyc04g077970.3.1	Solyc06g053200.3.1	Solyc10g083650.1.1	Solyc10g055820.2.1
Solyc01g097350.3.1	Solyc10g055810.2.1	Solyc10g052880.1.1	Solyc12g014010.2.1						Solyc08g078390.3.1	Solyc12g010860.2.1	Solyc01g104700.3.1	Solyc03g007810.3.1
Solyc05g056160.3.1	Solyc12g099440.2.1	Solyc01g091190.3.1	Solyc08g014610.3.1						Solyc10g085880.1.1	Solyc07g065510.3.1	Solyc01g104110.3.1	Solyc06g050590.3.1
Solyc04g054310.3.1	Solyc07g008610.2.1	Solyc06g068240.3.1	Solyc03g007890.3.1						Solyc05g056230.3.1	Solyc07g065520.3.1	Solyc01g008950.3.1	Solyc02g089170.3.1
Solyc03g112150.1.1	Solyc04g049330.3.1	Solyc08g076990.3.1	Solyc05g012070.3.1						Solyc02g077240.3.1	Solyc07g063100.3.1	Solyc10g077010.2.1	Solyc03g070390.3.1
Solyc10g081130.2.1	Solyc01g100030.4.1	Solyc01g102570.3.1	Solyc09g007910.3.1						Solyc01g008000.3.1	Solyc03g096540.3.1	Solyc11g072240.2.1	Solyc06g068950.3.1
Solyc03g119130.3.1	Solyc04g007070.3.1	Solyc01g102585.1.1	Solyc12g096150.2.1						Solyc01g100860.3.1	Solyc01g088020.3.1	Solyc12g099990.2.1	Solyc08g079260.3.1
Solyc04g082790.3.1	Solyc07g043480.1.1	Solyc09g013080.3.1	Solyc04g076620.3.1						Solyc01g100870.3.1	Solyc08g014340.3.1	Solyc07g056420.4.1	Solyc04g081440.3.1
Solyc10g085790.2.1	Solyc10g080710.2.1	Solyc01g008310.3.1	Solyc07g043490.1.1						Solyc05g005190.3.1	Solyc03g123730.3.1	Solyc01g073690.2.1	Solyc01g102510.3.1
Solyc02g085350.3.1	Solyc07g009140.3.1	Solyc02g078120.2.1	Solyc01g100570.3.1						Solyc12g009930.2.1	Solyc07g056480.3.1	Solyc09g007520.3.1	Solyc04g076790.3.1
Solyc03g113405.1.1	Solyc11g066160.1.1	Solyc06g076660.3.1	Solyc08g068340.3.1						Solyc07g008560.3.1	Solyc03g033710.3.1	Solyc01g111275.1.1	Solyc02g082760.3.1
Solyc10g008010.3.1	Solyc05g055880.3.1	Solyc09g092500.1.1	Solyc11g017070.2.1						Solyc08g074682.1.1	Solyc01g014210.1.1	Solyc10g008010.3.1	Solyc02g078120.2.1
Solyc06g069180.3.1	Solyc10g045550.2.1	Solyc07g043500.1.1	Solyc12g014210.2.1						Solyc06g072490.3.1	Solyc06g076360.3.1	Solyc03g123630.3.1	Solyc08g013930.3.1
Solyc08g068190.3.1	Solyc04g011390.1.1	Solyc07g017880.3.1	Solyc02g070510.3.1						Solyc11g010470.2.1	Solyc06g075810.3.1	Solyc09g005500.3.1	Solyc03g079930.3.1
Solyc02g068130.3.1	Solyc05g054610.1.1	Solyc02g088690.3.1	Solyc09g059040.3.1						Solyc06g082530.2.1	Solyc04g015585.1.1	Solyc05g018520.3.1	Solyc11g069400.2.1
Solyc02g089070.3.1	Solyc06g005420.1.1	Solyc09g059040.3.1	Solyc08g014130.3.1						Solyc06g082535.1.1	Solyc10g080190.1.1	Solyc09g009530.3.1	Solyc03g078290.3.1
Solyc01g097010.3.1	Solyc06g005430.1.1	Solyc01g106620.2.1	Solyc05g012260.3.1						Solyc01g103480.3.1	Solyc12g099000.2.1	Solyc03g111797.1.1	Solyc12g096220.2.1
Solyc01g007860.3.1	Solyc06g072240.1.1	Solyc06g083440.3.1	Solyc07g056440.3.1						Solyc05g013380.3.1	Solyc05g010260.3.1	Solyc03g121070.3.1	Solyc01g009050.3.1
Solyc03g111230.3.1	Solyc06g075830.2.1	Solyc01g005000.3.1	Solyc01g080280.3.1						Solyc01g005250.3.1	Solyc05g056250.3.1	Solyc05g009600.3.1	Solyc04g071260.3.1
Solyc04g082670.3.1	Solyc06g075930.1.1	Solyc05g009530.3.1	Solyc11g069150.2.1						Solyc03g097900.3.1	Solyc02g081400.3.1	Solyc09g075120.3.1	Solyc04g071580.3.1
Solyc07g065510.3.1	Solyc06g075960.1.1	Solyc08g007220.3.1	Solyc02g081140.3.1						Solyc07g063100.3.1	Solyc02g091190.3.1	Solyc02g062970.3.1	Solyc11g069150.2.1
Solyc07g065520.3.1	Solyc11g072840.1.1	Solyc02g069260.3.1	Solyc09g091000.3.1						Solyc10g077030.2.1	Solyc09g011880.3.1	Solyc06g062950.1.1	Solyc12g017570.2.1
Solyc03g082940.3.1	Solyc11g072860.2.1	Solyc03g080180.3.1	Solyc01g109350.3.1						Solyc05g054050.3.1	Solyc01g107550.3.1	Solyc04g009200.3.1	Solyc01g099160.3.1
Solyc05g053830.3.1	Solyc06g008620.1.1	Solyc12g011000.2.1	Solyc05g009030.3.1						Solyc04g071260.3.1	Solyc06g082870.3.1	Solyc01g099100.3.1	Solyc12g014180.2.1
Solyc09g092680.3.1	Solyc06g081980.1.1	Solyc06g068860.3.1	Solyc12g010840.2.1						Solyc01g010760.3.1	Solyc11g033280.2.1	Solyc10g077005.1.1	Solyc03g097910.3.1
Solyc04g009620.3.1	Solyc12g043020.2.1	Solyc07g049450.3.1	Solyc02g092440.3.1						Solyc01g008950.3.1	Solyc07g040890.1.1	Solyc04g076380.3.1	Solyc10g005060.3.1
Solyc01g100570.3.1	Solyc12g096150.2.1	Solyc10g080970.2.1	Solyc08g062630.3.1						Solyc10g077010.2.1	Solyc01g103440.3.1	Solyc06g062380.3.1	Solyc10g084800.2.1
Solyc10g006650.3.1	Solyc02g082250.3.1	Solyc11g068670.2.1	Solyc01g096040.3.1						Solyc11g072240.2.1	Solyc00g019950.1.1	Solyc03g097900.3.1	Solyc04g077970.3.1
Solyc11g013260.2.1	Solyc01g107910.3.1	Solyc11g069040.3.1	Solyc05g054050.3.1						Solyc12g099990.2.1	Solyc07g064800.3.1	Solyc03g097500.3.1	Solyc07g055080.3.1
Solyc01g008970.3.1	Solyc12g088670.2.1	Solyc03g025950.3.1	Solyc02g091190.3.1						Solyc01g111760.3.1	Solyc10g055810.2.1	Solyc04g079200.3.1	Solyc03g113400.3.1
Solyc01g010760.3.1	Solyc06g082530.2.1	Solyc10g008120.3.1	Solyc01g104920.3.1						Solyc04g025560.3.1	Solyc05g053230.3.1	Solyc01g104685.1.1	Solyc01g010760.3.1
Solyc07g052540.3.1	Solyc06g082535.1.1	Solyc07g005810.3.1	Solyc01g109850.3.1						Solyc12g099080.2.1	Solyc04g080590.3.1	Solyc02g082220.3.1	Solyc05g017760.3.1
Solyc01g103480.3.1	Solyc10g081130.2.1	Solyc03g097470.3.1	Solyc08g067020.3.1						Solyc01g008970.3.1	Solyc04g082160.3.1	Solyc00g047700.3.1	Solyc12g007170.2.1
Solyc09g059460.3.1	Solyc02g065740.3.1	Solyc05g053140.3.1	Solyc01g073690.2.1						Solyc01g007910.3.1	Solyc06g073760.3.1	Solyc12g011000.2.1	Solyc08g079900.3.1
Solyc03g093520.3.1	Solyc00g282510.2.1	Solyc05g056250.3.1	Solyc01g008310.3.1						Solyc01g096450.3.1	Solyc07g053030.3.1	Solyc03g123830.3.1	Solyc11g017070.2.1
Solyc06g084230.3.1	Solyc10g011920.2.1	Solyc01g079680.3.1	Solyc06g009210.3.1						Solyc10g077005.1.1	Solyc06g073740.3.1	Solyc01g091530.3.1	Solyc06g065950.3.1
Solyc09g065330.3.1	Solyc01g099670.3.1	Solyc04g026030.3.1	Solyc03g117150.3.1						Solyc05g005490.3.1	Solyc09g090020.3.1	Solyc01g099150.4.1	Solyc09g007910.3.1
Solyc10g007350.3.1	Solyc12g096300.2.1	Solyc12g096300.2.1	Solyc07g009140.3.1						Solyc06g072380.3.1	Solyc04g010260.3.1	Solyc05g053940.3.1	Solyc01g104920.3.1
Solyc03g025340.1.1	Solyc10g078620.1.1	Solyc08g067020.3.1	Solyc01g087070.3.1						Solyc06g052030.3.1	Solyc06g063140.3.1	Solyc01g007860.3.1	Solyc02g085350.3.1
Solyc08g080680.3.1	Solyc12g096540.2.1	Solyc06g060400.3.1	Solyc02g093680.3.1						Solyc01g106620.2.1	Solyc07g056420.4.1	Solyc04g071900.3.1	Solyc12g005370.2.1
Solyc12g010860.2.1	Solyc01g108630.3.1	Solyc06g064630.3.1	Solyc12g040510.2.1						Solyc07g056470.3.1	Solyc11g069050.2.1	Solyc02g092580.3.1	Solyc09g066100.3.1
Solyc12g088900.2.1	Solyc08g082700.3.1	Solyc05g053650.3.1	Solyc11g012110.2.1						Solyc02g071890.3.1	Solyc06g007980.3.1	Solyc12g044600.3.1	Solyc06g073540.3.1
Solyc03g122310.3.1	Solyc12g014210.2.1	Solyc08g013860.3.1	Solyc10g081130.2.1						Solyc10g008010.3.1	Solyc08g065640.3.1	Solyc11g013810.2.1	Solyc03g115360.3.1
Solyc07g056440.3.1	Solyc08g013860.3.1	Solyc12g008940.2.1	Solyc11g066150.2.1						Solyc04g005030.3.1	Solyc12g094460.2.1	Solyc02g078120.2.1	Solyc09g059040.3.1
Solyc04g074910.3.1	Solyc12g006450.2.1	Solyc05g010670.3.1	Solyc01g097350.3.1						Solyc03g078290.3.1	Solyc09g065270.3.1	Solyc01g006160.3.1	Solyc10g008120.3.1
Solyc11g068830.2.1	Solyc12g044740.2.1	Solyc07g014700.3.1	Solyc09g007890.1.1						Solyc12g017570.2.1	Solyc07g065220.2.1	Solyc07g064610.3.1	Solyc08g067100.2.1
Solyc03g111640.3.1	Solyc01g110520.3.1	Solyc10g077030.2.1	Solyc09g097970.3.1						Solyc01g008310.3.1	Solyc12g008940.2.1	Solyc08g075090.3.1	Solyc04g080610.3.1
Solyc01g090190.3.1	Solyc06g035870.3.1	Solyc04g071580.3.1	Solyc07g041490.2.1						Solyc02g077420.3.1	Solyc11g068420.2.1	Solyc09g098280.3.1	Solyc08g067020.3.1
Solyc06g074820.3.1	Solyc03g098600.3.1	Solyc04g079200.3.1	Solyc12g008590.2.1						Solyc01g098000.3.1	Solyc05g018520.3.1	Solyc08g068310.3.1	Solyc05g056160.3.1
Solyc03g113400.3.1	Solyc04g007060.3.1	Solyc08g080680.3.1	Solyc12g088180.1.1						Solyc06g068860.3.1	Solyc07g065900.3.1	Solyc08g067020.3.1	Solyc11g068670.2.1
Solyc02g093680.3.1	Solyc10g051390.2.1	Solyc04g082790.3.1	Solyc11g039840.2.1						Solyc08g075700.3.1	Solyc12g045030.2.1	Solyc08g013860.3.1	Solyc03g007670.3.1
Solyc06g071790.3.1	Solyc04g076380.3.1	Solyc10g085790.2.1	Solyc11g007020.2.1						Solyc09g090520.3.1	Solyc12g098980.2.1	Solyc12g010840.2.1	Solyc01g107590.3.1
Solyc10g078930.2.1	Solyc10g077030.2.1	Solyc01g022750.3.1	Solyc01g022750.3.1						Solyc03g122310.3.1	Solyc06g005010.1.1	Solyc05g017760.3.1	Solyc03g005730.3.1
Solyc11g017070.2.1	Solyc04g015210.3.1	Solyc07g043390.3.1	Solyc10g085880.1.1						Solyc10g080100.2.1	Solyc07g064510.3.1	Solyc04g008150.2.1	Solyc05g055760.3.1
Solyc00g047700.3.1	Solyc07g008570.3.1	Solyc08g079260.3.1	Solyc11g007200.2.1						Solyc07g056480.3.1	Solyc05g055310.3.1	Solyc09g010370.3.1	Solyc02g071890.3.1
Solyc09g090600.3.1	Solyc04g071900.3.1	Solyc04g040180.3.1	Solyc05g013380.3.1						Solyc04g015210.3.1	Solyc06g008940.3.1	Solyc01g100030.4.1	Solyc12g008590.2.1
Solyc01g067750.3.1	Solyc05g054050.3.1	Solyc12g009250.2.1	Solyc04g005030.3.1						Solyc11g068670.2.1	Solyc03g118910.1.1	Solyc02g093270.3.1	Solyc12g010840.2.1
Solyc01g104920.3.1	Solyc09g057670.3.1	Solyc12g043020.2.1	Solyc06g053210.3.1						Solyc07g041970.3.1	Solyc09g059040.3.1	Solyc08g043170.3.1	Solyc02g087300.1.1
Solyc07g040890.1.1	Solyc06g073540.3.1	Solyc07g047800.3.1	Solyc11g005650.1.1						Solyc03g080050.3.1	Solyc10g086100.2.1	Solyc12g005370.2.1	Solyc03g121460.1.1
Solyc11g065670.1.1	Solyc03g079930.3.1	Solyc04g080610.3.1	Solyc05g056130.3.1						Solyc02g062970.3.1	Solyc08g068310.3.1	Solyc11g017070.2.1	Solyc11g071600.2.1
Solyc11g069440.1.1	Solyc08g074410.3.1	Solyc07g032740.3.1	Solyc01g079960.2.1						Solyc07g043490.1.1	Solyc04g071320.3.1	Solyc05g053610.2.1	Solyc01g111150.2.1
Solyc08g079060.3.1	Solyc12g009300.3.1	Solyc01g104040.3.1	Solyc01g008970.3.1						Solyc08g075090.3.1	Solyc02g085660.1.1	Solyc05g005490.3.1	Solyc04g009200.3.1
Solyc02g067210.3.1	Solyc02g087300.1.1	Solyc08g014610.3.1	Solyc08g007220.3.1						Solyc02g070330.3.1	Solyc07g056500.3.1	Solyc10g005890.3.1	Solyc03g118170.3.1
Solyc10g005890.3.1	Solyc01g007860.3.1	Solyc03g117600.3.1	Solyc01g095970.3.1						Solyc02g070340.3.1	Solyc05g055450.3.1	Solyc10g080100.2.1	Solyc07g020860.3.1
Solyc01g096450.3.1	Solyc02g085040.3.1	Solyc08g021995.1.1	Solyc05g050600.3.1						Solyc02g038690.1.1	Solyc01g097340.3.1	Solyc01g101040.3.1	Solyc04g007070.3.1
Solyc02g030170.3.1	Solyc10g081170.2.1	Solyc06g081980.1.1	Solyc03g117330.3.1						Solyc03g071620.1.1	Solyc04g005080.3.1	Solyc04g074230.3.1	Solyc05g054810.3.1
Solyc04g025530.3.1	Solyc03g117330.3.1	Solyc02g077240.3.1	Solyc03g097470.3.1						Solyc05g055440.1.1	Solyc04g080850.3.1	Solyc05g054580.3.1	Solyc08g081010.3.1
Solyc04g072240.3.1	Solyc10g017530.3.1	Solyc05g046020.3.1	Solyc07g014700.3.1						Solyc06g005390.1.1	Solyc02g094180.3.1	Solyc02g078100.3.1	Solyc10g006290.3.1
Solyc10g045550.2.1	Solyc09g056385.1.1	Solyc05g046030.3.1	Solyc00g072400.3.1						Solyc06g075800.1.1	Solyc05g043430.3.1	Solyc02g069800.1.1	Solyc01g007910.3.1
Solyc04g080540.2.1	Solyc07g014700.3.1	Solyc01g087070.3.1	Solyc10g076243.1.1						Solyc11g007920.1.1	Solyc04g064880.3.1	Solyc01g095150.3.1	Solyc05g014980.3.1
Solyc05g012480.3.1	Solyc05g054760.3.1	Solyc11g066160.1.1	Solyc12g006450.2.1						Solyc11g007930.1.1	Solyc01g109410.3.1	Solyc02g081810.3.1	Solyc01g006160.3.1
Solyc03g097675.1.1	Solyc01g010760.3.1	Solyc10g005890.3.1	Solyc05g005800.3.1						Solyc12g011455.1.1	Solyc00g257110.3.1	Solyc10g078930.2.1	Solyc12g037980.2.1
Solyc07g032740.3.1	Solyc07g063100.3.1	Solyc09g059460.3.1	Solyc02g082900.3.1						Solyc12g013510.1.1	Solyc10g008110.3.1	Solyc10g078620.1.1	Solyc08g075830.3.1
Solyc07g062530.3.1	Solyc07g016200.3.1	Solyc02g065740.3.1	Solyc12g014180.2.1						Solyc03g118760.3.1	Solyc01g108600.3.1	Solyc08g074290.3.1	Solyc01g109520.3.1
Solyc05g054050.3.1	Solyc06g082120.3.1	Solyc12g099440.2.1	Solyc01g006510.3.1						Solyc08g015860.3.1	Solyc07g047790.3.1	Solyc06g053210.3.1	Solyc03g117940.3.1
Solyc08g075090.3.1	Solyc07g062610.3.1	Solyc03g007890.3.1	Solyc04g050520.3.1						Solyc05g055760.3.1	Solyc07g009140.3.1	Solyc11g005650.1.1	Solyc12g009640.1.1
Solyc01g094200.3.1	Solyc03g121580.3.1	Solyc01g005250.3.1	Solyc02g085350.3.1						Solyc10g051390.2.1	Solyc02g068740.3.1	Solyc04g080190.3.1	Solyc07g032740.3.1
Solyc02g082830.2.1	Solyc02g078360.3.1	Solyc02g082220.3.1	Solyc08g066880.3.1						Solyc03g080180.3.1	Solyc10g079500.2.1	Solyc11g069040.3.1	Solyc09g011590.3.1
Solyc03g121460.1.1	Solyc10g055820.2.1	Solyc12g057060.2.1	Solyc06g034120.3.1						Solyc05g053610.2.1	Solyc03g025720.3.1	Solyc04g007070.3.1	Solyc05g054590.3.1
Solyc12g005370.2.1	Solyc01g099900.3.1	Solyc08g044510.3.1	Solyc06g073370.3.1						Solyc07g032740.3.1	Solyc06g073540.3.1	Solyc01g111450.3.1	Solyc09g059460.3.1
Solyc03g120450.3.1	Solyc05g017760.3.1	Solyc07g065170.3.1	Solyc11g005680.2.1						Solyc09g005500.3.1	Solyc02g088460.3.1	Solyc01g079980.3.1	Solyc10g005890.3.1
Solyc02g094470.3.1	Solyc02g082830.2.1	Solyc09g005400.3.1	Solyc01g088370.3.1						Solyc07g017880.3.1	Solyc03g006680.3.1	Solyc01g107590.3.1	Solyc06g075180.1.1
Solyc01g103380.3.1	Solyc11g012110.2.1	Solyc00g047700.3.1	Solyc08g080370.3.1						Solyc09g097980.3.1	Solyc03g111130.1.1	Solyc05g056250.3.1	Solyc07g007550.3.1
Solyc12g009590.2.1	Solyc12g011160.2.1	Solyc10g081130.2.1	Solyc08g079060.3.1						Solyc04g008150.2.1	Solyc01g090190.3.1	Solyc09g018750.3.1	Solyc09g064370.3.1
Solyc07g017860.3.1	Solyc09g090660.3.1	Solyc02g087240.3.1	Solyc12g043020.2.1						Solyc04g051370.3.1	Solyc06g049080.3.1	Solyc09g091000.3.1	Solyc03g098290.3.1
Solyc10g049890.2.1	Solyc02g081700.1.1	Solyc08g075310.3.1	Solyc07g017880.3.1						Solyc02g093340.3.1	Solyc03g098290.3.1	Solyc01g103680.3.1	Solyc09g061840.3.1
Solyc08g079090.3.1	Solyc05g018810.3.1	Solyc03g117330.3.1	Solyc05g055160.3.1						Solyc04g082200.2.1	Solyc02g076720.3.1	Solyc02g076720.3.1	Solyc10g054910.1.1
Solyc10g080100.2.1	Solyc03g120010.3.1	Solyc01g099900.3.1	Solyc05g053940.3.1						Solyc12g006450.2.1	Solyc06g076780.3.1	Solyc01g067750.3.1	Solyc10g083830.2.1
Solyc01g100720.3.1	Solyc01g074030.3.1	Solyc09g008610.3.1	Solyc07g007600.3.1						Solyc06g060250.3.1	Solyc06g007470.3.1	Solyc12g006450.2.1	Solyc09g010420.3.1
Solyc08g014130.3.1	Solyc05g005780.3.1	Solyc01g105710.3.1	Solyc02g094470.3.1						Solyc03g082600.3.1	Solyc02g079500.4.1	Solyc10g017530.3.1	Solyc03g114860.3.1
Solyc12g005500.2.1	Solyc07g005940.3.1	Solyc03g119360.3.1	Solyc10g051390.2.1						Solyc11g017070.2.1	Solyc06g066060.3.1	Solyc01g060130.3.1	Solyc10g006070.3.1
Solyc07g043490.1.1	Solyc07g005600.3.1	Solyc03g096550.3.1	Solyc03g111230.3.1						Solyc12g009400.2.1	Solyc06g068320.3.1	Solyc12g039120.2.1	Solyc10g080100.2.1
Solyc01g073740.3.1	Solyc03g080050.3.1	Solyc01g006450.3.1	Solyc08g082620.3.1						Solyc12g009410.2.1	Solyc12g095930.2.1	Solyc01g005000.3.1	Solyc03g065340.3.1
Solyc03g114860.3.1	Solyc01g096450.3.1	Solyc09g059310.3.1	Solyc08g005800.3.1						Solyc03g123830.3.1	Solyc07g049240.3.1	Solyc03g025340.1.1	Solyc05g053940.3.1
Solyc08g068310.3.1	Solyc08g075090.3.1	Solyc05g018810.3.1	Solyc02g067210.3.1						Solyc08g083280.3.1	Solyc10g077070.2.1	Solyc02g090090.3.1	Solyc05g005820.3.1
Solyc01g066840.3.1	Solyc01g103680.3.1	Solyc07g008610.2.1	Solyc07g065230.1.1						Solyc02g083710.3.1	Solyc02g021420.3.1	Solyc09g090190.3.1	Solyc04g082140.3.1
Solyc03g080180.3.1	Solyc01g097920.3.1	Solyc08g043170.3.1	Solyc02g093830.3.1						Solyc11g006320.2.1	Solyc10g076210.2.1	Solyc11g066150.2.1	Solyc06g072380.3.1
Solyc02g021560.3.1	Solyc02g093270.3.1	Solyc04g082460.3.1	Solyc09g011630.3.1						Solyc03g097675.1.1	Solyc10g051390.2.1	Solyc10g083165.1.1	Solyc11g039840.2.1
Solyc06g050770.3.1	Solyc01g111760.3.1	Solyc09g018750.3.1	Solyc07g043390.3.1						Solyc09g011920.3.1	Solyc03g080180.3.1	Solyc10g007060.3.1	Solyc06g008940.3.1
Solyc07g007210.3.1	Solyc09g018750.3.1	Solyc06g069180.3.1	Solyc05g051510.3.1						Solyc10g050160.2.1	Solyc02g077740.3.1	Solyc05g007260.3.1	Solyc10g080320.2.1
Solyc06g007930.3.1	Solyc10g083165.1.1	Solyc12g009140.2.1	Solyc01g104040.3.1						Solyc11g006550.3.1	Solyc01g099100.3.1	Solyc03g117780.2.1	Solyc09g007540.3.1
Solyc03g031670.3.1	Solyc09g007520.3.1	Solyc10g008010.3.1	Solyc09g091170.3.1						Solyc07g006890.1.1	Solyc03g097680.3.1	Solyc06g005260.3.1	Solyc06g049080.3.1
Solyc04g082160.3.1	Solyc01g096435.1.1	Solyc05g050600.3.1	Solyc05g056310.3.1						Solyc09g061230.3.1	Solyc08g079930.2.1	Solyc01g108630.3.1	Solyc03g112590.3.1
Solyc01g009990.3.1	Solyc08g074683.1.1	Solyc07g019460.3.1	Solyc03g095360.3.1						Solyc02g085350.3.1	Solyc05g013990.3.1	Solyc06g072490.3.1	Solyc11g012140.2.1
Solyc01g095970.3.1	Solyc02g067210.3.1	Solyc07g064510.3.1	Solyc10g083650.1.1						Solyc03g117330.3.1	Solyc05g015950.3.1	Solyc04g080590.3.1	Solyc09g011920.3.1
Solyc05g050600.3.1	Solyc03g098050.3.1	Solyc09g031780.3.1	Solyc03g122310.3.1						Solyc03g033710.3.1	Solyc01g108630.3.1	Solyc08g080170.3.1	Solyc12g011000.2.1
Solyc01g079970.2.1	Solyc09g005500.3.1	Solyc02g014310.3.1	Solyc03g120280.1.1						Solyc02g069140.2.1	Solyc09g092480.1.1	Solyc04g058090.3.1	Solyc08g068340.3.1
Solyc06g068860.3.1	Solyc04g082670.3.1	Solyc06g035870.3.1	Solyc02g090570.3.1						Solyc08g079260.3.1	Solyc05g007100.3.1	Solyc01g014850.3.1	Solyc01g095150.3.1
Solyc01g102570.3.1	Solyc07g032740.3.1	Solyc03g044010.3.1	Solyc01g106620.2.1						Solyc03g082940.3.1	Solyc04g063280.3.1	Solyc08g006040.3.1	Solyc07g065900.3.1
Solyc01g102585.1.1	Solyc05g055760.3.1	Solyc03g082600.3.1	Solyc12g010860.2.1						Solyc01g079680.3.1	Solyc03g020010.1.1	Solyc08g074240.3.1	Solyc11g012770.2.1
Solyc03g094010.3.1	Solyc03g005730.3.1	Solyc03g111797.1.1	Solyc06g019170.3.1						Solyc06g072120.3.1	Solyc12g005080.2.1	Solyc02g068130.3.1	Solyc06g073900.3.1
Solyc11g069040.3.1	Solyc05g055090.3.1	Solyc03g120850.3.1	Solyc09g008840.3.1						Solyc04g082670.3.1	Solyc02g062600.3.1	Solyc04g025530.3.1	Solyc01g087070.3.1
Solyc10g076350.2.1	Solyc03g117780.2.1	Solyc10g083290.4.1	Solyc12g088900.2.1						Solyc02g086240.3.1	Solyc07g065170.3.1	Solyc05g055160.3.1	Solyc02g068130.3.1
Solyc01g097870.3.1	Solyc03g036470.2.1	Solyc01g109850.3.1	Solyc04g082460.3.1						Solyc10g007980.3.1	Solyc03g120850.3.1	Solyc01g099660.3.1	Solyc05g043430.3.1
Solyc09g091070.2.1	Solyc09g031780.3.1	Solyc07g056420.4.1	Solyc02g092580.3.1						Solyc12g010930.2.1	Solyc02g081700.1.1	Solyc03g117480.3.1	Solyc04g082670.3.1
Solyc09g008610.3.1	Solyc02g038690.1.1	Solyc01g095150.3.1	Solyc08g077510.3.1						Solyc01g108660.3.1	Solyc01g022750.3.1	Solyc02g090860.3.1	Solyc03g093520.3.1
Solyc07g047740.3.1	Solyc03g071620.1.1	Solyc02g090090.3.1	Solyc01g100720.3.1						Solyc08g069030.3.1	Solyc01g091160.4.1	Solyc01g099670.3.1	Solyc04g007795.1.1
Solyc06g007360.3.1	Solyc05g055440.1.1	Solyc10g007700.3.1	Solyc06g073580.3.1						Solyc01g111275.1.1	Solyc02g093900.3.1	Solyc04g007060.3.1	Solyc01g059930.3.1
Solyc02g078360.3.1	Solyc06g005390.1.1	Solyc12g011130.2.1	Solyc01g044360.3.1						Solyc06g009280.1.1	Solyc06g008620.1.1	Solyc11g006550.3.1	Solyc08g007220.3.1
Solyc12g099440.2.1	Solyc06g075800.1.1	Solyc07g056150.3.1	Solyc08g079260.3.1						Solyc08g021990.2.1	Solyc12g044740.2.1	Solyc10g078740.2.1	Solyc09g011880.3.1
Solyc09g082780.3.1	Solyc11g007920.1.1	Solyc06g066730.3.1	Solyc02g087300.1.1						Solyc04g072560.3.1	Solyc07g062400.3.1	Solyc02g023970.3.1	Solyc01g097760.3.1
Solyc09g075670.1.1	Solyc11g007930.1.1	Solyc02g083710.3.1	Solyc07g062130.3.1						Solyc01g008080.3.1	Solyc08g074290.3.1	Solyc09g057670.3.1	Solyc06g064470.3.1
Solyc02g068740.3.1	Solyc12g011455.1.1	Solyc02g082000.3.1	Solyc01g103370.3.1						Solyc06g084230.3.1	Solyc06g060260.3.1	Solyc01g094200.3.1	Solyc08g080370.3.1
Solyc02g087090.3.1	Solyc12g013510.1.1	Solyc03g033710.3.1	Solyc02g069490.3.1						Solyc09g065330.3.1	Solyc08g081250.3.1	Solyc12g006470.2.1	Solyc09g092430.3.1
Solyc07g053540.1.1	Solyc01g111450.3.1	Solyc03g098050.3.1	Solyc01g009990.3.1						Solyc07g005090.3.1	Solyc03g123630.3.1	Solyc01g010750.3.1	Solyc03g122310.3.1
Solyc08g083070.3.1	Solyc01g079970.2.1	Solyc04g074230.3.1	Solyc01g108600.3.1						Solyc02g080420.3.1	Solyc11g071620.3.1	Solyc08g076990.3.1	Solyc11g069040.3.1
Solyc09g008840.3.1	Solyc02g093230.3.1	Solyc12g006450.2.1	Solyc01g074030.3.1						Solyc01g009990.3.1	Solyc10g005060.3.1	Solyc04g071260.3.1	Solyc09g005500.3.1
Solyc11g069050.2.1	Solyc02g093250.3.1	Solyc02g093230.3.1	Solyc09g057670.3.1						Solyc09g059310.3.1	Solyc06g076660.3.1	Solyc01g106480.3.1	Solyc10g081180.2.1
Solyc12g042920.2.1	Solyc03g120350.3.1	Solyc02g093250.3.1	Solyc03g033710.3.1						Solyc03g065340.3.1	Solyc04g082140.3.1	Solyc06g060250.3.1	Solyc03g120270.3.1
Solyc10g055810.2.1	Solyc07g005040.3.1	Solyc03g080150.3.1	Solyc06g065950.3.1						Solyc09g064940.2.1	Solyc12g014290.2.1	Solyc03g094010.3.1	Solyc07g005040.3.1
Solyc04g071260.3.1	Solyc01g090690.3.1	Solyc09g011630.3.1	Solyc01g096435.1.1						Solyc07g062500.3.1	Solyc01g111510.3.1	Solyc08g078070.3.1	Solyc12g056530.2.1
Solyc02g086240.3.1	Solyc02g088690.3.1	Solyc07g065230.1.1	Solyc01g097760.3.1						Solyc02g093270.3.1	Solyc06g050440.3.1	Solyc12g088900.2.1	Solyc02g088930.3.1
Solyc10g007980.3.1	Solyc10g005890.3.1	Solyc01g079540.3.1	Solyc02g081700.1.1						Solyc06g084020.3.1	Solyc01g111120.3.1	Solyc02g084920.3.1	Solyc11g013260.2.1
Solyc12g010930.2.1	Solyc01g106480.3.1	Solyc09g064450.3.1	Solyc01g005000.3.1						Solyc11g007020.2.1	Solyc01g091190.3.1	Solyc04g080960.3.1	Solyc03g120450.3.1
Solyc06g009290.3.1	Solyc01g109520.3.1	Solyc01g108630.3.1	Solyc03g117600.3.1						Solyc12g042920.2.1	Solyc03g111230.3.1	Solyc02g085350.3.1	Solyc03g025720.3.1
Solyc04g009200.3.1	Solyc06g076660.3.1	Solyc04g015210.3.1	Solyc06g005810.3.1						Solyc06g072220.1.1	Solyc09g064370.3.1	Solyc05g055450.3.1	Solyc08g083070.3.1
Solyc11g062270.2.1	Solyc03g006700.3.1	Solyc06g007180.3.1	Solyc02g077000.3.1						Solyc01g005000.3.1	Solyc01g008650.3.1	Solyc05g012260.3.1	Solyc08g021995.1.1
Solyc06g073280.3.1	Solyc01g079450.3.1	Solyc03g112590.3.1	Solyc03g117480.3.1						Solyc02g081700.1.1	Solyc04g073970.3.1	Solyc03g007810.3.1	Solyc05g052280.3.1
Solyc12g005200.2.1	Solyc01g066840.3.1	Solyc10g055820.2.1	Solyc04g078540.3.1						Solyc02g094470.3.1	Solyc11g010450.2.1	Solyc01g096450.3.1	Solyc11g006550.3.1
Solyc08g075830.3.1	Solyc01g095150.3.1	Solyc12g010790.2.1	Solyc02g082760.3.1						Solyc02g090090.3.1	Solyc11g007690.2.1	Solyc05g054590.3.1	Solyc10g077030.2.1
Solyc02g090090.3.1	Solyc12g008940.2.1	Solyc01g104700.3.1	Solyc12g057060.2.1						Solyc04g074230.3.1	Solyc07g056150.3.1	Solyc05g056310.3.1	Solyc06g082120.3.1
Solyc09g007540.3.1	Solyc02g088460.3.1	Solyc10g006650.3.1	Solyc08g021990.2.1						Solyc05g056130.3.1	Solyc01g060400.1.1	Solyc01g060400.1.1	Solyc04g080960.3.1
Solyc08g080630.3.1	Solyc12g011000.2.1	Solyc02g069800.1.1	Solyc11g072200.2.1						Solyc01g105060.3.1	Solyc01g099660.3.1	Solyc05g026540.3.1	Solyc03g113570.1.1
Solyc05g043430.3.1	Solyc01g088700.3.1	Solyc06g065950.3.1	Solyc05g046020.3.1						Solyc03g019780.3.1	Solyc10g007600.3.1	Solyc06g007930.3.1	Solyc04g049350.3.1
Solyc01g098920.3.1	Solyc09g061230.3.1	Solyc01g111510.3.1	Solyc05g046030.3.1						Solyc12g096300.2.1	Solyc01g097460.3.1	Solyc01g079680.3.1	Solyc06g060400.3.1
Solyc08g077510.3.1	Solyc07g056470.3.1	Solyc03g082940.3.1	Solyc06g068240.3.1						Solyc08g006040.3.1	Solyc07g053650.3.1	Solyc09g082520.3.1	Solyc06g064630.3.1
Solyc02g082760.3.1	Solyc02g079210.3.1	Solyc08g015860.3.1	Solyc11g006550.3.1						Solyc08g074240.3.1	Solyc09g010330.3.1	Solyc04g014270.3.1	Solyc04g079440.3.1
Solyc12g098150.2.1	Solyc03g071857.1.1	Solyc08g075090.3.1	Solyc01g079507.1.1						Solyc10g076350.2.1	Solyc06g074310.3.1	Solyc07g063100.3.1	Solyc04g009620.3.1
Solyc09g092500.1.1	Solyc12g010840.2.1	Solyc03g122310.3.1	Solyc03g112590.3.1						Solyc02g087300.1.1	Solyc08g083280.3.1	Solyc11g013440.2.1	Solyc03g113405.1.1
Solyc12g088160.2.1	Solyc10g006290.3.1	Solyc05g012260.3.1	Solyc07g053480.3.1						Solyc09g091000.3.1	Solyc06g036350.3.1	Solyc09g031780.3.1	Solyc01g005000.3.1
Solyc09g091660.3.1	Solyc12g009140.2.1	Solyc07g043480.1.1	Solyc12g005500.2.1						Solyc01g098950.2.1	Solyc07g063680.3.1	Solyc01g104920.3.1	Solyc12g057060.2.1
Solyc02g082800.3.1	Solyc02g094470.3.1	Solyc06g053210.3.1	Solyc08g080630.3.1						Solyc03g007810.3.1	Solyc06g007200.3.1	Solyc12g096300.2.1	Solyc05g009030.3.1
Solyc05g056310.3.1	Solyc06g050590.3.1	Solyc11g005650.1.1	Solyc09g008610.3.1						Solyc09g075670.1.1	Solyc01g079950.3.1	Solyc05g056230.3.1	Solyc01g095970.3.1
Solyc02g070110.1.1	Solyc06g019170.3.1	Solyc08g075390.3.1	Solyc06g076660.3.1						Solyc02g078100.3.1	Solyc02g086970.3.1	Solyc06g082100.3.1	Solyc05g050600.3.1
Solyc05g051510.3.1	Solyc07g065510.3.1	Solyc08g006040.3.1	Solyc07g063100.3.1						Solyc10g080970.2.1	Solyc09g065190.2.1	Solyc06g071060.1.1	Solyc07g062610.3.1
Solyc01g108860.3.1	Solyc07g065520.3.1	Solyc08g074240.3.1	Solyc09g064940.2.1						Solyc05g048760.3.1	Solyc12g017835.1.1	Solyc11g069050.2.1	Solyc02g021560.3.1
Solyc05g055310.3.1	Solyc02g089070.3.1	Solyc04g007060.3.1	Solyc05g054060.3.1						Solyc08g008670.3.1	Solyc01g105060.3.1	Solyc01g087070.3.1	Solyc02g086240.3.1
Solyc09g090520.3.1	Solyc12g010390.2.1	Solyc10g051390.2.1	Solyc10g084800.2.1						Solyc03g095840.3.1	Solyc03g032210.3.1	Solyc09g075670.1.1	Solyc10g007980.3.1
Solyc01g109520.3.1	Solyc01g005250.3.1	Solyc04g071260.3.1	Solyc12g015860.2.1						Solyc12g006470.2.1	Solyc03g113400.3.1	Solyc02g083710.3.1	Solyc12g010930.2.1
Solyc02g078120.2.1	Solyc09g010370.3.1	Solyc01g097350.3.1	Solyc09g075670.1.1						Solyc03g114860.3.1	Solyc12g042920.2.1	Solyc10g077030.2.1	Solyc10g081530.2.1
Solyc07g008370.3.1	Solyc05g055310.3.1	Solyc01g111780.3.1	Solyc10g050160.2.1						Solyc04g008520.3.1	Solyc05g053940.3.1	Solyc07g007870.3.1	Solyc09g011450.3.1
Solyc12g045030.2.1	Solyc06g009290.3.1	Solyc11g012110.2.1	Solyc10g080100.2.1						Solyc08g006650.3.1	Solyc12g096760.2.1	Solyc08g014340.3.1	Solyc06g069180.3.1
Solyc08g062630.3.1	Solyc03g052980.3.1	Solyc11g069050.2.1	Solyc02g088460.3.1						Solyc10g054870.2.1	Solyc05g013380.3.1	Solyc10g051390.2.1	Solyc02g030170.3.1
Solyc04g007795.1.1	Solyc04g055200.3.1	Solyc08g074290.3.1	Solyc02g069140.2.1						Solyc03g121590.3.1	Solyc06g065475.1.1	Solyc01g086750.3.1	Solyc01g100720.3.1
Solyc02g079410.2.1	Solyc04g014270.3.1	Solyc01g104685.1.1	Solyc01g068530.3.1						Solyc02g089170.3.1	Solyc01g104100.3.1	Solyc12g011160.2.1	Solyc12g014210.2.1
Solyc03g117780.2.1	Solyc09g011590.3.1	Solyc02g094470.3.1	Solyc05g005690.1.1						Solyc03g070390.3.1	Solyc01g099830.3.1	Solyc10g083120.2.1	Solyc06g084230.3.1
Solyc12g009960.2.1	Solyc05g053610.2.1	Solyc06g073900.3.1	Solyc04g026100.1.1						Solyc09g011590.3.1	Solyc03g044000.1.1	Solyc07g008570.3.1	Solyc09g065330.3.1
Solyc03g095840.3.1	Solyc03g025950.3.1	Solyc09g008840.3.1	Solyc01g066840.3.1						Solyc01g108630.3.1	Solyc09g075090.1.1	Solyc11g005620.1.1	Solyc01g103680.3.1
Solyc01g006510.3.1	Solyc07g062130.3.1	Solyc08g083070.3.1	Solyc10g078930.2.1						Solyc07g065230.1.1	Solyc03g033690.2.1	Solyc08g075310.3.1	Solyc07g008560.3.1
Solyc04g071890.3.1	Solyc08g078390.3.1	Solyc07g043420.3.1	Solyc12g095880.2.1						Solyc02g068130.3.1	Solyc05g056540.3.1	Solyc01g009990.3.1	Solyc10g076600.2.1
Solyc03g007670.3.1	Solyc11g069090.2.1	Solyc08g078070.3.1	Solyc04g063290.3.1						Solyc06g069020.3.1	Solyc10g083970.1.1	Solyc07g043420.3.1	Solyc02g078540.3.1
Solyc02g081990.3.1	Solyc12g014010.2.1	Solyc08g077180.3.1	Solyc04g074300.3.1						Solyc09g075430.3.1	Solyc06g073280.3.1	Solyc08g069030.3.1	Solyc03g094010.3.1
Solyc10g079880.2.1	Solyc11g069040.3.1	Solyc08g061000.3.1	Solyc06g068860.3.1						Solyc08g021995.1.1	Solyc03g111797.1.1	Solyc09g091750.3.1	Solyc01g100030.4.1
Solyc04g071900.3.1	Solyc10g007180.2.1	Solyc12g088900.2.1	Solyc09g007540.3.1						Solyc06g060400.3.1	Solyc03g094010.3.1	Solyc06g073900.3.1	Solyc02g067750.3.1
Solyc04g079440.3.1	Solyc02g062970.3.1	Solyc12g010840.2.1	Solyc01g007910.3.1						Solyc06g064630.3.1	Solyc02g069140.2.1	Solyc01g100350.3.1	Solyc01g073690.2.1
Solyc10g085880.1.1	Solyc01g099100.3.1	Solyc01g079970.2.1	Solyc03g080050.3.1						Solyc01g107550.3.1	Solyc06g008260.3.1	Solyc06g060790.1.1	Solyc01g109850.3.1
Solyc11g065620.2.1	Solyc10g084400.2.1	Solyc09g011590.3.1	Solyc11g005620.1.1						Solyc06g005260.3.1	Solyc01g080220.3.1	Solyc06g062845.1.1	Solyc03g111200.3.1
Solyc12g043000.2.1	Solyc03g118760.3.1	Solyc09g090520.3.1	Solyc02g023970.3.1						Solyc10g055810.2.1	Solyc11g006070.2.1	Solyc10g008120.3.1	Solyc06g076360.3.1
Solyc06g009210.3.1	Solyc12g057060.2.1	Solyc02g071890.3.1	Solyc11g069270.2.1						Solyc01g068530.3.1	Solyc07g065230.1.1	Solyc08g075700.3.1	Solyc03g044010.3.1
Solyc09g064940.2.1	Solyc11g006690.1.1	Solyc01g100350.3.1	Solyc09g090660.3.1						Solyc04g026100.1.1	Solyc08g007220.3.1	Solyc02g082250.3.1	Solyc01g109410.3.1
Solyc02g021420.3.1	Solyc08g021995.1.1	Solyc01g111060.3.1	Solyc02g062970.3.1						Solyc05g005690.1.1	Solyc05g053780.3.1	Solyc12g096540.2.1	Solyc01g097920.3.1
Solyc02g069140.2.1	Solyc09g075670.1.1	Solyc03g121460.1.1	Solyc01g102410.3.1						Solyc02g090570.3.1	Solyc05g052100.3.1	Solyc06g068860.3.1	Solyc02g069140.2.1
Solyc01g097540.3.1	Solyc07g007600.3.1	Solyc02g077430.3.1	Solyc01g106480.3.1						Solyc06g007180.3.1	Solyc10g081440.2.1	Solyc05g054760.3.1	Solyc04g010240.3.1
Solyc02g014300.2.1	Solyc06g008260.3.1	Solyc12g095930.2.1	Solyc03g112150.1.1						Solyc09g011570.3.1	Solyc01g008950.3.1	Solyc06g060400.3.1	Solyc06g064460.3.1
Solyc07g008950.3.1	Solyc12g011270.2.1	Solyc09g082970.3.1	Solyc08g083070.3.1						Solyc06g073900.3.1	Solyc10g077010.2.1	Solyc06g064630.3.1	Solyc06g050120.3.1
Solyc05g009030.3.1	Solyc12g020050.2.1	Solyc02g090630.3.1	Solyc03g111640.3.1						Solyc01g100350.3.1	Solyc11g072240.2.1	Solyc02g081690.1.1	Solyc06g008620.1.1
Solyc08g015690.3.1	Solyc11g072450.2.1	Solyc03g098280.3.1	Solyc03g098050.3.1						Solyc12g014010.2.1	Solyc12g099990.2.1	Solyc01g074030.3.1	Solyc06g069090.3.1
Solyc01g103680.3.1	Solyc01g106620.2.1	Solyc02g079060.3.1	Solyc06g064940.3.1						Solyc09g082780.3.1	Solyc02g081140.3.1	Solyc10g007180.2.1	Solyc06g072220.1.1
Solyc03g098050.3.1	Solyc03g025270.3.1	Solyc12g017570.2.1	Solyc08g076990.3.1						Solyc11g027880.2.1	Solyc07g055210.3.1	Solyc02g081400.3.1	Solyc05g055160.3.1
Solyc01g007910.3.1	Solyc08g006650.3.1	Solyc02g085350.3.1	Solyc06g050120.3.1						Solyc03g113490.3.1	Solyc11g068830.2.1	Solyc12g008570.2.1	Solyc10g007480.3.1
Solyc10g008110.3.1	Solyc03g117480.3.1	Solyc02g030170.3.1	Solyc06g064460.3.1						Solyc02g082250.3.1	Solyc03g114860.3.1	Solyc02g085040.3.1	Solyc10g078930.2.1
Solyc05g010670.3.1	Solyc09g082320.3.1	Solyc05g043430.3.1	Solyc06g064470.3.1						Solyc10g086100.2.1	Solyc10g076600.2.1	Solyc12g094460.2.1	Solyc05g054760.3.1
Solyc05g005710.3.1	Solyc10g018300.2.1	Solyc06g067920.3.1	Solyc01g007860.3.1						Solyc06g076660.3.1	Solyc07g055290.3.1	Solyc12g010790.2.1	Solyc03g096550.3.1
Solyc10g054910.1.1	Solyc12g042920.2.1	Solyc08g005800.3.1	Solyc01g103750.3.1						Solyc10g081130.2.1	Solyc03g034200.3.1	Solyc10g055820.2.1	Solyc02g068450.3.1
Solyc05g055160.3.1	Solyc04g071580.3.1	Solyc11g008280.2.1	Solyc07g063040.3.1						Solyc01g087070.3.1	Solyc10g080440.2.1	Solyc11g068420.2.1	Solyc07g064810.3.1
Solyc02g076720.3.1	Solyc02g068130.3.1	Solyc07g005020.3.1	Solyc01g094200.3.1						Solyc09g010420.3.1	Solyc08g079970.1.1	Solyc12g009960.2.1	Solyc07g008370.3.1
Solyc11g006690.1.1	Solyc06g075180.1.1	Solyc01g101040.3.1	Solyc04g014270.3.1						Solyc02g081140.3.1	Solyc01g008000.3.1	Solyc06g075180.1.1	Solyc10g055780.1.1
Solyc08g074290.3.1	Solyc02g076720.3.1	Solyc09g005010.3.1	Solyc11g065670.1.1						Solyc02g078540.3.1	Solyc01g100860.3.1	Solyc04g082460.3.1	Solyc08g074290.3.1
Solyc08g066880.3.1	Solyc02g077420.3.1	Solyc01g090190.3.1	Solyc11g069440.1.1						Solyc06g053400.3.1	Solyc01g100870.3.1	Solyc08g074790.3.1	Solyc02g068640.3.1
Solyc09g065190.2.1	Solyc07g007030.1.1	Solyc03g120010.3.1	Solyc08g013860.3.1						Solyc12g042380.2.1	Solyc05g005190.3.1	Solyc10g084800.2.1	Solyc09g090520.3.1
Solyc08g080140.3.1	Solyc03g096550.3.1	Solyc11g043210.2.1	Solyc12g011000.2.1						Solyc09g010370.3.1	Solyc03g113570.1.1	Solyc02g067840.3.1	Solyc08g080170.3.1
Solyc03g120850.3.1	Solyc04g080590.3.1	Solyc05g009030.3.1	Solyc01g107910.3.1						Solyc04g082460.3.1	Solyc03g121580.3.1	Solyc03g117940.3.1	Solyc10g045550.2.1
Solyc02g063130.3.1	Solyc06g071870.3.1	Solyc02g081990.3.1	Solyc07g008340.3.1						Solyc01g079880.3.1	Solyc11g071610.2.1	Solyc10g081130.2.1	Solyc06g063090.3.1
Solyc06g083300.3.1	Solyc02g083710.3.1	Solyc07g063520.3.1	Solyc10g007260.3.1						Solyc11g013440.2.1	Solyc07g062530.3.1	Solyc03g117600.3.1	Solyc02g080670.3.1
Solyc08g074410.3.1	Solyc09g064370.3.1	Solyc09g092480.1.1	Solyc06g071790.3.1						Solyc06g074310.3.1	Solyc11g072880.2.1	Solyc06g008260.3.1	Solyc11g040370.2.1
Solyc08g079260.3.1	Solyc05g018520.3.1	Solyc09g097970.3.1	Solyc10g086100.2.1						Solyc11g068420.2.1	Solyc05g005800.3.1	Solyc11g006690.1.1	Solyc11g068420.2.1
Solyc01g006580.3.1	Solyc07g056480.3.1	Solyc10g050160.2.1	Solyc10g081180.2.1						Solyc12g009140.2.1	Solyc08g074550.3.1	Solyc06g066730.3.1	Solyc03g052980.3.1
Solyc03g113220.3.1	Solyc01g006980.3.1	Solyc01g103480.3.1	Solyc10g080970.2.1						Solyc05g018520.3.1	Solyc10g006760.3.1	Solyc06g072300.3.1	Solyc09g008610.3.1
Solyc01g006610.2.1	Solyc01g109350.3.1	Solyc10g076510.2.1	Solyc06g005260.3.1						Solyc12g014080.2.1	Solyc05g054590.3.1	Solyc05g050600.3.1	Solyc03g111140.3.1
Solyc03g114960.3.1	Solyc02g062600.3.1	Solyc03g121070.3.1	Solyc08g067100.2.1						Solyc11g033280.2.1	Solyc03g115380.2.1	Solyc10g080970.2.1	Solyc08g029160.1.1
Solyc12g014010.2.1	Solyc02g021560.3.1	Solyc06g073280.3.1	Solyc06g075180.1.1						Solyc01g007860.3.1	Solyc06g069550.1.1	Solyc01g111510.3.1	Solyc02g092440.3.1
Solyc04g009950.3.1	Solyc09g057660.3.1	Solyc01g103680.3.1	Solyc12g057080.2.1						Solyc04g005080.3.1	Solyc01g080010.2.1	Solyc01g102400.3.1	Solyc09g090600.3.1
Solyc06g082920.3.1	Solyc03g095470.3.1	Solyc03g019690.1.1	Solyc03g120450.3.1						Solyc03g096550.3.1	Solyc08g077180.3.1	Solyc02g088460.3.1	Solyc01g099900.3.1
Solyc05g053650.3.1	Solyc08g013930.3.1	Solyc06g082120.3.1	Solyc01g096420.3.1						Solyc12g010790.2.1	Solyc04g080960.3.1	Solyc07g007600.3.1	Solyc01g097540.3.1
Solyc02g094440.3.1	Solyc08g083070.3.1	Solyc08g080140.3.1	Solyc02g080810.3.1						Solyc09g082320.3.1	Solyc04g007795.1.1	Solyc09g061230.3.1	Solyc02g094180.3.1
Solyc09g009510.3.1	Solyc06g072220.1.1	Solyc03g096460.3.1	Solyc02g089070.3.1						Solyc12g043020.2.1	Solyc07g062700.3.1	Solyc03g095840.3.1	Solyc02g091190.3.1
Solyc03g112075.1.1	Solyc08g076990.3.1	Solyc05g055880.3.1	Solyc04g015210.3.1						Solyc06g005810.3.1	Solyc01g006900.3.1	Solyc03g111640.3.1	Solyc03g095410.3.1
Solyc01g058390.3.1	Solyc10g024320.2.1	Solyc09g064940.2.1	Solyc00g047700.3.1						Solyc03g097470.3.1	Solyc11g071580.2.1	Solyc09g007540.3.1	Solyc04g056390.3.1
Solyc01g107910.3.1	Solyc01g103370.3.1	Solyc02g088460.3.1	Solyc06g060400.3.1						Solyc09g098280.3.1	Solyc08g014420.3.1	Solyc11g005420.2.1	Solyc01g098950.2.1
Solyc06g053210.3.1	Solyc03g097470.3.1	Solyc02g014300.2.1	Solyc06g064630.3.1						Solyc07g008950.3.1	Solyc12g019460.2.1	Solyc12g009140.2.1	Solyc04g050510.3.1
Solyc11g005650.1.1	Solyc07g007870.3.1	Solyc01g059930.3.1	Solyc01g111830.3.1						Solyc10g007060.3.1	Solyc02g086830.3.1	Solyc09g064940.2.1	Solyc01g009520.3.1
Solyc07g007600.3.1	Solyc03g007670.3.1	Solyc02g092730.3.1	Solyc12g010390.2.1						Solyc05g055090.3.1	Solyc02g078610.3.1	Solyc08g080140.3.1	Solyc10g081100.2.1
Solyc01g006450.3.1	Solyc09g082520.3.1	Solyc01g106050.3.1	Solyc02g090090.3.1						Solyc05g052280.3.1	Solyc02g083590.3.1	Solyc03g121580.3.1	Solyc02g067840.3.1
Solyc10g083120.2.1	Solyc11g027880.2.1	Solyc02g090570.3.1	Solyc10g081170.2.1						Solyc06g008260.3.1	Solyc01g109850.3.1	Solyc03g033710.3.1	Solyc07g063040.3.1
Solyc09g097980.3.1	Solyc01g099150.4.1	Solyc02g068130.3.1	Solyc05g053610.2.1						Solyc01g111060.3.1	Solyc10g076350.2.1	Solyc05g018810.3.1	Solyc01g111830.3.1
Solyc12g043020.2.1	Solyc03g097910.3.1	Solyc05g053830.3.1	Solyc02g065740.3.1						Solyc06g076780.3.1	Solyc02g093830.3.1	Solyc08g080130.3.1	Solyc03g114960.3.1
Solyc12g010790.2.1	Solyc04g051370.3.1	Solyc06g075180.1.1	Solyc01g108630.3.1						Solyc11g040370.2.1	Solyc03g121460.1.1	Solyc11g065670.1.1	Solyc01g111450.3.1
Solyc10g083300.2.1	Solyc07g007210.3.1	Solyc03g094010.3.1	Solyc05g055880.3.1						Solyc12g005370.2.1	Solyc03g083870.3.1	Solyc11g069440.1.1	Solyc08g078510.3.1
Solyc01g098550.3.1	Solyc06g009830.3.1	Solyc02g067840.3.1	Solyc01g099900.3.1						Solyc04g049070.3.1	Solyc08g069030.3.1	Solyc01g079540.3.1	Solyc02g005350.3.1
Solyc09g011920.3.1	Solyc01g005000.3.1	Solyc03g098240.3.1	Solyc01g111150.2.1						Solyc08g067100.2.1	Solyc06g071720.1.1	Solyc02g090570.3.1	Solyc03g080160.3.1
Solyc10g079500.2.1	Solyc07g063040.3.1	Solyc01g107550.3.1	Solyc07g005020.3.1						Solyc11g011930.2.1	Solyc01g103220.3.1	Solyc07g020860.3.1	Solyc01g086750.3.1
Solyc06g060250.3.1	Solyc06g069180.3.1	Solyc01g102400.3.1	Solyc03g096550.3.1						Solyc07g056150.3.1	Solyc09g007890.1.1	Solyc01g008310.3.1	Solyc04g076380.3.1
Solyc09g010370.3.1	Solyc03g082600.3.1	Solyc08g065900.3.1	Solyc06g054250.3.1						Solyc10g007700.3.1	Solyc11g070030.2.1	Solyc03g080050.3.1	Solyc01g099150.4.1
Solyc04g080610.3.1	Solyc03g095840.3.1	Solyc06g076780.3.1	Solyc10g045550.2.1						Solyc12g011130.2.1	Solyc06g065850.2.1	Solyc10g006650.3.1	Solyc05g013380.3.1
Solyc06g076360.3.1	Solyc04g016260.3.1	Solyc10g083120.2.1	Solyc11g071600.2.1						Solyc10g006290.3.1	Solyc04g009770.3.1	Solyc01g104950.3.1	Solyc07g056420.4.1
Solyc05g018520.3.1	Solyc09g064940.2.1	Solyc10g054870.2.1	Solyc02g069260.3.1						Solyc02g082830.2.1	Solyc05g055160.3.1	Solyc07g014700.3.1	Solyc04g008520.3.1
Solyc01g111060.3.1	Solyc01g111830.3.1	Solyc10g080100.2.1	Solyc11g065930.2.1						Solyc01g097920.3.1	Solyc06g069090.3.1	Solyc05g009220.3.1	Solyc07g043490.1.1
Solyc10g074500.2.1	Solyc03g044330.1.1	Solyc03g080050.3.1	Solyc04g007795.1.1						Solyc08g007220.3.1	Solyc03g123830.3.1	Solyc06g083440.3.1	Solyc01g066860.3.1
Solyc06g066730.3.1	Solyc04g080850.3.1	Solyc05g052070.3.1	Solyc12g009400.2.1						Solyc06g019170.3.1	Solyc03g119360.3.1	Solyc01g106620.2.1	Solyc01g091220.3.1
Solyc06g075340.3.1	Solyc08g067100.2.1	Solyc02g085040.3.1	Solyc12g009410.2.1						Solyc07g063680.3.1	Solyc02g064700.3.1	Solyc03g096550.3.1	Solyc03g083530.3.1
Solyc09g008800.3.1	Solyc11g066150.2.1	Solyc08g080170.3.1	Solyc12g014080.2.1						Solyc03g093520.3.1	Solyc11g027880.2.1	Solyc08g080370.3.1	Solyc05g051000.3.1
Solyc10g083740.2.1	Solyc03g117600.3.1	Solyc08g065220.3.1	Solyc11g068420.2.1						Solyc02g082000.3.1	Solyc08g021995.1.1	Solyc12g037980.2.1	Solyc10g018250.2.1
Solyc10g085480.2.1	Solyc12g098540.2.1	Solyc01g100390.3.1	Solyc07g062570.3.1						Solyc07g007210.3.1	Solyc01g098950.2.1	Solyc12g014010.2.1	Solyc11g072260.2.1
Solyc01g079680.3.1	Solyc01g111150.2.1	Solyc12g009840.2.1	Solyc02g071700.3.1						Solyc02g085040.3.1	Solyc01g107750.3.1	Solyc11g012140.2.1	Solyc02g094440.3.1
Solyc01g105710.3.1	Solyc11g005620.1.1	Solyc10g079500.2.1	Solyc02g063130.3.1						Solyc06g050590.3.1	Solyc06g050400.2.1	Solyc03g120850.3.1	Solyc05g056170.3.1
Solyc01g103370.3.1	Solyc05g025740.3.1	Solyc04g064880.3.1	Solyc04g051370.3.1						Solyc12g044940.2.1	Solyc01g060180.3.1	Solyc05g009030.3.1	Solyc08g021990.2.1
Solyc01g088700.3.1	Solyc01g079540.3.1	Solyc07g055290.3.1	Solyc01g006580.3.1						Solyc05g009980.3.1	Solyc09g011540.2.1	Solyc06g073280.3.1	Solyc07g053540.1.1
Solyc06g036350.3.1	Solyc09g082860.3.1	Solyc06g073540.3.1	Solyc01g109520.3.1						Solyc02g030170.3.1	Solyc01g087850.2.1	Solyc01g008550.4.1	Solyc02g069850.3.1
Solyc07g056470.3.1	Solyc10g085880.1.1	Solyc01g006580.3.1	Solyc06g073540.3.1						Solyc06g084760.2.1	Solyc09g008280.2.1	Solyc11g040370.2.1	Solyc10g052660.3.1
Solyc02g005350.3.1	Solyc10g080100.2.1	Solyc06g075340.3.1	Solyc10g077030.2.1						Solyc07g062510.2.1	Solyc09g064450.3.1	Solyc07g045240.3.1	Solyc04g015210.3.1
Solyc08g021990.2.1	Solyc12g044600.3.1	Solyc07g055080.3.1	Solyc04g040180.3.1						Solyc07g062520.3.1	Solyc01g099150.4.1	Solyc07g005040.3.1	Solyc12g009960.2.1
Solyc01g107550.3.1	Solyc07g055290.3.1	Solyc01g007910.3.1	Solyc04g051830.3.1						Solyc02g093830.3.1	Solyc07g016200.3.1	Solyc11g039840.2.1	Solyc10g076610.2.1
Solyc09g064370.3.1	Solyc05g053940.3.1	Solyc02g071700.3.1	Solyc01g091730.3.1						Solyc02g094440.3.1	Solyc02g079410.2.1	Solyc01g105710.3.1	Solyc03g113220.3.1
Solyc10g086090.2.1	Solyc05g054580.3.1	Solyc04g008150.2.1	Solyc04g009620.3.1						Solyc08g074550.3.1	Solyc06g007360.3.1	Solyc01g090190.3.1	Solyc12g095930.2.1
Solyc10g086100.2.1	Solyc04g082460.3.1	Solyc01g099100.3.1	Solyc03g025340.1.1						Solyc06g071060.1.1	Solyc06g083620.3.1	Solyc12g042920.2.1	Solyc03g098050.3.1
Solyc08g079900.3.1	Solyc10g081100.2.1	Solyc02g062270.3.1	Solyc07g065950.3.1						Solyc04g080190.3.1	Solyc01g106320.2.1	Solyc01g079250.3.1	Solyc02g080420.3.1
Solyc03g120270.3.1	Solyc05g055770.3.1	Solyc06g005260.3.1	Solyc07g061940.3.1						Solyc03g025340.1.1	Solyc02g078540.3.1	Solyc05g025740.3.1	Solyc02g088460.3.1
Solyc03g044010.3.1	Solyc10g007260.3.1	Solyc11g062270.2.1	Solyc09g098240.3.1						Solyc01g103680.3.1	Solyc01g099350.3.1	Solyc07g007890.3.1	Solyc08g006650.3.1
Solyc04g082460.3.1	Solyc06g007610.2.1	Solyc05g056385.1.1	Solyc10g007180.2.1						Solyc10g083650.1.1	Solyc02g068450.3.1	Solyc01g005250.3.1	Solyc03g120010.3.1
Solyc11g069490.2.1	Solyc01g098950.2.1	Solyc01g009990.3.1	Solyc03g025610.2.1						Solyc08g080630.3.1	Solyc02g093630.3.1	Solyc04g080850.3.1	Solyc09g065190.2.1
Solyc08g067020.3.1	Solyc01g009990.3.1	Solyc01g008550.4.1	Solyc06g084230.3.1						Solyc05g053940.3.1	Solyc01g067740.3.1	Solyc01g088505.1.1	Solyc12g005500.2.1
Solyc07g043480.1.1	Solyc10g083120.2.1	Solyc06g019170.3.1	Solyc09g065330.3.1						Solyc08g066880.3.1	Solyc08g065900.3.1	Solyc12g042380.2.1	Solyc03g111230.3.1
Solyc04g080960.3.1	Solyc07g062570.3.1	Solyc07g063100.3.1	Solyc04g079440.3.1						Solyc07g055080.3.1	Solyc05g026050.3.1	Solyc06g074310.3.1	Solyc04g082460.3.1
Solyc04g080850.3.1	Solyc06g008170.3.1	Solyc06g005810.3.1	Solyc01g067740.3.1						Solyc02g094180.3.1	Solyc12g057060.2.1	Solyc07g056470.3.1	Solyc03g117480.3.1
Solyc02g080420.3.1	Solyc06g083780.3.1	Solyc01g111520.3.1	Solyc12g017835.1.1						Solyc11g007690.2.1	Solyc01g067750.3.1	Solyc12g057060.2.1	Solyc06g068240.3.1
Solyc01g074030.3.1	Solyc09g072870.3.1	Solyc02g069490.3.1	Solyc08g075310.3.1						Solyc10g007180.2.1	Solyc05g051250.3.1	Solyc09g082970.3.1	Solyc07g007600.3.1
Solyc01g009420.3.1	Solyc09g090610.3.1	Solyc01g103440.3.1	Solyc08g082700.3.1						Solyc12g014230.2.1	Solyc06g067920.3.1	Solyc02g089070.3.1	Solyc10g051340.2.1
Solyc04g079200.3.1	Solyc01g107780.3.1	Solyc04g082030.1.1	Solyc05g005820.3.1						Solyc12g045030.2.1	Solyc07g056470.3.1	Solyc04g026030.3.1	Solyc01g103370.3.1
Solyc11g071620.3.1	Solyc02g093680.3.1	Solyc12g009930.2.1	Solyc08g077180.3.1						Solyc01g106050.3.1	Solyc03g083970.3.1	Solyc01g097920.3.1	Solyc05g005710.3.1
Solyc07g056480.3.1	Solyc04g008150.2.1	Solyc11g065670.1.1	Solyc01g097920.3.1						Solyc06g062950.1.1	Solyc04g040180.3.1	Solyc07g005810.3.1	Solyc11g065670.1.1
Solyc09g091670.3.1	Solyc06g083440.3.1	Solyc11g069440.1.1	Solyc11g007960.2.1						Solyc12g057060.2.1	Solyc09g092500.1.1	Solyc12g014230.2.1	Solyc11g069440.1.1
Solyc05g053570.3.1	Solyc07g006890.1.1	Solyc03g117490.3.1	Solyc07g056470.3.1						Solyc01g095970.3.1	Solyc09g008800.3.1	Solyc02g080420.3.1	Solyc03g025340.1.1
Solyc05g053590.3.1	Solyc00g072400.3.1	Solyc05g053610.2.1	Solyc04g079200.3.1						Solyc02g079210.3.1	Solyc10g083740.2.1	Solyc03g119130.3.1	Solyc10g076350.2.1
Solyc05g053600.3.1	Solyc10g076243.1.1	Solyc09g075670.1.1	Solyc04g080610.3.1						Solyc04g071900.3.1	Solyc10g085480.2.1	Solyc09g011450.3.1	Solyc05g006890.1.1
Solyc12g098210.2.1	Solyc06g082870.3.1	Solyc01g112150.3.1	Solyc11g009080.2.1						Solyc10g017530.3.1	Solyc07g062130.3.1	Solyc04g081880.3.1	Solyc07g041490.2.1
Solyc03g121590.3.1	Solyc02g069490.3.1	Solyc06g066060.3.1	Solyc10g006290.3.1						Solyc01g103750.3.1	Solyc09g075350.3.1	Solyc03g117330.3.1	Solyc08g080940.3.1
Solyc03g007890.3.1	Solyc11g065670.1.1	Solyc04g080590.3.1	Solyc10g076600.2.1						Solyc10g011930.1.1	Solyc01g009420.3.1	Solyc07g062130.3.1	Solyc03g097470.3.1
Solyc02g078540.3.1	Solyc11g069440.1.1	Solyc01g103370.3.1	Solyc06g050770.3.1						Solyc01g091220.3.1	Solyc08g065550.1.1	Solyc09g011590.3.1	Solyc02g082220.3.1
Solyc04g064880.3.1	Solyc09g091000.3.1	Solyc04g007760.3.1	Solyc10g055810.2.1						Solyc03g083530.3.1	Solyc05g055880.3.1	Solyc10g080440.2.1	Solyc01g067740.3.1
Solyc11g007690.2.1	Solyc01g079507.1.1	Solyc01g103750.3.1	Solyc07g043560.3.1						Solyc05g051000.3.1	Solyc02g082000.3.1	Solyc12g009250.2.1	Solyc05g053540.3.1
Solyc08g006650.3.1	Solyc02g090860.3.1	Solyc01g104100.3.1	Solyc12g096220.2.1						Solyc10g018250.2.1	Solyc08g079900.3.1	Solyc09g082780.3.1	Solyc03g111640.3.1
Solyc01g066860.3.1	Solyc03g112590.3.1	Solyc06g072220.1.1	Solyc08g078510.3.1						Solyc11g072260.2.1	Solyc01g079680.3.1	Solyc02g079060.3.1	Solyc03g111797.1.1
Solyc09g075870.2.1	Solyc07g045240.3.1	Solyc05g052280.3.1	Solyc06g069180.3.1						Solyc03g098280.3.1	Solyc05g005710.3.1	Solyc01g105060.3.1	Solyc02g083710.3.1
Solyc10g084120.2.1	Solyc09g090190.3.1	Solyc04g050520.3.1	Solyc12g014380.2.1						Solyc08g079090.3.1	Solyc11g006550.3.1	Solyc07g043480.1.1	Solyc03g097070.3.1
Solyc07g042520.3.1	Solyc02g086240.3.1	Solyc02g005350.3.1	Solyc12g098150.2.1						Solyc08g062630.3.1	Solyc04g079270.3.1	Solyc11g007960.2.1	Solyc10g083165.1.1
Solyc01g005000.3.1	Solyc10g007980.3.1	Solyc10g008110.3.1	Solyc09g082320.3.1						Solyc03g113790.3.1	Solyc02g078940.3.1	Solyc01g095620.3.1	Solyc04g009410.3.1
Solyc08g075310.3.1	Solyc12g010930.2.1	Solyc10g045240.2.1	Solyc01g060130.3.1						Solyc03g095360.3.1	Solyc12g011000.2.1	Solyc06g053400.3.1	Solyc06g007610.2.1
Solyc03g095410.3.1	Solyc11g033280.2.1	Solyc07g017860.3.1	Solyc01g111450.3.1						Solyc01g098880.3.1	Solyc01g101240.3.1	Solyc07g017860.3.1	Solyc01g007860.3.1
Solyc04g051370.3.1	Solyc01g100390.3.1	Solyc01g106430.3.1	Solyc01g109360.3.1						Solyc12g010840.2.1	Solyc01g103010.3.1	Solyc09g008840.3.1	Solyc01g006580.3.1
Solyc12g017835.1.1	Solyc12g009840.2.1	Solyc05g054580.3.1	Solyc08g044510.3.1						Solyc10g081610.2.1	Solyc06g035870.3.1	Solyc01g098950.2.1	Solyc10g007700.3.1
Solyc03g117480.3.1	Solyc09g008840.3.1	Solyc02g091190.3.1	Solyc09g066100.3.1						Solyc12g095930.2.1	Solyc04g025560.3.1	Solyc11g033280.2.1	Solyc12g011130.2.1
Solyc01g068530.3.1	Solyc02g094440.3.1	Solyc08g069030.3.1	Solyc11g007690.2.1						Solyc12g009250.2.1	Solyc12g099080.2.1	Solyc08g080680.3.1	Solyc07g056150.3.1
Solyc05g005690.1.1	Solyc03g111230.3.1	Solyc12g014010.2.1	Solyc04g007400.3.1						Solyc05g005800.3.1	Solyc02g086610.3.1	Solyc01g010540.3.1	Solyc03g082940.3.1
Solyc12g008590.2.1	Solyc12g009590.2.1	Solyc01g109360.3.1	Solyc02g088700.3.1						Solyc12g005200.2.1	Solyc05g018810.3.1	Solyc01g010580.3.1	Solyc02g081400.3.1
Solyc06g068240.3.1	Solyc01g102410.3.1	Solyc01g100720.3.1	Solyc06g073900.3.1						Solyc06g035870.3.1	Solyc01g103370.3.1	Solyc04g005680.3.1	Solyc04g051830.3.1
Solyc07g052550.2.1	Solyc03g025610.2.1	Solyc03g115360.3.1	Solyc03g044330.1.1						Solyc01g105710.3.1	Solyc01g008310.3.1	Solyc05g007250.3.1	Solyc01g097870.3.1
Solyc11g073050.2.1	Solyc01g059930.3.1	Solyc02g093270.3.1	Solyc02g067750.3.1						Solyc06g073540.3.1	Solyc07g062570.3.1	Solyc03g117870.3.1	Solyc01g097010.3.1
Solyc12g057060.2.1	Solyc03g121270.3.1	Solyc10g009180.3.1	Solyc06g083730.3.1						Solyc06g071550.3.1	Solyc12g017460.1.1	Solyc07g005090.3.1	Solyc07g008170.2.1
Solyc02g088460.3.1	Solyc01g111510.3.1	Solyc10g086180.2.1	Solyc08g006650.3.1						Solyc01g111780.3.1	Solyc03g113030.3.1	Solyc11g011340.2.1	Solyc01g106480.3.1
Solyc07g063680.3.1	Solyc12g010790.2.1	Solyc12g005370.2.1	Solyc12g037980.2.1						Solyc06g069180.3.1	Solyc03g033440.1.1	Solyc03g112590.3.1	Solyc03g117600.3.1
Solyc03g052980.3.1	Solyc08g080170.3.1	Solyc11g066720.2.1	Solyc03g025720.3.1						Solyc01g099900.3.1	Solyc01g104920.3.1	Solyc01g095970.3.1	Solyc08g008210.3.1
Solyc03g044000.1.1	Solyc12g009250.2.1	Solyc03g097070.3.1	Solyc10g081720.2.1						Solyc05g009220.3.1	Solyc04g054180.3.1	Solyc08g068690.1.1	Solyc03g121270.3.1
Solyc03g095360.3.1	Solyc04g058090.3.1	Solyc12g017835.1.1	Solyc06g069045.1.1						Solyc07g049670.3.1	Solyc08g015860.3.1	Solyc08g068730.1.1	Solyc09g082520.3.1
Solyc04g010070.3.1	Solyc06g084020.3.1	Solyc03g025340.1.1	Solyc09g082780.3.1						Solyc12g008940.2.1	Solyc12g017570.2.1	Solyc04g079440.3.1	Solyc06g053400.3.1
Solyc01g104950.3.1	Solyc01g111240.3.1	Solyc03g078290.3.1	Solyc05g056385.1.1						Solyc09g057660.3.1	Solyc02g071890.3.1	Solyc03g120350.3.1	Solyc10g024320.2.1
Solyc07g007550.3.1	Solyc02g080810.3.1	Solyc03g098600.3.1	Solyc07g045440.1.1						Solyc05g006730.3.1	Solyc01g009990.3.1	Solyc07g017880.3.1	Solyc03g044330.1.1
Solyc01g011000.3.1	Solyc01g008550.4.1	Solyc09g061230.3.1	Solyc01g011000.3.1						Solyc04g008760.2.1	Solyc03g031720.3.1	Solyc05g054070.3.1	Solyc07g061940.3.1
Solyc04g005510.3.1	Solyc03g006680.3.1	Solyc02g023970.3.1	Solyc04g005510.3.1						Solyc02g068740.3.1	Solyc03g031740.2.1	Solyc02g082920.3.1	Solyc02g021420.3.1
Solyc06g011350.3.1	Solyc01g060130.3.1	Solyc07g008340.3.1	Solyc02g077430.3.1						Solyc12g006460.2.1	Solyc03g097020.3.1	Solyc12g014210.2.1	Solyc06g067920.3.1
Solyc07g062130.3.1	Solyc08g083280.3.1	Solyc12g007170.2.1	Solyc01g111510.3.1						Solyc10g074690.2.1	Solyc01g108680.3.1	Solyc01g104040.3.1	Solyc03g025850.3.1
Solyc11g069150.2.1	Solyc07g005020.3.1	Solyc11g068420.2.1	Solyc03g098600.3.1						Solyc03g121980.3.1	Solyc10g082030.2.1	Solyc01g049680.3.1	Solyc09g082780.3.1
Solyc11g066720.2.1	Solyc05g054590.3.1	Solyc06g074310.3.1	Solyc12g011160.2.1						Solyc05g050600.3.1	Solyc09g089780.3.1	Solyc06g049080.3.1	Solyc10g054870.2.1
Solyc01g107750.3.1	Solyc11g040370.2.1	Solyc06g063240.3.1	Solyc02g068130.3.1						Solyc08g076990.3.1	Solyc07g007870.3.1	Solyc01g103380.3.1	Solyc03g025270.3.1
Solyc03g007810.3.1	Solyc06g069090.3.1	Solyc11g071600.2.1	Solyc09g011450.3.1						Solyc03g006680.3.1	Solyc12g099440.2.1	Solyc04g082670.3.1	Solyc01g106050.3.1
Solyc04g076820.1.1	Solyc11g013440.2.1	Solyc01g111830.3.1	Solyc12g042920.2.1						Solyc05g054760.3.1	Solyc12g088180.1.1	Solyc01g109140.3.1	Solyc01g108660.3.1
Solyc06g067920.3.1	Solyc05g046330.3.1	Solyc01g060130.3.1	Solyc03g097270.3.1						Solyc12g099660.2.1	Solyc07g008560.3.1	Solyc05g056490.3.1	Solyc09g009030.3.1
Solyc12g011270.2.1	Solyc05g023800.3.1	Solyc01g008080.3.1	Solyc07g064510.3.1						Solyc05g051250.3.1	Solyc11g072270.2.1	Solyc02g094440.3.1	Solyc11g007020.2.1
Solyc06g083470.3.1	Solyc01g103510.3.1	Solyc01g097920.3.1	Solyc10g076190.2.1						Solyc07g040890.1.1	Solyc06g072220.1.1	Solyc07g005020.3.1	Solyc11g007200.2.1
Solyc07g052530.3.1	Solyc04g047770.3.1	Solyc05g056310.3.1	Solyc05g046330.3.1						Solyc11g071700.2.1	Solyc07g008570.3.1	Solyc09g005010.3.1	Solyc01g058390.3.1
Solyc06g084020.3.1	Solyc08g006040.3.1	Solyc01g014850.3.1	Solyc03g082600.3.1						Solyc03g112590.3.1	Solyc06g076970.3.1	Solyc06g009280.1.1	Solyc02g090420.2.1
Solyc01g100390.3.1	Solyc08g074240.3.1	Solyc07g053540.1.1	Solyc03g044150.3.1						Solyc05g026540.3.1	Solyc09g011570.3.1	Solyc03g122310.3.1	Solyc02g079410.2.1
Solyc12g009840.2.1	Solyc03g120270.3.1	Solyc03g119090.3.1	Solyc11g066720.2.1						Solyc04g080850.3.1	Solyc01g094030.3.1	Solyc11g005170.2.1	Solyc10g080970.2.1
Solyc02g078260.3.1	Solyc06g053400.3.1	Solyc06g053590.3.1	Solyc03g111670.3.1						Solyc10g076600.2.1	Solyc06g068950.3.1	Solyc07g043500.1.1	Solyc06g060250.3.1
Solyc04g051830.3.1	Solyc07g063680.3.1	Solyc01g073690.2.1	Solyc02g079500.4.1						Solyc06g060790.1.1	Solyc04g082670.3.1	Solyc05g053830.3.1	Solyc09g091670.3.1
Solyc07g005040.3.1	Solyc12g014290.2.1	Solyc09g090660.3.1	Solyc01g006610.2.1						Solyc06g050770.3.1	Solyc08g080140.3.1	Solyc01g059930.3.1	Solyc12g005200.2.1
Solyc09g090660.3.1	Solyc03g113405.1.1	Solyc08g021990.2.1	Solyc02g064680.3.1						Solyc06g083440.3.1	Solyc01g088700.3.1	Solyc04g051830.3.1	Solyc12g010790.2.1
Solyc06g034120.3.1	Solyc02g023970.3.1	Solyc03g036470.2.1	Solyc06g076780.3.1						Solyc03g095410.3.1	Solyc03g116120.2.1	Solyc02g065740.3.1	Solyc10g085880.1.1
Solyc05g012260.3.1	Solyc10g076600.2.1	Solyc08g080630.3.1	Solyc11g006690.1.1						Solyc03g115380.2.1	Solyc03g120350.3.1	Solyc05g005780.3.1	Solyc03g098240.3.1
Solyc08g082280.3.1	Solyc08g080370.3.1	Solyc12g096220.2.1	Solyc05g055090.3.1						Solyc06g069550.1.1	Solyc04g051370.3.1	Solyc02g069140.2.1	Solyc01g105710.3.1
Solyc08g074683.1.1	Solyc07g007890.3.1	Solyc03g112150.1.1	Solyc01g105710.3.1						Solyc10g081170.2.1	Solyc01g007740.3.1	Solyc02g087300.1.1	Solyc07g056490.4.1
Solyc01g095150.3.1	Solyc09g075120.3.1	Solyc11g040370.2.1	Solyc01g100390.3.1						Solyc01g102410.3.1	Solyc03g113490.3.1	Solyc02g088930.3.1	Solyc02g063130.3.1
Solyc09g011880.3.1	Solyc02g067750.3.1	Solyc12g009960.2.1	Solyc12g009840.2.1						Solyc05g051850.3.1	Solyc05g056400.3.1	Solyc01g096420.3.1	Solyc03g097270.3.1
Solyc06g073790.3.1	Solyc04g005080.3.1	Solyc04g009410.3.1	Solyc01g079970.2.1						Solyc04g051830.3.1	Solyc05g018570.3.1	Solyc08g005800.3.1	Solyc08g013860.3.1
Solyc06g073800.3.1	Solyc07g019670.3.1	Solyc12g009590.2.1	Solyc01g099630.3.1						Solyc08g083070.3.1	Solyc05g018590.3.1	Solyc07g065660.3.1	Solyc06g083730.3.1
Solyc06g073810.3.1	Solyc12g096220.2.1	Solyc01g108860.3.1	Solyc01g059930.3.1						Solyc01g095620.3.1	Solyc03g097900.3.1	Solyc06g064940.3.1	Solyc01g111060.3.1
Solyc12g042080.2.1	Solyc07g009320.3.1	Solyc01g109350.3.1	Solyc05g009980.3.1						Solyc01g096420.3.1	Solyc04g077970.3.1	Solyc01g007910.3.1	Solyc04g005080.3.1
Solyc10g076600.2.1	Solyc09g015650.3.1	Solyc09g018790.3.1	Solyc10g017530.3.1						Solyc05g007260.3.1	Solyc01g009520.3.1	Solyc10g006290.3.1	Solyc01g008550.4.1
Solyc03g117600.3.1	Solyc06g071060.1.1	Solyc04g063230.3.1	Solyc06g050440.3.1						Solyc03g117870.3.1	Solyc01g091220.3.1	Solyc01g008970.3.1	Solyc09g075670.1.1
Solyc04g015340.3.1	Solyc01g008080.3.1	Solyc02g081400.3.1	Solyc07g019670.3.1						Solyc06g009210.3.1	Solyc03g083530.3.1	Solyc09g011920.3.1	Solyc06g071790.3.1
Solyc11g010450.2.1	Solyc02g082900.3.1	Solyc04g051370.3.1	Solyc01g112150.3.1						Solyc02g080810.3.1	Solyc05g051000.3.1	Solyc10g076600.2.1	Solyc04g080080.3.1
Solyc12g014210.2.1	Solyc09g091170.3.1	Solyc10g076350.2.1	Solyc03g019690.1.1						Solyc09g082970.3.1	Solyc10g018250.2.1	Solyc12g096220.2.1	Solyc08g065490.3.1
Solyc07g017900.3.1	Solyc08g074790.3.1	Solyc05g056230.3.1	Solyc02g083590.3.1						Solyc07g005600.3.1	Solyc11g072260.2.1	Solyc11g069090.2.1	Solyc05g005800.3.1
Solyc03g111310.3.1	Solyc03g113790.3.1	Solyc06g008260.3.1	Solyc07g043420.3.1						Solyc02g005350.3.1	Solyc10g005670.2.1	Solyc06g009830.3.1	Solyc01g081250.3.1
Solyc02g071890.3.1	Solyc10g006650.3.1	Solyc01g097010.3.1	Solyc01g005250.3.1						Solyc05g054590.3.1	Solyc04g081200.3.1	Solyc02g005350.3.1	Solyc01g006450.3.1
Solyc11g068420.2.1	Solyc07g053970.3.1	Solyc05g055760.3.1	Solyc01g010760.3.1						Solyc05g009190.3.1	Solyc02g067180.3.1	Solyc10g081100.2.1	Solyc02g088700.3.1
Solyc07g047800.3.1	Solyc03g094010.3.1	Solyc11g073050.2.1	Solyc05g054070.3.1						Solyc05g006750.3.1	Solyc01g007940.3.1	Solyc07g064510.3.1	Solyc10g050160.2.1
Solyc06g069090.3.1	Solyc01g060400.1.1	Solyc12g005500.2.1	Solyc07g056480.3.1						Solyc06g065210.4.1	Solyc01g102940.3.1	Solyc10g008110.3.1	Solyc03g111670.3.1
Solyc01g066690.3.1	Solyc01g099660.3.1	Solyc06g060250.3.1	Solyc10g079500.2.1						Solyc01g104920.3.1	Solyc03g025270.3.1	Solyc03g019730.3.1	Solyc02g086730.2.1
Solyc01g058380.1.1	Solyc06g007360.3.1	Solyc04g014270.3.1	Solyc01g091220.3.1						Solyc01g079540.3.1	Solyc01g097880.3.1	Solyc07g056440.3.1	Solyc05g046330.3.1
Solyc08g080570.3.1	Solyc06g071880.3.1	Solyc02g021560.3.1	Solyc03g083530.3.1						Solyc01g096435.1.1	Solyc10g054870.2.1	Solyc02g062600.3.1	Solyc01g094200.3.1
Solyc06g073900.3.1	Solyc04g074230.3.1	Solyc02g067210.3.1	Solyc05g051000.3.1						Solyc02g081690.1.1	Solyc11g069410.2.1	Solyc03g112150.1.1	Solyc05g056230.3.1
Solyc06g083440.3.1	Solyc12g098210.2.1	Solyc01g008970.3.1	Solyc10g018250.2.1						Solyc02g067210.3.1	Solyc09g089880.3.1	Solyc03g006680.3.1	Solyc08g080570.3.1
Solyc11g069400.2.1	Solyc06g060790.1.1	Solyc02g086240.3.1	Solyc11g072260.2.1						Solyc07g056440.3.1	Solyc07g040750.2.1	Solyc05g055760.3.1	Solyc08g074682.1.1
Solyc09g061230.3.1	Solyc01g067860.3.1	Solyc10g007980.3.1	Solyc04g010240.3.1						Solyc03g025530.3.1	Solyc05g009600.3.1	Solyc08g077510.3.1	Solyc10g076510.2.1
Solyc05g046000.3.1	Solyc04g071260.3.1	Solyc12g010930.2.1	Solyc01g098950.2.1						Solyc02g072180.3.1	Solyc02g023970.3.1	Solyc11g043210.2.1	Solyc04g073970.3.1
Solyc04g054180.3.1	Solyc03g025530.3.1	Solyc10g085880.1.1	Solyc10g007350.3.1						Solyc07g062810.3.1	Solyc11g069150.2.1	Solyc00g282510.2.1	Solyc11g071620.3.1
Solyc01g109360.3.1	Solyc11g042930.2.1	Solyc05g054070.3.1	Solyc03g121070.3.1						Solyc01g079980.3.1	Solyc07g063910.3.1	Solyc10g011920.2.1	Solyc01g088800.3.1
Solyc02g069850.3.1	Solyc04g014670.3.1	Solyc09g005700.3.1	Solyc02g086240.3.1						Solyc11g010450.2.1	Solyc10g006580.3.1	Solyc10g086780.2.1	Solyc02g088550.3.1
Solyc10g052660.3.1	Solyc10g078690.2.1	Solyc05g052150.3.1	Solyc10g007980.3.1						Solyc12g056960.2.1	Solyc06g050770.3.1	Solyc03g120670.3.1	Solyc12g088160.2.1
Solyc08g074790.3.1	Solyc11g073250.2.1	Solyc01g049680.3.1	Solyc12g010930.2.1						Solyc09g057670.3.1	Solyc03g019720.4.1	Solyc04g051370.3.1	Solyc02g090090.3.1
Solyc12g011160.2.1	Solyc11g073260.2.1	Solyc04g080960.3.1	Solyc06g060250.3.1						Solyc01g014850.3.1	Solyc05g052310.3.1	Solyc08g083070.3.1	Solyc01g009990.3.1
Solyc02g083710.3.1	Solyc03g111640.3.1	Solyc07g017900.3.1	Solyc01g008080.3.1						Solyc02g085660.1.1	Solyc10g008900.3.1	Solyc02g081700.1.1	Solyc03g095360.3.1
Solyc04g080080.3.1	Solyc06g053210.3.1	Solyc01g097340.3.1	Solyc05g025740.3.1						Solyc05g005820.3.1	Solyc09g011520.3.1	Solyc02g078540.3.1	Solyc02g087070.3.1
Solyc06g005810.3.1	Solyc11g005650.1.1	Solyc07g040890.1.1	Solyc10g086180.2.1						Solyc03g115360.3.1	Solyc06g009280.1.1	Solyc04g080610.3.1	Solyc12g056960.2.1
Solyc07g019670.3.1	Solyc08g080140.3.1	Solyc09g098240.3.1	Solyc07g062610.3.1						Solyc12g010360.2.1	Solyc08g006430.3.1	Solyc01g010760.3.1	Solyc02g094470.3.1
Solyc03g065340.3.1	Solyc10g074500.2.1	Solyc11g013440.2.1	Solyc06g074310.3.1						Solyc03g005260.3.1	Solyc03g097800.3.1	Solyc03g082600.3.1	Solyc01g096060.3.1
Solyc06g065210.4.1	Solyc12g056960.2.1	Solyc03g095360.3.1	Solyc02g072180.3.1						Solyc12g010390.2.1	Solyc02g082220.3.1	Solyc03g052980.3.1	Solyc10g086090.2.1
Solyc05g051850.3.1	Solyc08g077510.3.1	Solyc04g072560.3.1	Solyc03g096540.3.1						Solyc02g092440.3.1	Solyc03g052980.3.1	Solyc12g005500.2.1	Solyc12g098150.2.1
Solyc06g074650.3.1	Solyc08g065490.3.1	Solyc01g066860.3.1	Solyc03g121910.1.1						Solyc12g098330.2.1	Solyc06g084020.3.1	Solyc01g005960.3.1	Solyc12g015860.2.1
Solyc01g059930.3.1	Solyc09g065190.2.1	Solyc02g094440.3.1	Solyc06g062845.1.1						Solyc07g008170.2.1	Solyc07g039330.3.1	Solyc04g014720.3.1	Solyc10g006650.3.1
Solyc07g062400.3.1	Solyc07g065050.3.1	Solyc07g008550.3.1	Solyc01g008550.4.1						Solyc11g012110.2.1	Solyc06g083300.3.1	Solyc12g011270.2.1	Solyc06g005810.3.1
Solyc10g080320.2.1	Solyc01g112020.3.1	Solyc09g091170.3.1	Solyc01g009520.3.1						Solyc06g063090.3.1	Solyc12g098330.2.1	Solyc08g021990.2.1	Solyc10g008900.3.1
Solyc10g081530.2.1	Solyc01g080640.3.1	Solyc02g021420.3.1	Solyc02g021560.3.1						Solyc09g056385.1.1	Solyc06g009060.3.1	Solyc02g072180.3.1	Solyc12g098330.2.1
Solyc01g022750.3.1	Solyc04g079440.3.1	Solyc00g282510.2.1	Solyc01g090190.3.1						Solyc06g036350.3.1	Solyc09g091740.3.1	Solyc03g121910.1.1	Solyc04g080190.3.1
Solyc04g080190.3.1	Solyc08g080130.3.1	Solyc10g011920.2.1	Solyc01g103440.3.1						Solyc02g067180.3.1	Solyc11g013810.2.1	Solyc12g096150.2.1	Solyc09g075870.2.1
Solyc03g116580.3.1	Solyc03g093520.3.1	Solyc10g074690.2.1	Solyc04g015100.3.1						Solyc08g006410.3.1	Solyc06g033860.2.1	Solyc01g109360.3.1	Solyc08g068190.3.1
Solyc08g016180.3.1	Solyc12g014380.2.1	Solyc09g082780.3.1	Solyc02g062600.3.1						Solyc10g007260.3.1	Solyc06g082630.3.1	Solyc02g077420.3.1	Solyc12g014010.2.1
Solyc05g006890.1.1	Solyc11g069400.2.1	Solyc09g065190.2.1	Solyc03g078290.3.1						Solyc10g055820.2.1	Solyc06g082660.3.1	Solyc06g068240.3.1	Solyc07g005560.3.1
Solyc06g067860.3.1	Solyc09g097970.3.1	Solyc05g010710.2.1	Solyc03g115360.3.1						Solyc07g005020.3.1	Solyc04g056390.3.1	Solyc01g111060.3.1	Solyc04g079200.3.1
Solyc02g067180.3.1	Solyc06g068240.3.1	Solyc06g071790.3.1	Solyc04g080590.3.1						Solyc03g111230.3.1	Solyc08g061000.3.1	Solyc12g014380.2.1	Solyc09g075350.3.1
Solyc03g115760.3.1	Solyc08g078070.3.1	Solyc09g075120.3.1	Solyc10g074690.2.1						Solyc01g067860.3.1	Solyc12g044940.2.1	Solyc01g100390.3.1	Solyc12g014230.2.1
Solyc09g098240.3.1	Solyc01g100350.3.1	Solyc02g067180.3.1	Solyc04g080080.3.1						Solyc01g060130.3.1	Solyc04g080190.3.1	Solyc12g009840.2.1	Solyc11g011130.2.1
Solyc06g067940.3.1	Solyc00g257110.3.1	Solyc07g007870.3.1	Solyc12g098210.2.1						Solyc04g026030.3.1	Solyc02g080810.3.1	Solyc06g071790.3.1	Solyc01g066840.3.1
Solyc10g081240.2.1	Solyc06g060400.3.1	Solyc08g068330.3.1	Solyc02g078540.3.1						Solyc01g008550.4.1	Solyc02g090630.3.1	Solyc12g009930.2.1	Solyc11g007690.2.1
Solyc12g037980.2.1	Solyc06g064630.3.1	Solyc01g096435.1.1	Solyc04g081740.3.1						Solyc03g031740.2.1	Solyc11g007920.1.1	Solyc01g079880.3.1	Solyc10g005530.3.1
Solyc08g008210.3.1	Solyc03g095360.3.1	Solyc09g011920.3.1	Solyc11g065920.2.1						Solyc09g091660.3.1	Solyc02g038690.1.1	Solyc06g053590.3.1	Solyc08g075390.3.1
Solyc10g081440.2.1	Solyc02g090570.3.1	Solyc06g060790.1.1	Solyc03g044010.3.1						Solyc07g005560.3.1	Solyc03g071620.1.1	Solyc07g053970.3.1	Solyc01g005960.3.1
Solyc03g111630.3.1	Solyc03g115360.3.1	Solyc01g007940.3.1	Solyc03g052980.3.1						Solyc04g055200.3.1	Solyc05g055440.1.1	Solyc03g044330.1.1	Solyc02g069260.3.1
Solyc12g011000.2.1	Solyc05g043430.3.1	Solyc03g097270.3.1	Solyc01g095620.3.1						Solyc09g091170.3.1	Solyc06g005390.1.1	Solyc07g061940.3.1	Solyc05g005020.3.1
Solyc11g012110.2.1	Solyc06g083820.3.1	Solyc12g006460.2.1	Solyc12g006460.2.1						Solyc02g092730.3.1	Solyc06g075800.1.1	Solyc06g009660.3.1	Solyc08g082280.3.1
Solyc05g056490.3.1	Solyc06g062950.1.1	Solyc09g010420.3.1	Solyc07g008550.3.1						Solyc04g025530.3.1	Solyc11g007930.1.1	Solyc04g050520.3.1	Solyc09g008840.3.1
Solyc06g083730.3.1	Solyc06g064940.3.1	Solyc03g095840.3.1	Solyc04g076380.3.1						Solyc01g007940.3.1	Solyc12g011455.1.1	Solyc12g057080.2.1	Solyc06g071070.1.1
Solyc01g086750.3.1	Solyc02g092440.3.1	Solyc10g081440.2.1	Solyc10g054870.2.1						Solyc06g075810.3.1	Solyc12g013510.1.1	Solyc07g008780.3.1	Solyc11g005620.1.1
Solyc07g009320.3.1	Solyc03g119360.3.1	Solyc09g091070.2.1	Solyc05g056490.3.1						Solyc01g107130.3.1	Solyc03g121640.3.1	Solyc11g069490.2.1	Solyc01g097550.3.1
Solyc12g096220.2.1	Solyc05g052280.3.1	Solyc05g005160.3.1	Solyc01g097340.3.1						Solyc03g121270.3.1	Solyc08g080720.2.1	Solyc03g083870.3.1	Solyc07g063680.3.1
Solyc08g080940.3.1	Solyc07g043420.3.1	Solyc08g078390.3.1	Solyc07g016200.3.1						Solyc10g006650.3.1	Solyc04g074040.3.1	Solyc03g111230.3.1	Solyc04g081880.3.1
Solyc02g093340.3.1	Solyc03g121460.1.1	Solyc12g037980.2.1	Solyc04g082160.3.1						Solyc01g097870.3.1	Solyc11g069180.2.1	Solyc01g097010.3.1	Solyc11g027880.2.1
Solyc01g097760.3.1	Solyc02g063130.3.1	Solyc06g009830.3.1	Solyc07g045290.3.1						Solyc04g076380.3.1	Solyc08g082760.3.1	Solyc09g015650.3.1	Solyc12g014380.2.1
Solyc03g097070.3.1	Solyc01g005960.3.1	Solyc10g081720.2.1	Solyc05g009530.3.1						Solyc07g043480.1.1	Solyc06g035920.3.1	Solyc08g079930.2.1	Solyc09g064940.2.1
Solyc01g102510.3.1	Solyc05g050600.3.1	Solyc09g090020.3.1	Solyc06g069090.3.1						Solyc06g072300.3.1	Solyc11g062270.2.1	Solyc08g079900.3.1	Solyc03g098280.3.1
Solyc07g043640.3.1	Solyc01g097760.3.1	Solyc05g048760.3.1	Solyc06g073280.3.1						Solyc01g006450.3.1	Solyc01g102570.3.1	Solyc01g009380.3.1	Solyc06g073790.3.1
Solyc03g083870.3.1	Solyc10g007350.3.1	Solyc10g007180.2.1	Solyc01g079940.3.1						Solyc12g005500.2.1	Solyc01g102585.1.1	Solyc06g084020.3.1	Solyc06g073800.3.1
Solyc01g080220.3.1	Solyc01g097550.3.1	Solyc06g084230.3.1	Solyc07g062400.3.1						Solyc03g098600.3.1	Solyc05g055760.3.1	Solyc08g080940.3.1	Solyc06g073810.3.1
Solyc12g009640.1.1	Solyc07g064510.3.1	Solyc09g065330.3.1	Solyc02g077220.3.1						Solyc11g066150.2.1	Solyc02g063130.3.1	Solyc03g036470.2.1	Solyc12g042080.2.1
Solyc04g026100.1.1	Solyc06g076780.3.1	Solyc02g082080.1.1	Solyc03g098240.3.1						Solyc08g068330.3.1	Solyc10g006650.3.1	Solyc09g091170.3.1	Solyc01g104950.3.1
Solyc09g075350.3.1	Solyc01g006450.3.1	Solyc06g050440.3.1	Solyc11g066670.1.1						Solyc02g077880.3.1	Solyc03g019750.3.1	Solyc08g083280.3.1	Solyc04g080590.3.1
Solyc06g008260.3.1	Solyc04g026030.3.1	Solyc01g102390.3.1	Solyc03g007670.3.1						Solyc01g006980.3.1	Solyc12g094620.2.1	Solyc01g008080.3.1	Solyc01g009420.3.1
Solyc08g065900.3.1	Solyc03g097410.1.1	Solyc05g051250.3.1	Solyc08g068210.3.1						Solyc06g050440.3.1	Solyc05g046210.2.1	Solyc07g056480.3.1	Solyc10g084210.2.1
Solyc01g111100.4.1	Solyc01g087070.3.1	Solyc10g085225.1.1	Solyc02g078100.3.1						Solyc01g059930.3.1	Solyc01g097010.3.1	Solyc11g010780.1.1	Solyc07g052530.3.1
Solyc03g112590.3.1	Solyc09g082780.3.1	Solyc07g045240.3.1	Solyc11g040340.2.1						Solyc09g011620.1.1	Solyc04g079440.3.1	Solyc01g102390.3.1	Solyc06g076970.3.1
Solyc11g013440.2.1	Solyc09g098240.3.1	Solyc08g066880.3.1	Solyc10g081440.2.1						Solyc07g039330.3.1	Solyc02g071700.3.1	Solyc06g005810.3.1	Solyc06g007520.3.1
Solyc07g045240.3.1	Solyc05g005800.3.1	Solyc09g075870.2.1	Solyc02g093230.3.1						Solyc03g112150.1.1	Solyc03g005660.3.1	Solyc06g035870.3.1	Solyc12g036790.2.1
Solyc03g097270.3.1	Solyc07g017900.3.1	Solyc02g062970.3.1	Solyc02g093250.3.1						Solyc01g103370.3.1	Solyc08g082430.3.1	Solyc02g086240.3.1	Solyc01g087740.1.1
Solyc06g050120.3.1	Solyc11g073050.2.1	Solyc03g123830.3.1	Solyc02g077020.3.1						Solyc09g015650.3.1	Solyc11g006660.2.1	Solyc10g007980.3.1	Solyc09g097970.3.1
Solyc06g064460.3.1	Solyc02g093340.3.1	Solyc10g005100.3.1	Solyc02g021420.3.1						Solyc10g009220.3.1	Solyc09g090430.3.1	Solyc12g010930.2.1	Solyc03g121640.3.1
Solyc06g064470.3.1	Solyc02g062270.3.1	Solyc11g006690.1.1	Solyc05g050980.3.1						Solyc01g100030.4.1	Solyc09g010400.3.1	Solyc04g014670.3.1	Solyc04g010260.3.1
Solyc01g008650.3.1	Solyc01g079250.3.1	Solyc10g076600.2.1	Solyc01g106320.2.1						Solyc09g011660.3.1	Solyc01g103940.3.1	Solyc07g043560.3.1	Solyc01g091730.3.1
Solyc12g010390.2.1	Solyc09g009530.3.1	Solyc11g006070.2.1	Solyc01g102400.3.1						Solyc01g111150.2.1	Solyc06g074670.3.1	Solyc08g067100.2.1	Solyc06g074310.3.1
Solyc01g111660.3.1	Solyc12g009930.2.1	Solyc12g098150.2.1	Solyc07g053970.3.1						Solyc07g016200.3.1	Solyc05g055210.2.1	Solyc01g111830.3.1	Solyc12g009590.2.1
Solyc07g005810.3.1	Solyc05g009980.3.1	Solyc01g103380.3.1	Solyc06g084020.3.1						Solyc07g007870.3.1	Solyc00g014830.3.1	Solyc07g062570.3.1	Solyc04g082160.3.1
Solyc09g011570.3.1	Solyc03g098280.3.1	Solyc01g106320.2.1	Solyc01g079540.3.1						Solyc03g120750.3.1	Solyc09g009360.1.1	Solyc05g051850.3.1	Solyc02g062270.3.1
Solyc02g085040.3.1	Solyc12g057080.2.1	Solyc11g066670.1.1	Solyc01g102390.3.1						Solyc01g104040.3.1	Solyc07g006130.2.1	Solyc10g076610.2.1	Solyc07g009320.3.1
Solyc07g008570.3.1	Solyc06g050120.3.1	Solyc02g072180.3.1	Solyc02g067180.3.1						Solyc07g009320.3.1	Solyc06g068140.3.1	Solyc11g009080.2.1	Solyc10g007260.3.1
Solyc06g074310.3.1	Solyc06g064460.3.1	Solyc01g107780.3.1	Solyc11g071620.3.1						Solyc12g098150.2.1	Solyc11g064890.2.1	Solyc12g008590.2.1	Solyc04g009950.3.1
Solyc05g056230.3.1	Solyc06g064470.3.1	Solyc11g071460.2.1	Solyc12g011270.2.1						Solyc01g110520.3.1	Solyc05g056390.2.1	Solyc02g092730.3.1	Solyc12g057080.2.1
Solyc03g121330.3.1	Solyc12g094460.2.1	Solyc03g033440.1.1	Solyc04g082790.3.1						Solyc05g053650.3.1	Solyc07g005040.3.1	Solyc09g064370.3.1	Solyc01g100350.3.1
Solyc07g065490.3.1	Solyc01g102390.3.1	Solyc07g006890.1.1	Solyc10g085790.2.1						Solyc02g091190.3.1	Solyc03g007670.3.1	Solyc11g065490.2.1	Solyc07g065490.3.1
Solyc10g079200.2.1	Solyc08g080410.3.1	Solyc03g111230.3.1	Solyc05g053140.3.1						Solyc12g009960.2.1	Solyc09g008840.3.1	Solyc07g016200.3.1	Solyc01g006510.3.1
Solyc01g005250.3.1	Solyc07g008330.3.1	Solyc01g067740.3.1	Solyc10g012370.3.1						Solyc01g097010.3.1	Solyc05g052150.3.1	Solyc06g065210.4.1	Solyc03g096460.3.1
Solyc11g027880.2.1	Solyc02g077880.3.1	Solyc08g080370.3.1	Solyc11g013440.2.1						Solyc11g043210.2.1	Solyc05g052140.3.1	Solyc08g065220.3.1	Solyc12g098540.2.1
Solyc12g017460.1.1	Solyc08g016180.3.1	Solyc12g014210.2.1	Solyc02g005350.3.1						Solyc07g043420.3.1	Solyc03g025880.3.1	Solyc01g108860.3.1	Solyc03g033710.3.1
Solyc07g062610.3.1	Solyc02g070790.3.1	Solyc08g082280.3.1	Solyc09g091070.2.1						Solyc10g081530.2.1	Solyc10g081720.2.1	Solyc02g030170.3.1	Solyc02g077220.3.1
Solyc02g023970.3.1	Solyc06g082220.3.1	Solyc07g008370.3.1	Solyc08g080140.3.1						Solyc02g081810.3.1	Solyc09g005640.3.1	Solyc03g121460.1.1	Solyc01g006610.2.1
Solyc05g005820.3.1	Solyc04g078110.1.1	Solyc12g014080.2.1	Solyc02g079060.3.1						Solyc05g055310.3.1	Solyc11g040390.2.1	Solyc09g082320.3.1	Solyc03g095840.3.1
Solyc01g009520.3.1	Solyc01g091730.3.1	Solyc08g075690.3.1	Solyc04g005080.3.1						Solyc12g088160.2.1	Solyc01g097350.3.1	Solyc03g121270.3.1	Solyc05g055450.3.1
Solyc02g094180.3.1	Solyc04g074910.3.1	Solyc06g076970.3.1	Solyc08g065640.3.1						Solyc01g079450.3.1	Solyc04g080610.3.1	Solyc01g096060.3.1	Solyc03g112360.1.1
Solyc09g091170.3.1	Solyc11g020610.3.1	Solyc03g119130.3.1	Solyc07g065900.3.1						Solyc12g098210.2.1	Solyc03g115360.3.1	Solyc01g079507.1.1	Solyc07g062130.3.1
Solyc10g086350.2.1	Solyc02g069850.3.1	Solyc01g006610.2.1	Solyc11g073050.2.1						Solyc04g058090.3.1	Solyc06g084090.3.1	Solyc03g098240.3.1	Solyc04g082260.3.1
Solyc05g053230.3.1	Solyc10g052660.3.1	Solyc03g034430.1.1	Solyc11g069050.2.1						Solyc06g009830.3.1	Solyc09g065755.1.1	Solyc10g074500.2.1	Solyc09g082320.3.1
Solyc08g078510.3.1	Solyc09g092480.1.1	Solyc05g054060.3.1	Solyc05g051290.3.1						Solyc05g006890.1.1	Solyc12g006830.2.1	Solyc06g072220.1.1	Solyc07g062070.3.1
Solyc03g031740.2.1	Solyc12g014080.2.1	Solyc06g034120.3.1	Solyc03g114960.3.1						Solyc04g080610.3.1	Solyc06g073560.3.1	Solyc05g053650.3.1	Solyc06g005260.3.1
Solyc03g031720.3.1	Solyc09g011920.3.1	Solyc04g080190.3.1	Solyc03g117490.3.1						Solyc06g067920.3.1	Solyc11g011340.2.1	Solyc10g079500.2.1	Solyc01g099690.3.1
Solyc10g081100.2.1	Solyc12g098330.2.1	Solyc07g063680.3.1	Solyc05g009890.1.1						Solyc07g017860.3.1	Solyc03g098280.3.1	Solyc01g088700.3.1	Solyc06g083470.3.1
Solyc03g079940.3.1	Solyc07g040890.1.1	Solyc03g120090.1.1	Solyc01g103510.3.1						Solyc08g068690.1.1	Solyc07g008340.3.1	Solyc08g065490.3.1	Solyc08g080140.3.1
Solyc03g098280.3.1	Solyc07g056150.3.1	Solyc02g063130.3.1	Solyc04g081400.3.1						Solyc08g068730.1.1	Solyc12g098820.2.1	Solyc01g068530.3.1	Solyc03g031670.3.1
Solyc06g007520.3.1	Solyc10g007700.3.1	Solyc02g062600.3.1	Solyc12g010320.2.1						Solyc01g058380.1.1	Solyc06g083820.3.1	Solyc05g005690.1.1	Solyc03g121580.3.1
Solyc08g080170.3.1	Solyc12g011130.2.1	Solyc10g086350.2.1	Solyc07g062700.3.1						Solyc03g031670.3.1	Solyc05g056170.3.1	Solyc03g115360.3.1	Solyc09g098240.3.1
Solyc07g008550.3.1	Solyc07g062400.3.1	Solyc02g077000.3.1	Solyc04g008520.3.1						Solyc08g075390.3.1	Solyc10g081970.2.1	Solyc06g083820.3.1	Solyc07g005810.3.1
Solyc03g115460.2.1	Solyc12g096620.1.1	Solyc06g066830.3.1	Solyc11g010780.1.1						Solyc10g076610.2.1	Solyc10g081980.2.1	Solyc07g063910.3.1	Solyc06g048610.3.1
Solyc12g099470.2.1	Solyc01g090780.3.1	Solyc11g066150.2.1	Solyc05g018520.3.1						Solyc06g071790.3.1	Solyc07g055860.3.1	Solyc10g006580.3.1	Solyc08g074550.3.1
Solyc06g059740.3.1	Solyc01g073690.2.1	Solyc03g005250.3.1	Solyc08g078390.3.1						Solyc06g052080.3.1	Solyc05g026157.1.1	Solyc07g063520.3.1	Solyc04g080850.3.1
Solyc12g014290.2.1	Solyc03g097070.3.1	Solyc12g098210.2.1	Solyc01g108660.3.1						Solyc04g080080.3.1	Solyc04g081440.3.1	Solyc11g069400.2.1	Solyc01g097350.3.1
Solyc01g103440.3.1	Solyc10g080970.2.1	Solyc05g053540.3.1	Solyc02g089170.3.1						Solyc09g059460.3.1	Solyc05g005820.3.1	Solyc12g098210.2.1	Solyc08g077180.3.1
Solyc11g067230.2.1	Solyc01g096420.3.1	Solyc04g079440.3.1	Solyc03g070390.3.1						Solyc06g082120.3.1	Solyc02g021400.2.1	Solyc09g091660.3.1	Solyc03g031740.2.1
Solyc05g054310.3.1	Solyc03g117940.3.1	Solyc10g074500.2.1	Solyc05g005780.3.1						Solyc05g013700.3.1	Solyc10g078630.2.1	Solyc10g074690.2.1	Solyc09g008800.3.1
Solyc05g009980.3.1	Solyc04g081880.3.1	Solyc12g014230.2.1	Solyc03g119130.3.1						Solyc10g083120.2.1	Solyc06g083030.3.1	Solyc01g079940.3.1	Solyc10g083740.2.1
Solyc03g121580.3.1	Solyc11g071460.2.1	Solyc03g113405.1.1	Solyc10g083120.2.1						Solyc10g024320.2.1	Solyc03g095840.3.1	Solyc08g068190.3.1	Solyc10g085480.2.1
Solyc05g055760.3.1	Solyc12g099470.2.1	Solyc12g057080.2.1	Solyc02g094440.3.1						Solyc03g044330.1.1	Solyc02g067470.3.1	Solyc01g110520.3.1	Solyc11g033280.2.1
Solyc08g065220.3.1	Solyc07g043390.3.1	Solyc06g083300.3.1	Solyc06g053400.3.1						Solyc07g061940.3.1	Solyc07g056490.4.1	Solyc12g010060.2.1	Solyc08g078390.3.1
Solyc07g062700.3.1	Solyc09g066430.3.1	Solyc01g079450.3.1	Solyc05g056580.3.1						Solyc03g019690.1.1	Solyc04g076820.1.1	Solyc05g055310.3.1	Solyc02g067180.3.1
Solyc05g056385.1.1	Solyc08g075690.3.1	Solyc02g077020.3.1	Solyc01g097870.3.1						Solyc03g112910.3.1	Solyc01g079820.3.1	Solyc06g069180.3.1	Solyc03g019730.3.1
Solyc03g096540.3.1	Solyc03g096360.3.1	Solyc02g077030.3.1	Solyc02g094180.3.1						Solyc05g053780.3.1	Solyc12g008570.2.1	Solyc02g021560.3.1	Solyc04g026100.1.1
Solyc03g121910.1.1	Solyc01g100720.3.1	Solyc12g044740.2.1	Solyc02g079410.2.1						Solyc02g088930.3.1	Solyc05g026045.1.1	Solyc07g056150.3.1	Solyc09g091070.2.1
Solyc06g062845.1.1	Solyc01g079980.3.1	Solyc01g095970.3.1	Solyc02g093290.3.1						Solyc02g090630.3.1	Solyc12g056530.2.1	Solyc10g007700.3.1	Solyc08g066880.3.1
Solyc01g111520.3.1	Solyc10g086100.2.1	Solyc01g094200.3.1	Solyc03g097910.3.1						Solyc03g031720.3.1	Solyc01g058390.3.1	Solyc12g011130.2.1	Solyc02g081700.1.1
Solyc01g079940.3.1	Solyc02g072180.3.1	Solyc10g012370.3.1	Solyc09g010370.3.1						Solyc10g006760.3.1	Solyc10g078690.2.1	Solyc09g018790.3.1	Solyc09g011570.3.1
Solyc09g082520.3.1	Solyc09g091070.2.1	Solyc03g019750.3.1	Solyc03g098280.3.1						Solyc01g049680.3.1	Solyc10g012370.3.1	Solyc01g009420.3.1	Solyc06g065475.1.1
Solyc04g007070.3.1	Solyc04g080080.3.1	Solyc03g115380.2.1	Solyc03g121580.3.1						Solyc08g078510.3.1	Solyc07g056440.3.1	Solyc03g111850.3.1	Solyc07g062570.3.1
Solyc07g055860.3.1	Solyc07g055300.3.1	Solyc06g069550.1.1	Solyc07g005810.3.1						Solyc02g044030.1.1	Solyc03g005227.1.1	Solyc01g099410.3.1	Solyc01g060130.3.1
Solyc12g098980.2.1	Solyc08g066580.3.1	Solyc07g056370.3.1	Solyc06g065210.4.1						Solyc02g044045.1.1	Solyc09g082710.3.1	Solyc01g022750.3.1	Solyc06g082650.3.1
Solyc01g106430.3.1	Solyc05g054060.3.1	Solyc11g005620.1.1	Solyc11g006320.2.1						Solyc00g019950.1.1	Solyc08g066110.3.1	Solyc01g097550.3.1	Solyc06g082670.3.1
Solyc02g065740.3.1	Solyc08g081730.3.1	Solyc02g089070.3.1	Solyc08g021995.1.1						Solyc02g086730.2.1	Solyc12g039120.2.1	Solyc02g088790.3.1	Solyc07g005020.3.1
Solyc04g010260.3.1	Solyc06g063090.3.1	Solyc11g011220.2.1	Solyc12g014290.2.1						Solyc05g054070.3.1	Solyc07g020860.3.1	Solyc12g043020.2.1	Solyc03g115380.2.1
Solyc00g257110.3.1	Solyc02g070640.3.1	Solyc01g096420.3.1	Solyc09g014530.3.1						Solyc10g081240.2.1	Solyc01g008080.3.1	Solyc07g008550.3.1	Solyc06g069550.1.1
Solyc08g079020.3.1	Solyc02g070650.2.1	Solyc11g033280.2.1	Solyc01g105060.3.1						Solyc10g084670.2.1	Solyc09g066430.3.1	Solyc11g012080.2.1	Solyc01g111760.3.1
Solyc10g006290.3.1	Solyc01g097350.3.1	Solyc07g053480.3.1	Solyc05g051660.1.1						Solyc02g081990.3.1	Solyc10g047290.2.1	Solyc02g063130.3.1	Solyc02g078260.3.1
Solyc10g008900.3.1	Solyc06g050770.3.1	Solyc08g008670.3.1	Solyc03g079900.3.1						Solyc07g041490.2.1	Solyc10g086510.2.1	Solyc10g007260.3.1	Solyc02g093830.3.1
Solyc06g071720.1.1	Solyc05g056385.1.1	Solyc06g065475.1.1	Solyc05g052900.3.1						Solyc10g079470.3.1	Solyc12g095880.2.1	Solyc01g108660.3.1	Solyc03g083520.3.1
Solyc08g066580.3.1	Solyc04g082780.3.1	Solyc01g088700.3.1	Solyc01g094960.3.1						Solyc01g112150.3.1	Solyc12g011270.2.1	Solyc10g076350.2.1	Solyc06g062845.1.1
Solyc05g052280.3.1	Solyc05g055230.2.1	Solyc01g099660.3.1	Solyc07g062530.3.1						Solyc04g071320.3.1	Solyc04g039830.2.1	Solyc09g091070.2.1	Solyc02g093340.3.1
Solyc12g010320.2.1	Solyc01g109360.3.1	Solyc05g056130.3.1	Solyc05g054760.3.1						Solyc01g102660.3.1	Solyc01g008370.3.1	Solyc10g005530.3.1	Solyc03g025610.2.1
Solyc01g098950.2.1	Solyc03g083430.3.1	Solyc01g060400.1.1	Solyc03g117940.3.1						Solyc02g089070.3.1	Solyc08g066100.3.1	Solyc01g094960.3.1	Solyc02g065740.3.1
Solyc10g007260.3.1	Solyc02g085350.3.1	Solyc01g098950.2.1	Solyc09g011920.3.1						Solyc06g083300.3.1	Solyc05g050980.3.1	Solyc04g082200.2.1	Solyc01g106450.3.1
Solyc11g012770.2.1	Solyc07g008340.3.1	Solyc05g056400.3.1	Solyc06g065580.3.1						Solyc07g005810.3.1	Solyc03g025530.3.1	Solyc04g080080.3.1	Solyc06g066060.3.1
Solyc01g097550.3.1	Solyc10g005100.3.1	Solyc03g093520.3.1	Solyc01g098550.3.1						Solyc01g108860.3.1	Solyc08g079090.3.1	Solyc07g063680.3.1	Solyc08g061000.3.1
Solyc05g054060.3.1	Solyc03g097190.3.1	Solyc08g065640.3.1	Solyc04g081200.3.1						Solyc06g073760.3.1	Solyc06g071060.1.1	Solyc08g068770.2.1	Solyc03g120850.3.1
Solyc10g006560.3.1	Solyc01g106320.2.1	Solyc01g087540.3.1	Solyc09g075870.2.1						Solyc03g113220.3.1	Solyc09g010370.3.1	Solyc08g068780.2.1	Solyc06g035870.3.1
Solyc12g005270.2.1	Solyc01g094200.3.1	Solyc12g011270.2.1	Solyc02g093270.3.1						Solyc06g075340.3.1	Solyc11g073050.2.1	Solyc01g090690.3.1	Solyc08g079090.3.1
Solyc06g074670.3.1	Solyc11g068420.2.1	Solyc04g080080.3.1	Solyc01g100350.3.1						Solyc01g011340.3.1	Solyc10g086350.2.1	Solyc12g006380.2.1	Solyc05g053780.3.1
Solyc03g119360.3.1	Solyc01g049680.3.1	Solyc03g096540.3.1	Solyc08g068310.3.1						Solyc05g006590.3.1	Solyc07g008350.3.1	Solyc01g009520.3.1	Solyc05g053650.3.1
Solyc04g074550.3.1	Solyc06g005810.3.1	Solyc08g075360.2.1	Solyc08g074550.3.1						Solyc11g062270.2.1	Solyc03g120040.3.1	Solyc03g025270.3.1	Solyc01g107750.3.1
Solyc09g014280.1.1	Solyc10g084700.2.1	Solyc09g082320.3.1	Solyc07g019460.3.1						Solyc03g036470.2.1	Solyc04g011360.3.1	Solyc06g082870.3.1	Solyc06g050400.2.1
Solyc07g064510.3.1	Solyc01g095970.3.1	Solyc05g052140.3.1	Solyc03g044097.1.1						Solyc08g080170.3.1	Solyc01g106610.2.1	Solyc02g064680.3.1	Solyc01g079680.3.1
Solyc03g121270.3.1	Solyc01g107130.3.1	Solyc04g081880.3.1	Solyc03g044100.3.1						Solyc03g007240.3.1	Solyc01g106430.3.1	Solyc04g026100.1.1	Solyc07g056470.3.1
Solyc11g042930.2.1	Solyc06g069020.3.1	Solyc11g071620.3.1	Solyc12g009110.2.1						Solyc03g097070.3.1	Solyc07g042620.3.1	Solyc11g010450.2.1	Solyc02g079060.3.1
Solyc01g087850.2.1	Solyc06g009660.3.1	Solyc01g006980.3.1	Solyc06g083300.3.1						Solyc11g005620.1.1	Solyc12g042060.2.1	Solyc07g008340.3.1	Solyc02g088260.3.1
Solyc02g062600.3.1	Solyc04g014720.3.1	Solyc03g006680.3.1	Solyc07g064970.3.1						Solyc01g097340.3.1	Solyc04g008810.3.1	Solyc05g056130.3.1	Solyc01g107780.3.1
Solyc05g026050.3.1	Solyc05g054310.3.1	Solyc11g068540.2.1	Solyc12g056530.2.1						Solyc08g082700.3.1	Solyc06g073790.3.1	Solyc08g067090.3.1	Solyc11g009080.2.1
Solyc06g009750.3.1	Solyc04g012040.3.1	Solyc12g098330.2.1	Solyc06g071060.1.1						Solyc01g104700.3.1	Solyc06g073800.3.1	Solyc07g040890.1.1	Solyc09g075090.1.1
Solyc10g007480.3.1	Solyc12g037980.2.1	Solyc06g069020.3.1	Solyc11g069090.2.1						Solyc07g064510.3.1	Solyc06g073810.3.1	Solyc03g120280.1.1	Solyc06g007360.3.1
Solyc02g037495.1.1	Solyc10g078540.2.1	Solyc01g111150.2.1	Solyc01g099100.3.1						Solyc12g096520.2.1	Solyc12g042080.2.1	Solyc07g019670.3.1	Solyc02g081810.3.1
Solyc02g077220.3.1	Solyc09g098280.3.1	Solyc07g056470.3.1	Solyc04g080190.3.1						Solyc10g038120.2.1	Solyc01g103380.3.1	Solyc11g068540.2.1	Solyc11g069490.2.1
Solyc01g049680.3.1	Solyc07g061940.3.1	Solyc07g016200.3.1	Solyc08g069110.3.1						Solyc01g097760.3.1	Solyc01g100350.3.1	Solyc05g048760.3.1	Solyc04g007860.3.1
Solyc05g053140.3.1	Solyc12g088160.2.1	Solyc01g010440.3.1	Solyc01g079680.3.1						Solyc06g050120.3.1	Solyc01g079540.3.1	Solyc12g044740.2.1	Solyc09g091170.3.1
Solyc04g056390.3.1	Solyc08g078510.3.1	Solyc07g041970.3.1	Solyc12g095930.2.1						Solyc06g064460.3.1	Solyc06g009660.3.1	Solyc07g019460.3.1	Solyc09g056385.1.1
Solyc01g103510.3.1	Solyc01g107750.3.1	Solyc11g006550.3.1	Solyc01g080220.3.1						Solyc06g064470.3.1	Solyc12g010790.2.1	Solyc06g050440.3.1	Solyc00g257110.3.1
Solyc12g044720.2.1	Solyc12g040580.1.1	Solyc06g053400.3.1	Solyc01g006450.3.1						Solyc03g096540.3.1	Solyc03g065340.3.1	Solyc08g006650.3.1	Solyc08g065220.3.1
Solyc09g083380.3.1	Solyc11g069340.2.1	Solyc07g062700.3.1	Solyc11g010450.2.1						Solyc03g121330.3.1	Solyc10g080320.2.1	Solyc02g078940.3.1	Solyc01g058380.1.1
Solyc02g088700.3.1	Solyc09g007350.3.1	Solyc02g068740.3.1	Solyc08g074790.3.1						Solyc03g121580.3.1	Solyc03g113405.1.1	Solyc03g005600.3.1	Solyc03g071857.1.1
Solyc08g013860.3.1	Solyc10g084310.2.1	Solyc02g070790.3.1	Solyc09g065190.2.1						Solyc08g068770.2.1	Solyc09g005720.3.1	Solyc06g063240.3.1	Solyc06g008260.3.1
Solyc03g025850.3.1	Solyc10g086020.2.1	Solyc07g056480.3.1	Solyc04g080850.3.1						Solyc08g068780.2.1	Solyc11g066150.2.1	Solyc10g081170.2.1	Solyc10g081720.2.1
Solyc03g034430.1.1	Solyc09g005010.3.1	Solyc01g103220.3.1	Solyc06g063240.3.1						Solyc08g068710.1.1	Solyc05g013820.3.1	Solyc01g106430.3.1	Solyc01g104700.3.1
Solyc11g042610.2.1	Solyc05g005160.3.1	Solyc05g007100.3.1	Solyc03g119360.3.1						Solyc07g017900.3.1	Solyc01g080170.3.1	Solyc03g115380.2.1	Solyc05g023800.3.1
Solyc09g009030.3.1	Solyc06g005260.3.1	Solyc06g005020.2.1	Solyc01g097550.3.1						Solyc01g104685.1.1	Solyc11g071700.2.1	Solyc06g069550.1.1	Solyc04g081200.3.1
Solyc12g009930.2.1	Solyc04g080190.3.1	Solyc02g078360.3.1	Solyc09g082970.3.1						Solyc03g120010.3.1	Solyc10g080970.2.1	Solyc03g034430.1.1	Solyc08g075310.3.1
Solyc01g008290.3.1	Solyc12g005500.2.1	Solyc02g078540.3.1	Solyc12g008570.2.1						Solyc03g111850.3.1	Solyc03g097070.3.1	Solyc08g068710.1.1	Solyc01g103440.3.1
Solyc02g093830.3.1	Solyc08g066100.3.1	Solyc02g093340.3.1	Solyc11g033280.2.1						Solyc11g069400.2.1	Solyc04g026100.1.1	Solyc04g011360.3.1	Solyc04g081740.3.1
Solyc11g071610.2.1	Solyc03g097020.3.1	Solyc05g018520.3.1	Solyc03g121270.3.1						Solyc05g005020.3.1	Solyc11g020030.2.1	Solyc01g103750.3.1	Solyc12g009400.2.1
Solyc11g005170.2.1	Solyc12g056800.2.1	Solyc06g065210.4.1	Solyc04g064880.3.1						Solyc03g005340.3.1	Solyc09g082530.2.1	Solyc04g078290.3.1	Solyc12g009410.2.1
Solyc09g097970.3.1	Solyc06g065590.3.1	Solyc09g056385.1.1	Solyc04g056390.3.1						Solyc01g107780.3.1	Solyc07g043560.3.1	Solyc01g099690.3.1	Solyc09g098280.3.1
Solyc02g068150.3.1	Solyc06g074310.3.1	Solyc12g008570.2.1	Solyc02g062500.3.1						Solyc02g090860.3.1	Solyc10g080580.1.1	Solyc08g078390.3.1	Solyc01g068530.3.1
Solyc05g055230.2.1	Solyc08g079060.3.1	Solyc05g056580.3.1	Solyc09g082990.3.1						Solyc12g087940.2.1	Solyc01g103510.3.1	Solyc04g049070.3.1	Solyc05g005690.1.1
Solyc07g008170.2.1	Solyc10g012370.3.1	Solyc01g068530.3.1	Solyc02g081810.3.1						Solyc01g111830.3.1	Solyc09g011620.1.1	Solyc03g120040.3.1	Solyc01g100390.3.1
Solyc00g019950.1.1	Solyc01g104685.1.1	Solyc05g005690.1.1	Solyc03g095840.3.1						Solyc09g009530.3.1	Solyc02g071170.3.1	Solyc10g086100.2.1	Solyc12g009840.2.1
Solyc06g005020.2.1	Solyc03g019730.3.1	Solyc05g023800.3.1	Solyc08g080940.3.1						Solyc07g065510.3.1	Solyc01g020470.2.1	Solyc01g058380.1.1	Solyc01g104685.1.1
Solyc08g007610.1.1	Solyc02g088930.3.1	Solyc03g117780.2.1	Solyc09g091670.3.1						Solyc07g065520.3.1	Solyc01g102380.4.1	Solyc10g012370.3.1	Solyc12g010060.2.1
Solyc01g100350.3.1	Solyc03g113080.3.1	Solyc01g097870.3.1	Solyc09g075350.3.1						Solyc09g005700.3.1	Solyc07g056540.3.1	Solyc06g009960.2.1	Solyc08g006560.3.1
Solyc02g086610.3.1	Solyc09g075350.3.1	Solyc10g086100.2.1	Solyc11g013810.2.1						Solyc03g111797.1.1	Solyc12g057080.2.1	Solyc12g098420.2.1	Solyc07g043480.1.1
Solyc01g106320.2.1	Solyc01g068530.3.1	Solyc05g053670.3.1	Solyc03g006270.3.1						Solyc12g008570.2.1	Solyc01g006580.3.1	Solyc06g073540.3.1	Solyc12g039120.2.1
Solyc07g062570.3.1	Solyc05g005690.1.1	Solyc12g010060.2.1	Solyc10g008840.3.1						Solyc08g075310.3.1	Solyc11g068400.2.1	Solyc07g008370.3.1	Solyc03g097110.3.1
Solyc11g033280.2.1	Solyc04g026100.1.1	Solyc06g049080.3.1	Solyc01g081070.3.1						Solyc04g079440.3.1	Solyc07g044760.3.1	Solyc01g107550.3.1	Solyc01g105060.3.1
Solyc03g120750.3.1	Solyc07g056440.3.1	Solyc10g085550.2.1	Solyc09g090520.3.1						Solyc03g097270.3.1	Solyc02g077430.3.1	Solyc07g062700.3.1	Solyc01g109360.3.1
Solyc12g014230.2.1	Solyc12g098150.2.1	Solyc11g069270.2.1	Solyc10g076350.2.1						Solyc09g098240.3.1	Solyc05g052070.3.1	Solyc05g055230.2.1	Solyc08g075400.3.1
Solyc06g007200.3.1	Solyc01g108860.3.1	Solyc06g009660.3.1	Solyc12g099660.2.1						Solyc06g067940.3.1	Solyc06g076870.3.1	Solyc06g007520.3.1	Solyc08g079920.2.1
Solyc09g092480.1.1	Solyc01g104700.3.1	Solyc07g019670.3.1	Solyc06g073760.3.1						Solyc03g117600.3.1	Solyc02g090390.3.1	Solyc06g082650.3.1	Solyc10g086350.2.1
Solyc03g005750.3.1	Solyc11g011220.2.1	Solyc06g067940.3.1	Solyc06g073740.3.1						Solyc11g006070.2.1	Solyc02g087070.3.1	Solyc06g082670.3.1	Solyc01g079540.3.1
Solyc04g050510.3.1	Solyc08g014490.1.1	Solyc03g111630.3.1	Solyc01g006980.3.1						Solyc02g067750.3.1	Solyc03g025610.2.1	Solyc03g119080.4.1	Solyc02g090570.3.1
Solyc05g051250.3.1	Solyc05g051290.3.1	Solyc03g007670.3.1	Solyc03g031670.3.1						Solyc07g008570.3.1	Solyc01g109520.3.1	Solyc11g066720.2.1	Solyc08g048500.3.1
Solyc12g056230.2.1	Solyc05g056130.3.1	Solyc01g009420.3.1	Solyc11g071610.2.1						Solyc10g081720.2.1	Solyc06g005810.3.1	Solyc08g069110.3.1	Solyc01g103380.3.1
Solyc03g111797.1.1	Solyc08g068770.2.1	Solyc11g072200.2.1	Solyc03g113790.3.1						Solyc03g082580.3.1	Solyc09g007350.3.1	Solyc02g070790.3.1	Solyc03g119360.3.1
Solyc02g062270.3.1	Solyc08g068780.2.1	Solyc07g056440.3.1	Solyc10g007700.3.1						Solyc03g082590.3.1	Solyc10g084310.2.1	Solyc03g005250.3.1	Solyc10g084120.2.1
Solyc08g067100.2.1	Solyc03g111670.3.1	Solyc03g071857.1.1	Solyc12g011130.2.1						Solyc12g044600.3.1	Solyc10g086020.2.1	Solyc01g097760.3.1	Solyc10g077070.2.1
Solyc01g097340.3.1	Solyc03g116810.3.1	Solyc04g008520.3.1	Solyc07g056150.3.1						Solyc07g065660.3.1	Solyc08g029160.1.1	Solyc09g057660.3.1	Solyc12g014290.2.1
Solyc05g053780.3.1	Solyc09g090520.3.1	Solyc07g063910.3.1	Solyc01g097010.3.1						Solyc11g020870.2.1	Solyc02g072180.3.1	Solyc03g121330.3.1	Solyc03g121910.1.1
Solyc03g032210.3.1	Solyc01g107550.3.1	Solyc10g006580.3.1	Solyc07g063910.3.1						Solyc05g005780.3.1	Solyc12g014080.2.1	Solyc11g073050.2.1	Solyc01g098550.3.1
Solyc01g014850.3.1	Solyc01g010540.3.1	Solyc01g067870.3.1	Solyc10g006580.3.1						Solyc05g055770.3.1	Solyc02g094470.3.1	Solyc01g107780.3.1	Solyc07g007890.3.1
Solyc03g025950.3.1	Solyc01g010580.3.1	Solyc05g055230.2.1	Solyc03g113030.3.1						Solyc04g056390.3.1	Solyc05g053670.3.1	Solyc09g056385.1.1	Solyc07g062700.3.1
Solyc12g042900.2.1	Solyc04g005680.3.1	Solyc09g082520.3.1	Solyc06g049080.3.1						Solyc10g083290.4.1	Solyc08g006480.3.1	Solyc02g068740.3.1	Solyc07g056480.3.1
Solyc01g005960.3.1	Solyc05g007250.3.1	Solyc04g080850.3.1	Solyc09g018790.3.1						Solyc09g075350.3.1	Solyc01g090170.3.1	Solyc06g073760.3.1	Solyc02g062600.3.1
Solyc07g008780.3.1	Solyc10g081720.2.1	Solyc10g084670.2.1	Solyc01g067860.3.1						Solyc10g008110.3.1	Solyc03g079900.3.1	Solyc04g008490.2.1	Solyc03g082580.3.1
Solyc10g083165.1.1	Solyc04g080610.3.1	Solyc02g068450.3.1	Solyc10g083165.1.1						Solyc01g079940.3.1	Solyc05g052900.3.1	Solyc06g065475.1.1	Solyc03g082590.3.1
Solyc04g049070.3.1	Solyc04g015100.3.1	Solyc02g044030.1.1	Solyc10g086350.2.1						Solyc10g083110.2.1	Solyc06g076450.3.1	Solyc07g062610.3.1	Solyc12g010320.2.1
Solyc05g050980.3.1	Solyc03g083970.3.1	Solyc02g044045.1.1	Solyc00g282510.2.1						Solyc01g109140.3.1	Solyc01g010540.3.1	Solyc09g090660.3.1	Solyc06g074650.3.1
Solyc07g056490.4.1	Solyc03g031740.2.1	Solyc03g083970.3.1	Solyc10g011920.2.1						Solyc02g068150.3.1	Solyc01g010580.3.1	Solyc01g103510.3.1	Solyc06g068140.3.1
Solyc03g096460.3.1	Solyc01g098550.3.1	Solyc09g018730.3.1	Solyc12g010360.2.1						Solyc09g007230.3.1	Solyc04g005680.3.1	Solyc03g095360.3.1	Solyc10g006760.3.1
Solyc03g119090.3.1	Solyc03g121330.3.1	Solyc05g056490.3.1	Solyc01g079610.3.1						Solyc04g014250.3.1	Solyc05g007250.3.1	Solyc03g097070.3.1	Solyc02g072105.1.1
Solyc08g080130.3.1	Solyc06g067920.3.1	Solyc01g105060.3.1	Solyc06g009660.3.1						Solyc01g008370.3.1	Solyc01g098920.3.1	Solyc03g007670.3.1	Solyc05g056130.3.1
Solyc06g066830.3.1	Solyc02g078260.3.1	Solyc06g007610.2.1	Solyc05g053780.3.1						Solyc03g025610.2.1	Solyc01g007910.3.1	Solyc08g075690.3.1	Solyc11g006070.2.1
Solyc11g017250.2.1	Solyc08g005800.3.1	Solyc12g099470.2.1	Solyc06g076450.3.1						Solyc00g047700.3.1	Solyc10g007480.3.1	Solyc09g090430.3.1	Solyc11g042930.2.1
Solyc04g050520.3.1	Solyc01g096060.3.1	Solyc04g074550.3.1	Solyc10g083300.2.1						Solyc03g052980.3.1	Solyc05g053610.2.1	Solyc06g061170.3.1	Solyc10g006560.3.1
Solyc03g007660.3.1	Solyc06g063240.3.1	Solyc01g014210.1.1	Solyc05g005020.3.1						Solyc05g054580.3.1	Solyc05g053570.3.1	Solyc04g055200.3.1	Solyc12g005270.2.1
Solyc12g057080.2.1	Solyc08g068210.3.1	Solyc09g011570.3.1	Solyc03g025270.3.1						Solyc05g053670.3.1	Solyc05g053590.3.1	Solyc09g011520.3.1	Solyc02g083590.3.1
Solyc10g007700.3.1	Solyc11g011340.2.1	Solyc03g025610.2.1	Solyc02g069800.1.1						Solyc01g097550.3.1	Solyc09g091660.3.1	Solyc01g103440.3.1	Solyc08g079020.3.1
Solyc12g011130.2.1	Solyc00g019950.1.1	Solyc07g045440.1.1	Solyc01g049680.3.1						Solyc05g023800.3.1	Solyc03g120980.3.1	Solyc10g054870.2.1	Solyc09g083380.3.1
Solyc11g072270.2.1	Solyc08g069110.3.1	Solyc04g078110.1.1	Solyc03g036470.2.1						Solyc04g077060.3.1	Solyc08g067610.3.1	Solyc09g098240.3.1	Solyc05g018810.3.1
Solyc02g077420.3.1	Solyc02g077430.3.1	Solyc01g009380.3.1	Solyc05g005160.3.1						Solyc04g072060.3.1	Solyc08g067620.2.1	Solyc06g071070.1.1	Solyc12g017835.1.1
Solyc02g077020.3.1	Solyc04g051830.3.1	Solyc06g073760.3.1	Solyc04g010260.3.1						Solyc03g007670.3.1	Solyc01g096580.3.1	Solyc01g111240.3.1	Solyc04g051370.3.1
Solyc02g077430.3.1	Solyc11g006070.2.1	Solyc08g068770.2.1	Solyc06g071070.1.1						Solyc08g065220.3.1	Solyc01g096590.3.1	Solyc04g056390.3.1	Solyc04g074910.3.1
Solyc10g006760.3.1	Solyc05g053670.3.1	Solyc08g068780.2.1	Solyc03g095470.3.1						Solyc04g081200.3.1	Solyc04g049070.3.1	Solyc04g073970.3.1	Solyc06g036050.3.1
Solyc01g009235.1.1	Solyc10g076190.2.1	Solyc03g113490.3.1	Solyc05g055760.3.1						Solyc06g053210.3.1	Solyc04g007980.3.1	Solyc01g103370.3.1	Solyc10g083300.2.1
Solyc01g088170.4.1	Solyc08g077240.3.1	Solyc09g066100.3.1	Solyc04g007070.3.1						Solyc11g005650.1.1	Solyc04g005160.2.1	Solyc03g025950.3.1	Solyc06g067940.3.1
Solyc08g081730.3.1	Solyc09g009030.3.1	Solyc05g055310.3.1	Solyc09g061230.3.1						Solyc09g090020.3.1	Solyc02g091900.3.1	Solyc12g014080.2.1	Solyc01g107910.3.1
Solyc07g008340.3.1	Solyc08g029160.1.1	Solyc09g009510.3.1	Solyc01g009420.3.1						Solyc11g010780.1.1	Solyc06g074780.1.1	Solyc02g079210.3.1	Solyc09g090020.3.1
Solyc06g084210.3.1	Solyc02g070330.3.1	Solyc03g044330.1.1	Solyc04g014720.3.1						Solyc07g063910.3.1	Solyc12g044860.2.1	Solyc04g008310.2.1	Solyc11g066720.2.1
Solyc01g008370.3.1	Solyc02g070340.3.1	Solyc07g061940.3.1	Solyc05g056400.3.1						Solyc10g006580.3.1	Solyc02g091560.3.1	Solyc06g073790.3.1	Solyc11g069180.2.1
Solyc08g075360.2.1	Solyc09g009510.3.1	Solyc04g008760.2.1	Solyc04g054990.3.1						Solyc06g065475.1.1	Solyc02g079170.3.1	Solyc06g073800.3.1	Solyc08g007530.3.1
Solyc08g079920.2.1	Solyc05g012260.3.1	Solyc03g079940.3.1	Solyc04g014460.3.1						Solyc11g071620.3.1	Solyc06g074790.1.1	Solyc06g073810.3.1	Solyc06g071720.1.1
Solyc04g008760.2.1	Solyc01g009380.3.1	Solyc04g010260.3.1	Solyc01g014210.1.1						Solyc07g043560.3.1	Solyc11g066430.1.1	Solyc12g042080.2.1	Solyc05g056385.1.1
Solyc10g005530.3.1	Solyc11g007960.2.1	Solyc04g008310.2.1	Solyc05g013700.3.1						Solyc12g037980.2.1	Solyc04g016360.3.1	Solyc12g017460.1.1	Solyc10g086180.2.1
Solyc02g086730.2.1	Solyc07g063550.3.1	Solyc04g077060.3.1	Solyc11g027880.2.1						Solyc02g092580.3.1	Solyc06g072490.3.1	Solyc05g005020.3.1	Solyc09g007890.1.1
Solyc01g079950.3.1	Solyc08g008210.3.1	Solyc10g076190.2.1	Solyc02g077880.3.1						Solyc12g011270.2.1	Solyc02g080420.3.1	Solyc01g006450.3.1	Solyc06g084210.3.1
Solyc07g055080.3.1	Solyc04g007795.1.1	Solyc02g062510.3.1	Solyc12g044600.3.1						Solyc05g050800.3.1	Solyc11g069490.2.1	Solyc03g095470.3.1	Solyc06g084020.3.1
Solyc01g102410.3.1	Solyc04g064880.3.1	Solyc08g066100.3.1	Solyc06g081980.1.1						Solyc11g070030.2.1	Solyc10g005260.3.1	Solyc03g005340.3.1	Solyc06g082220.3.1
Solyc03g111340.3.1	Solyc07g062530.3.1	Solyc04g007070.3.1	Solyc10g081240.2.1						Solyc01g005960.3.1	Solyc12g044720.2.1	Solyc01g081250.3.1	Solyc02g044030.1.1
Solyc01g006950.3.1	Solyc04g009410.3.1	Solyc10g084800.2.1	Solyc01g096060.3.1						Solyc09g082990.3.1	Solyc08g008340.3.1	Solyc05g053780.3.1	Solyc02g044045.1.1
Solyc02g079100.3.1	Solyc02g077220.3.1	Solyc06g071060.1.1	Solyc06g067940.3.1						Solyc06g065710.3.1	Solyc06g075470.2.1	Solyc07g066580.3.1	Solyc11g006690.1.1
Solyc04g076380.3.1	Solyc06g007200.3.1	Solyc03g095410.3.1	Solyc02g068450.3.1						Solyc12g008590.2.1	Solyc09g098150.3.1	Solyc08g081730.3.1	Solyc05g009980.3.1
Solyc11g006070.2.1	Solyc12g044940.2.1	Solyc05g051290.3.1	Solyc03g097070.3.1						Solyc01g100720.3.1	Solyc03g117330.3.1	Solyc12g056800.2.1	Solyc05g053140.3.1
Solyc01g010540.3.1	Solyc01g094350.3.1	Solyc04g014720.3.1	Solyc03g121980.3.1						Solyc01g111670.3.1	Solyc01g110450.3.1	Solyc03g083520.3.1	Solyc06g036350.3.1
Solyc01g010580.3.1	Solyc04g039830.2.1	Solyc06g048430.3.1	Solyc01g028860.3.1						Solyc05g012080.3.1	Solyc10g024320.2.1	Solyc03g005260.3.1	Solyc08g075690.3.1
Solyc05g007250.3.1	Solyc03g098240.3.1	Solyc02g077220.3.1	Solyc12g005370.2.1						Solyc03g079900.3.1	Solyc06g082995.1.1	Solyc02g094470.3.1	Solyc06g073300.1.1
Solyc07g063520.3.1	Solyc08g061000.3.1	Solyc08g008210.3.1	Solyc04g008760.2.1						Solyc05g052900.3.1	Solyc12g005330.2.1	Solyc06g067920.3.1	Solyc03g006510.3.1
Solyc04g005680.3.1	Solyc06g009820.3.1	Solyc03g058380.3.1	Solyc07g063520.3.1						Solyc08g068190.3.1	Solyc05g050800.3.1	Solyc00g014830.3.1	Solyc05g007100.3.1
Solyc02g072180.3.1	Solyc05g053140.3.1	Solyc07g007890.3.1	Solyc10g006760.3.1						Solyc05g050980.3.1	Solyc10g084210.2.1	Solyc09g009360.1.1	Solyc06g075810.3.1
Solyc02g087110.3.1	Solyc01g097010.3.1	Solyc12g056530.2.1	Solyc06g066830.3.1						Solyc05g053140.3.1	Solyc06g007610.2.1	Solyc10g085920.2.1	Solyc03g031720.3.1
Solyc03g112360.1.1	Solyc05g050980.3.1	Solyc06g084020.3.1	Solyc10g047630.2.1						Solyc12g057080.2.1	Solyc07g008800.3.1	Solyc04g074910.3.1	Solyc06g007180.3.1
Solyc12g005080.2.1	Solyc04g007860.3.1	Solyc06g083820.3.1	Solyc10g026527.1.1						Solyc01g096060.3.1	Solyc08g074690.3.1	Solyc08g008210.3.1	Solyc05g007260.3.1
Solyc04g005080.3.1	Solyc01g111670.3.1	Solyc04g015100.3.1	Solyc01g087540.3.1						Solyc07g055840.3.1	Solyc10g081180.2.1	Solyc03g113790.3.1	Solyc10g078690.2.1
Solyc10g054870.2.1	Solyc06g007520.3.1	Solyc04g005080.3.1	Solyc10g080440.2.1						Solyc04g080960.3.1	Solyc08g078390.3.1	Solyc06g066060.3.1	Solyc01g088700.3.1
Solyc03g098240.3.1	Solyc06g082650.3.1	Solyc07g041490.2.1	Solyc03g115380.2.1						Solyc06g083820.3.1	Solyc09g007230.3.1	Solyc08g061000.3.1	Solyc03g098600.3.1
Solyc01g107780.3.1	Solyc06g082670.3.1	Solyc05g006890.1.1	Solyc06g069550.1.1						Solyc07g062610.3.1	Solyc06g011350.3.1	Solyc05g054060.3.1	Solyc04g014460.3.1
Solyc03g033440.1.1	Solyc01g088505.1.1	Solyc07g062570.3.1	Solyc04g074910.3.1						Solyc08g079900.3.1	Solyc05g056310.3.1	Solyc12g100270.2.1	Solyc10g079130.2.1
Solyc05g052150.3.1	Solyc03g095410.3.1	Solyc04g011360.3.1	Solyc01g010540.3.1						Solyc08g079930.2.1	Solyc06g083190.3.1	Solyc12g087940.2.1	Solyc12g011160.2.1
Solyc10g007070.3.1	Solyc02g067840.3.1	Solyc01g010540.3.1	Solyc01g010580.3.1						Solyc07g053480.3.1	Solyc09g010420.3.1	Solyc03g033440.1.1	Solyc12g099660.2.1
Solyc05g005800.3.1	Solyc07g053480.3.1	Solyc01g010580.3.1	Solyc05g007250.3.1						Solyc06g011350.3.1	Solyc08g005590.3.1	Solyc11g011220.2.1	Solyc10g086100.2.1
Solyc08g074550.3.1	Solyc07g007550.3.1	Solyc04g005680.3.1	Solyc04g005680.3.1						Solyc07g055290.3.1	Solyc09g075150.3.1	Solyc04g082780.3.1	Solyc03g096540.3.1
Solyc11g008770.2.1	Solyc10g081850.2.1	Solyc05g007250.3.1	Solyc08g068770.2.1						Solyc04g081740.3.1	Solyc09g075160.3.1	Solyc01g067860.3.1	Solyc10g081240.2.1
Solyc11g009080.2.1	Solyc07g008550.3.1	Solyc06g083730.3.1	Solyc08g068780.2.1						Solyc01g106480.3.1	Solyc02g005350.3.1	Solyc10g083290.4.1	Solyc02g093230.3.1
Solyc06g082260.3.1	Solyc04g080240.3.1	Solyc01g079507.1.1	Solyc07g017900.3.1						Solyc01g099660.3.1	Solyc08g079920.2.1	Solyc03g098600.3.1	Solyc02g093250.3.1
Solyc12g088760.1.1	Solyc11g012080.2.1	Solyc01g079880.3.1	Solyc11g042610.2.1						Solyc01g060400.1.1	Solyc04g074580.1.1	Solyc08g078510.3.1	Solyc10g007070.3.1
Solyc08g078070.3.1	Solyc08g076540.3.1	Solyc09g082990.3.1	Solyc05g010710.2.1						Solyc11g012080.2.1	Solyc04g081150.3.1	Solyc09g005720.3.1	Solyc05g056490.3.1
Solyc12g098820.2.1	Solyc05g056580.3.1	Solyc11g065930.2.1	Solyc10g079720.2.1						Solyc11g073050.2.1	Solyc05g051515.1.1	Solyc09g059310.3.1	Solyc02g093630.3.1
Solyc03g113490.3.1	Solyc01g016470.3.1	Solyc01g097760.3.1	Solyc06g008260.3.1						Solyc01g109350.3.1	Solyc11g010230.2.1	Solyc05g056385.1.1	Solyc03g111850.3.1
Solyc11g012080.2.1	Solyc07g056500.3.1	Solyc06g050120.3.1	Solyc10g008110.3.1						Solyc03g019750.3.1	Solyc11g010240.2.1	Solyc12g099470.2.1	Solyc03g036470.2.1
Solyc09g056385.1.1	Solyc07g008370.3.1	Solyc06g064460.3.1	Solyc07g007550.3.1						Solyc01g103380.3.1	Solyc00g047700.3.1	Solyc06g071550.3.1	Solyc02g093270.3.1
Solyc12g010060.2.1	Solyc04g081820.3.1	Solyc06g064470.3.1	Solyc08g068330.3.1						Solyc10g012370.3.1	Solyc05g054060.3.1	Solyc01g103220.3.1	Solyc02g062510.3.1
Solyc04g015100.3.1	Solyc05g006890.1.1	Solyc01g079940.3.1	Solyc03g097190.3.1						Solyc12g009590.2.1	Solyc11g005620.1.1	Solyc11g071790.2.1	Solyc11g068400.2.1
Solyc08g083280.3.1	Solyc09g010560.2.1	Solyc09g092430.3.1	Solyc03g112360.1.1						Solyc03g006270.3.1	Solyc07g045540.3.1	Solyc04g005080.3.1	Solyc07g017860.3.1
Solyc09g090430.3.1	Solyc03g034430.1.1	Solyc04g056390.3.1	Solyc01g104100.3.1						Solyc10g008840.3.1	Solyc02g084360.3.1	Solyc01g091220.3.1	Solyc07g065280.3.1
Solyc01g103220.3.1	Solyc06g073760.3.1	Solyc01g088505.1.1	Solyc01g104700.3.1						Solyc06g076450.3.1	Solyc04g081090.3.1	Solyc03g083530.3.1	Solyc11g013440.2.1
Solyc08g077220.3.1	Solyc02g072130.3.1	Solyc04g049070.3.1	Solyc05g023800.3.1						Solyc08g081150.3.1	Solyc10g054560.2.1	Solyc05g051000.3.1	Solyc03g113490.3.1
Solyc07g066580.3.1	Solyc07g008350.3.1	Solyc00g072400.3.1	Solyc01g107750.3.1						Solyc04g054180.3.1	Solyc10g054570.2.1	Solyc10g018250.2.1	Solyc10g008110.3.1
Solyc04g014670.3.1	Solyc03g005260.3.1	Solyc10g076243.1.1	Solyc12g096760.2.1						Solyc03g121640.3.1	Solyc10g054590.2.1	Solyc11g072260.2.1	Solyc10g083120.2.1
Solyc01g104100.3.1	Solyc01g096670.3.1	Solyc12g014380.2.1	Solyc05g053540.3.1						Solyc07g008350.3.1	Solyc01g101040.3.1	Solyc06g005020.2.1	Solyc04g077060.3.1
Solyc01g007940.3.1	Solyc06g074430.3.1	Solyc11g065920.2.1	Solyc02g086610.3.1						Solyc08g080410.3.1	Solyc08g075360.2.1	Solyc10g086350.2.1	Solyc03g033440.1.1
Solyc02g044030.1.1	Solyc01g009520.3.1	Solyc06g071870.3.1	Solyc04g071320.3.1						Solyc04g080590.3.1	Solyc06g082800.3.1	Solyc01g110450.3.1	Solyc07g062400.3.1
Solyc02g044045.1.1	Solyc09g009430.3.1	Solyc11g012410.2.1	Solyc03g034430.1.1						Solyc12g098420.2.1	Solyc06g062500.3.1	Solyc04g039830.2.1	Solyc09g018790.3.1
Solyc09g066430.3.1	Solyc10g083490.2.1	Solyc06g082220.3.1	Solyc09g090600.3.1						Solyc09g082520.3.1	Solyc03g079930.3.1	Solyc04g050510.3.1	Solyc08g080130.3.1
Solyc01g088200.3.1	Solyc06g073900.3.1	Solyc11g010780.1.1	Solyc01g058380.1.1						Solyc03g121460.1.1	Solyc01g087540.3.1	Solyc01g006980.3.1	Solyc05g053670.3.1
Solyc01g088230.3.1	Solyc03g122310.3.1	Solyc03g052980.3.1	Solyc03g111850.3.1						Solyc04g015100.3.1	Solyc04g082790.3.1	Solyc02g062270.3.1	Solyc09g066430.3.1
Solyc05g005160.3.1	Solyc11g066720.2.1	Solyc11g010450.2.1	Solyc10g006650.3.1						Solyc11g007960.2.1	Solyc10g085790.2.1	Solyc05g005160.3.1	Solyc02g081690.1.1
Solyc01g099180.3.1	Solyc08g080940.3.1	Solyc03g005750.3.1	Solyc06g005970.2.1						Solyc10g074500.2.1	Solyc01g112280.3.1	Solyc09g011620.1.1	Solyc08g077780.3.1
Solyc01g102900.3.1	Solyc01g102800.3.1	Solyc08g014490.1.1	Solyc01g112280.3.1						Solyc10g054910.1.1	Solyc01g068530.3.1	Solyc05g006890.1.1	Solyc06g019170.3.1
Solyc08g068370.3.1	Solyc06g071550.3.1	Solyc12g044940.2.1	Solyc09g007350.3.1						Solyc06g007610.2.1	Solyc05g005690.1.1	Solyc12g044940.2.1	Solyc04g064880.3.1
Solyc07g005560.3.1	Solyc10g054870.2.1	Solyc01g097880.3.1	Solyc10g084310.2.1						Solyc07g065050.3.1	Solyc05g056550.3.1	Solyc10g083110.2.1	Solyc11g072950.2.1
Solyc06g082650.3.1	Solyc10g038120.2.1	Solyc08g065490.3.1	Solyc10g086020.2.1						Solyc03g111630.3.1	Solyc02g077420.3.1	Solyc06g053480.3.1	Solyc10g078540.2.1
Solyc06g082670.3.1	Solyc12g017460.1.1	Solyc07g039450.3.1	Solyc03g031720.3.1						Solyc04g007860.3.1	Solyc04g007120.3.1	Solyc11g072270.2.1	Solyc01g079880.3.1
Solyc08g068770.2.1	Solyc07g017400.3.1	Solyc04g026100.1.1	Solyc03g031740.2.1						Solyc06g049080.3.1	Solyc07g056430.3.1	Solyc04g054980.3.1	Solyc03g097020.3.1
Solyc08g068780.2.1	Solyc02g082080.1.1	Solyc02g087190.1.1	Solyc01g110450.3.1						Solyc07g055860.3.1	Solyc07g056460.3.1	Solyc04g008760.2.1	Solyc01g094350.3.1
Solyc02g021400.2.1	Solyc01g067750.3.1	Solyc07g008330.3.1	Solyc04g054480.3.1						Solyc02g088460.3.1	Solyc07g026770.3.1	Solyc03g045090.3.1	Solyc05g012390.3.1
Solyc05g026045.1.1	Solyc02g069260.3.1	Solyc03g095470.3.1	Solyc01g009235.1.1						Solyc10g086350.2.1	Solyc12g008730.2.1	Solyc05g043430.3.1	Solyc08g082430.3.1
Solyc10g078630.2.1	Solyc05g050800.3.1	Solyc05g005820.3.1	Solyc01g088170.4.1						Solyc03g025585.1.1	Solyc06g071050.3.1	Solyc02g090420.2.1	Solyc10g079890.2.1
Solyc06g069020.3.1	Solyc03g112150.1.1	Solyc11g040340.2.1	Solyc01g067850.2.1						Solyc11g006660.2.1	Solyc01g073970.3.1	Solyc09g090720.3.1	Solyc02g068150.3.1
Solyc02g062510.3.1	Solyc10g076350.2.1	Solyc02g079410.2.1	Solyc03g111630.3.1						Solyc11g008280.2.1	Solyc01g074000.3.1	Solyc10g006560.3.1	Solyc03g123830.3.1
Solyc03g006680.3.1	Solyc03g111630.3.1	Solyc03g025530.3.1	Solyc09g005700.3.1						Solyc02g062600.3.1	Solyc01g074010.3.1	Solyc12g005270.2.1	Solyc09g005720.3.1
Solyc06g075810.3.1	Solyc09g005700.3.1	Solyc10g083830.2.1	Solyc01g007940.3.1						Solyc09g066100.3.1	Solyc01g079110.3.1	Solyc05g051250.3.1	Solyc05g054070.3.1
Solyc11g066150.2.1	Solyc10g026527.1.1	Solyc07g044760.3.1	Solyc07g063680.3.1						Solyc08g061000.3.1	Solyc01g080600.3.1	Solyc06g008170.3.1	Solyc08g016180.3.1
Solyc06g073585.1.1	Solyc03g083870.3.1	Solyc04g051830.3.1	Solyc04g063230.3.1						Solyc03g120350.3.1	Solyc01g086820.3.1	Solyc06g083780.3.1	Solyc08g078070.3.1
Solyc01g067870.3.1	Solyc10g006400.3.1	Solyc07g005040.3.1	Solyc04g077615.1.1						Solyc06g066060.3.1	Solyc02g077480.1.1	Solyc09g072870.3.1	Solyc06g050770.3.1
Solyc08g079980.1.1	Solyc04g076320.3.1	Solyc12g099660.2.1	Solyc04g077670.3.1						Solyc11g068540.2.1	Solyc10g008910.1.1	Solyc09g090610.3.1	Solyc09g010400.3.1
Solyc03g117940.3.1	Solyc05g009190.3.1	Solyc02g069590.2.1	Solyc00g014830.3.1						Solyc11g042610.2.1	Solyc12g056540.1.1	Solyc09g066430.3.1	Solyc11g042610.2.1
Solyc08g075690.3.1	Solyc10g051340.2.1	Solyc00g257110.3.1	Solyc09g009360.1.1						Solyc08g077510.3.1	Solyc08g082280.3.1	Solyc03g097410.1.1	Solyc01g008310.3.1
Solyc04g080590.3.1	Solyc03g096920.3.1	Solyc10g082030.2.1	Solyc10g077070.2.1						Solyc03g113405.1.1	Solyc09g075870.2.1	Solyc01g088610.3.1	Solyc07g008570.3.1
Solyc03g098600.3.1	Solyc10g007060.3.1	Solyc02g084360.3.1	Solyc06g071720.1.1						Solyc06g005020.2.1	Solyc10g006560.3.1	Solyc01g006900.3.1	Solyc07g043560.3.1
Solyc09g007350.3.1	Solyc12g088900.2.1	Solyc04g081090.3.1	Solyc06g009290.3.1						Solyc01g099350.3.1	Solyc12g005270.2.1	Solyc03g005750.3.1	Solyc01g049680.3.1
Solyc10g084310.2.1	Solyc05g053540.3.1	Solyc10g054560.2.1	Solyc03g006680.3.1						Solyc06g007200.3.1	Solyc08g075780.3.1	Solyc08g082280.3.1	Solyc07g040890.1.1
Solyc10g086020.2.1	Solyc10g005530.3.1	Solyc10g054570.2.1	Solyc06g067920.3.1						Solyc04g012040.3.1	Solyc12g096120.2.1	Solyc06g067860.3.1	Solyc09g031650.3.1
Solyc11g072290.2.1	Solyc02g068740.3.1	Solyc10g054590.2.1	Solyc01g111520.3.1						Solyc07g062130.3.1	Solyc09g065900.3.1	Solyc06g050120.3.1	Solyc02g070790.3.1
Solyc03g082580.3.1	Solyc03g115380.2.1	Solyc08g074790.3.1	Solyc09g011570.3.1						Solyc07g014700.3.1	Solyc03g114500.3.1	Solyc06g064460.3.1	Solyc06g005020.2.1
Solyc03g082590.3.1	Solyc06g069550.1.1	Solyc12g005200.2.1	Solyc02g092730.3.1						Solyc09g065190.2.1	Solyc06g059740.3.1	Solyc06g064470.3.1	Solyc02g086610.3.1
Solyc10g076210.2.1	Solyc09g082990.3.1	Solyc03g113220.3.1	Solyc08g077240.3.1						Solyc07g043500.1.1	Solyc05g012270.3.1	Solyc03g097270.3.1	Solyc01g008080.3.1
Solyc10g081600.2.1	Solyc05g010710.2.1	Solyc04g007860.3.1	Solyc07g065660.3.1						Solyc02g021400.2.1	Solyc09g057650.3.1	Solyc08g082700.3.1	Solyc10g012370.3.1
Solyc02g092730.3.1	Solyc03g058380.3.1	Solyc05g053940.3.1	Solyc02g091490.4.1						Solyc05g026045.1.1	Solyc01g099410.3.1	Solyc10g051340.2.1	Solyc09g007350.3.1
Solyc08g080370.3.1	Solyc08g080630.3.1	Solyc02g080810.3.1	Solyc06g063090.3.1						Solyc10g078630.2.1	Solyc02g067210.3.1	Solyc07g056500.3.1	Solyc10g084310.2.1
Solyc07g056150.3.1	Solyc07g055860.3.1	Solyc06g071070.1.1	Solyc01g009050.3.1						Solyc02g089720.2.1	Solyc08g014610.3.1	Solyc07g065900.3.1	Solyc10g086020.2.1
Solyc04g008520.3.1	Solyc02g092580.3.1	Solyc01g103510.3.1	Solyc11g006070.2.1						Solyc09g090210.3.1	Solyc01g011000.3.1	Solyc12g099660.2.1	Solyc07g064270.3.1
Solyc06g007610.2.1	Solyc02g030170.3.1	Solyc08g079090.3.1	Solyc08g079900.3.1						Solyc06g065580.3.1	Solyc04g005510.3.1	Solyc01g008370.3.1	Solyc12g042900.2.1
Solyc08g065640.3.1	Solyc07g043500.1.1	Solyc12g006540.2.1	Solyc08g079930.2.1						Solyc12g042900.2.1	Solyc04g015210.3.1	Solyc05g009980.3.1	Solyc06g069020.3.1
Solyc02g093630.3.1	Solyc12g039120.2.1	Solyc10g083165.1.1	Solyc07g047800.3.1						Solyc05g056490.3.1	Solyc07g055080.3.1	Solyc01g006580.3.1	Solyc01g079507.1.1
Solyc04g063280.3.1	Solyc10g086350.2.1	Solyc05g007470.3.1	Solyc01g106050.3.1						Solyc01g102400.3.1	Solyc01g091530.3.1	Solyc09g090020.3.1	Solyc03g115650.3.1
Solyc08g076960.1.1	Solyc12g006460.2.1	Solyc03g034440.2.1	Solyc06g035870.3.1						Solyc05g056385.1.1	Solyc08g081010.3.1	Solyc07g053480.3.1	Solyc02g023970.3.1
Solyc04g005690.3.1	Solyc08g065220.3.1	Solyc07g065950.3.1	Solyc09g057660.3.1						Solyc02g070790.3.1	Solyc10g077005.1.1	Solyc09g018730.3.1	Solyc08g068770.2.1
Solyc03g071857.1.1	Solyc01g066690.3.1	Solyc01g096040.3.1	Solyc06g083440.3.1						Solyc01g102390.3.1	Solyc04g076620.3.1	Solyc01g111150.2.1	Solyc08g068780.2.1
Solyc01g010440.3.1	Solyc02g078100.3.1	Solyc01g091220.3.1	Solyc03g005340.3.1						Solyc03g117940.3.1	Solyc03g111640.3.1	Solyc12g010390.2.1	Solyc01g099660.3.1
Solyc01g112100.3.1	Solyc06g065475.1.1	Solyc03g083530.3.1	Solyc07g007870.3.1						Solyc10g081440.2.1	Solyc06g069180.3.1	Solyc03g019750.3.1	Solyc01g060400.1.1
Solyc01g008550.4.1	Solyc09g018790.3.1	Solyc05g051000.3.1	Solyc03g025530.3.1						Solyc10g074740.1.1	Solyc01g006510.3.1	Solyc01g079450.3.1	Solyc01g103940.3.1
Solyc09g082970.3.1	Solyc07g006530.3.1	Solyc10g018250.2.1	Solyc03g093520.3.1						Solyc07g062570.3.1	Solyc01g007150.3.1	Solyc11g072550.2.1	Solyc09g011620.1.1
Solyc02g081400.3.1	Solyc06g065530.3.1	Solyc11g072260.2.1	Solyc05g055230.2.1						Solyc08g029160.1.1	Solyc10g054910.1.1	Solyc05g005800.3.1	Solyc01g006900.3.1
Solyc07g041490.2.1	Solyc06g066730.3.1	Solyc02g069140.2.1	Solyc00g019950.1.1						Solyc12g099470.2.1	Solyc01g111780.3.1	Solyc09g009510.3.1	Solyc10g006400.3.1
Solyc03g043960.3.1	Solyc01g097340.3.1	Solyc02g070330.3.1	Solyc03g120090.1.1						Solyc08g074790.3.1	Solyc01g105710.3.1	Solyc07g055290.3.1	Solyc01g080220.3.1
Solyc12g039120.2.1	Solyc11g010780.1.1	Solyc02g070340.3.1	Solyc07g008350.3.1						Solyc09g097970.3.1	Solyc02g078120.2.1	Solyc05g053670.3.1	Solyc08g080630.3.1
Solyc10g083110.2.1	Solyc04g009950.3.1	Solyc04g081200.3.1	Solyc09g059310.3.1						Solyc02g093365.1.1	Solyc03g005730.3.1	Solyc10g024320.2.1	Solyc10g007350.3.1
Solyc05g046330.3.1	Solyc02g044030.1.1	Solyc09g011880.3.1	Solyc10g074500.2.1						Solyc05g056020.3.1	Solyc07g063040.3.1	Solyc08g080410.3.1	Solyc03g045090.3.1
Solyc08g005800.3.1	Solyc02g044045.1.1	Solyc09g020130.3.1	Solyc09g075090.1.1						Solyc01g006580.3.1	Solyc06g084230.3.1	Solyc08g080630.3.1	Solyc01g010540.3.1
Solyc11g010790.1.1	Solyc00g014830.3.1	Solyc08g067090.3.1	Solyc07g055290.3.1						Solyc03g119360.3.1	Solyc09g065330.3.1	Solyc03g119090.3.1	Solyc01g010580.3.1
Solyc01g111670.3.1	Solyc09g009360.1.1	Solyc00g019950.1.1	Solyc03g045090.3.1						Solyc01g088700.3.1	Solyc01g006160.3.1	Solyc08g008670.3.1	Solyc04g005680.3.1
Solyc02g081690.1.1	Solyc01g009420.3.1	Solyc07g065030.3.1	Solyc07g056490.4.1						Solyc11g065920.2.1	Solyc02g067840.3.1	Solyc07g041900.3.1	Solyc05g007250.3.1
Solyc12g036790.2.1	Solyc08g068330.3.1	Solyc02g081690.1.1	Solyc05g056350.3.1						Solyc11g065930.2.1	Solyc04g007060.3.1	Solyc12g038400.2.1	Solyc11g066150.2.1
Solyc03g033710.3.1	Solyc07g065030.3.1	Solyc01g005960.3.1	Solyc11g069040.3.1						Solyc04g050520.3.1	Solyc12g005500.2.1	Solyc05g005820.3.1	Solyc01g111670.3.1
Solyc08g079470.3.1	Solyc09g090020.3.1	Solyc02g067750.3.1	Solyc03g120350.3.1						Solyc03g071857.1.1	Solyc03g121590.3.1	Solyc04g010260.3.1	Solyc03g111630.3.1
Solyc09g020130.3.1	Solyc01g034020.3.1	Solyc04g050240.3.1	Solyc04g009410.3.1						Solyc03g033440.1.1	Solyc01g108860.3.1	Solyc07g055860.3.1	Solyc01g103510.3.1
Solyc09g015830.2.1	Solyc12g098420.2.1	Solyc03g097190.3.1	Solyc02g077030.3.1						Solyc12g049270.2.1	Solyc01g096270.3.1	Solyc00g257110.3.1	Solyc02g084360.3.1
Solyc03g058380.3.1	Solyc08g021990.2.1	Solyc08g006650.3.1	Solyc02g062460.3.1						Solyc05g053540.3.1	Solyc02g068130.3.1	Solyc03g078290.3.1	Solyc04g081090.3.1
Solyc02g087710.3.1	Solyc10g084670.2.1	Solyc02g088790.3.1	Solyc05g053620.3.1						Solyc09g011520.3.1	Solyc07g005560.3.1	Solyc01g091730.3.1	Solyc10g054560.2.1
Solyc10g085430.2.1	Solyc01g006950.3.1	Solyc02g077880.3.1	Solyc12g042380.2.1						Solyc11g011340.2.1	Solyc07g008610.2.1	Solyc11g007690.2.1	Solyc10g054570.2.1
Solyc07g045440.1.1	Solyc11g071790.2.1	Solyc10g051340.2.1	Solyc07g005040.3.1						Solyc05g052070.3.1	Solyc04g007070.3.1	Solyc06g062500.3.1	Solyc10g054590.2.1
Solyc04g011360.3.1	Solyc03g005750.3.1	Solyc06g071880.3.1	Solyc02g087250.3.1						Solyc06g009750.3.1	Solyc04g015100.3.1	Solyc02g070330.3.1	Solyc07g006800.1.1
Solyc12g044940.2.1	Solyc03g019720.4.1	Solyc03g119200.3.1	Solyc12g005200.2.1						Solyc03g097020.3.1	Solyc01g073640.3.1	Solyc02g070340.3.1	Solyc02g087710.3.1
Solyc04g014250.3.1	Solyc03g117870.3.1	Solyc01g067860.3.1	Solyc01g008290.3.1						Solyc12g096220.2.1	Solyc07g007210.3.1	Solyc05g054810.3.1	Solyc01g090190.3.1
Solyc06g053590.3.1	Solyc04g007120.3.1	Solyc05g005020.3.1	Solyc12g098420.2.1						Solyc10g026527.1.1	Solyc02g062970.3.1	Solyc12g045030.2.1	Solyc00g019950.1.1
Solyc11g069180.2.1	Solyc01g067870.3.1	Solyc04g050510.3.1	Solyc04g077060.3.1						Solyc08g066100.3.1	Solyc05g012260.3.1	Solyc09g075090.1.1	Solyc01g099240.3.1
Solyc07g063100.3.1	Solyc04g072560.3.1	Solyc11g011340.2.1	Solyc09g082520.3.1						Solyc10g081970.2.1	Solyc08g015690.3.1	Solyc00g140060.3.1	Solyc07g053480.3.1
Solyc03g112270.3.1	Solyc01g106430.3.1	Solyc06g074670.3.1	Solyc04g049070.3.1						Solyc10g081980.2.1	Solyc05g009030.3.1	Solyc05g054965.1.1	Solyc06g009660.3.1
Solyc11g061980.1.1	Solyc03g097270.3.1	Solyc02g079500.4.1	Solyc02g083710.3.1						Solyc01g066690.3.1	Solyc05g056160.3.1	Solyc07g062490.1.1	Solyc03g045050.3.1
Solyc08g013930.3.1	Solyc10g006760.3.1	Solyc11g027880.2.1	Solyc07g040890.1.1						Solyc09g020130.3.1	Solyc05g009890.1.1	Solyc03g098050.3.1	Solyc02g072180.3.1
Solyc03g025610.2.1	Solyc03g019750.3.1	Solyc06g073790.3.1	Solyc09g010420.3.1						Solyc08g069110.3.1	Solyc03g097500.3.1	Solyc06g007610.2.1	Solyc04g081820.3.1
Solyc09g007890.1.1	Solyc07g026650.3.1	Solyc06g073800.3.1	Solyc09g075290.3.1						Solyc03g119090.3.1	Solyc10g079880.2.1	Solyc03g121640.3.1	Solyc09g059310.3.1
Solyc12g095930.2.1	Solyc01g007910.3.1	Solyc06g073810.3.1	Solyc02g062270.3.1						Solyc01g103510.3.1	Solyc06g052030.3.1	Solyc11g068400.2.1	Solyc07g055290.3.1
Solyc07g053030.3.1	Solyc10g008110.3.1	Solyc12g042080.2.1	Solyc02g062510.3.1						Solyc03g083970.3.1	Solyc01g008290.3.1	Solyc07g008330.3.1	Solyc03g120750.3.1
Solyc12g056940.2.1	Solyc02g079060.3.1	Solyc09g090600.3.1	Solyc08g066110.3.1						Solyc12g009470.2.1	Solyc02g089170.3.1	Solyc05g053570.3.1	Solyc09g010370.3.1
Solyc01g101040.3.1	Solyc05g009220.3.1	Solyc01g111670.3.1	Solyc07g007890.3.1						Solyc01g079507.1.1	Solyc03g070390.3.1	Solyc05g053590.3.1	Solyc12g011270.2.1
Solyc03g083520.3.1	Solyc10g083830.2.1	Solyc03g113790.3.1	Solyc10g005960.1.1						Solyc05g052100.3.1	Solyc11g007020.2.1	Solyc05g053600.3.1	Solyc11g072270.2.1
Solyc06g053400.3.1	Solyc09g018730.3.1	Solyc02g094180.3.1	Solyc01g111240.3.1						Solyc10g008120.3.1	Solyc08g075390.3.1	Solyc06g067940.3.1	Solyc04g015100.3.1
Solyc10g086180.2.1	Solyc06g071070.1.1	Solyc02g021400.2.1	Solyc09g020130.3.1						Solyc02g088490.3.1	Solyc01g008970.3.1	Solyc01g107130.3.1	Solyc12g010390.2.1
Solyc03g036470.2.1	Solyc03g083520.3.1	Solyc05g026045.1.1	Solyc02g079100.3.1						Solyc04g014670.3.1	Solyc06g034120.3.1	Solyc03g025530.3.1	Solyc06g084090.3.1
Solyc06g007340.3.1	Solyc11g005170.2.1	Solyc10g078630.2.1	Solyc07g041970.3.1						Solyc00g014830.3.1	Solyc10g081170.2.1	Solyc09g089780.3.1	Solyc09g065755.1.1
Solyc04g014460.3.1	Solyc02g079410.2.1	Solyc11g069400.2.1	Solyc05g055450.3.1						Solyc09g009360.1.1	Solyc04g071900.3.1	Solyc05g052150.3.1	Solyc12g006830.2.1
Solyc06g062500.3.1	Solyc12g009400.2.1	Solyc01g087850.2.1	Solyc09g098280.3.1						Solyc01g006610.2.1	Solyc01g097870.3.1	Solyc02g085660.1.1	Solyc01g104100.3.1
Solyc01g060400.1.1	Solyc12g009410.2.1	Solyc11g010790.1.1	Solyc08g008210.3.1						Solyc02g086610.3.1	Solyc08g074682.1.1	Solyc05g023800.3.1	Solyc03g119200.3.1
Solyc01g099660.3.1	Solyc01g106050.3.1	Solyc02g072130.3.1	Solyc09g090020.3.1						Solyc11g068400.2.1	Solyc08g076990.3.1	Solyc03g113220.3.1	Solyc12g056800.2.1
Solyc03g097110.3.1	Solyc02g068150.3.1	Solyc03g121580.3.1	Solyc04g071340.4.1						Solyc02g093530.3.1	Solyc03g120010.3.1	Solyc02g092440.3.1	Solyc07g007030.1.1
Solyc08g066100.3.1	Solyc05g053620.3.1	Solyc06g054250.3.1	Solyc03g112910.3.1						Solyc03g025270.3.1	Solyc04g009200.3.1	Solyc12g098150.2.1	Solyc03g034430.1.1
Solyc05g056130.3.1	Solyc03g031720.3.1	Solyc01g066690.3.1	Solyc09g011620.1.1						Solyc07g056370.3.1	Solyc12g043000.2.1	Solyc10g084670.2.1	Solyc01g112280.3.1
Solyc12g019890.2.1	Solyc03g031670.3.1	Solyc10g081240.2.1	Solyc03g111797.1.1						Solyc01g097190.3.1	Solyc03g098050.3.1	Solyc05g056020.3.1	Solyc11g061980.1.1
Solyc02g081700.1.1	Solyc12g096190.2.1	Solyc06g050400.2.1	Solyc06g074670.3.1						Solyc05g018615.1.1	Solyc12g014380.2.1	Solyc03g095410.3.1	Solyc08g069110.3.1
Solyc11g043210.2.1	Solyc04g073970.3.1	Solyc11g020030.2.1	Solyc01g088700.3.1						Solyc11g071790.2.1	Solyc04g049350.3.1	Solyc03g097110.3.1	Solyc01g103220.3.1
Solyc06g082870.3.1	Solyc11g017300.2.1	Solyc09g057660.3.1	Solyc09g007230.3.1						Solyc06g066790.3.1	Solyc07g041490.2.1	Solyc10g081970.2.1	Solyc07g005090.3.1
Solyc10g083830.2.1	Solyc02g078540.3.1	Solyc06g005970.2.1	Solyc01g103220.3.1						Solyc01g106320.2.1	Solyc11g068670.2.1	Solyc10g081980.2.1	Solyc07g063910.3.1
Solyc08g008340.3.1	Solyc07g056490.4.1	Solyc10g075120.2.1	Solyc00g082150.3.1						Solyc06g009660.3.1	Solyc01g103680.3.1	Solyc02g080810.3.1	Solyc10g006580.3.1
Solyc10g051340.2.1	Solyc01g058380.1.1	Solyc03g111850.3.1	Solyc08g061000.3.1						Solyc01g007740.3.1	Solyc03g093520.3.1	Solyc02g077220.3.1	Solyc11g065270.2.1
Solyc04g050240.3.1	Solyc12g011300.2.1	Solyc09g090720.3.1	Solyc06g066060.3.1						Solyc09g010560.2.1	Solyc08g075310.3.1	Solyc08g068330.3.1	Solyc08g014420.3.1
Solyc03g115360.3.1	Solyc02g081990.3.1	Solyc03g025850.3.1	Solyc06g066730.3.1						Solyc06g074670.3.1	Solyc01g111060.3.1	Solyc06g072570.3.1	Solyc12g019460.2.1
Solyc10g017530.3.1	Solyc03g113220.3.1	Solyc01g110450.3.1	Solyc09g091660.3.1						Solyc11g066720.2.1	Solyc08g082700.3.1	Solyc11g012410.2.1	Solyc01g079950.3.1
Solyc02g067470.3.1	Solyc12g042900.2.1	Solyc09g075290.3.1	Solyc12g011300.2.1						Solyc06g082100.3.1	Solyc07g064610.3.1	Solyc06g050400.2.1	Solyc05g052150.3.1
Solyc07g016200.3.1	Solyc03g116120.2.1	Solyc10g006760.3.1	Solyc01g099660.3.1						Solyc08g074410.3.1	Solyc03g121270.3.1	Solyc11g020030.2.1	Solyc05g046000.3.1
Solyc03g121980.3.1	Solyc03g117040.3.1	Solyc09g091660.3.1	Solyc03g113490.3.1						Solyc06g073790.3.1	Solyc06g062845.1.1	Solyc03g121980.3.1	Solyc05g010300.3.1
Solyc03g113040.3.1	Solyc01g087850.2.1	Solyc09g011520.3.1	Solyc01g060400.1.1						Solyc06g073800.3.1	Solyc03g121910.1.1	Solyc12g049270.2.1	Solyc05g005160.3.1
Solyc07g008320.3.1	Solyc07g044760.3.1	Solyc06g073740.3.1	Solyc06g005020.2.1						Solyc06g073810.3.1	Solyc10g005890.3.1	Solyc01g104100.3.1	Solyc01g098880.3.1
Solyc10g076510.2.1	Solyc01g109580.3.1	Solyc09g014530.3.1	Solyc03g019750.3.1						Solyc12g042080.2.1	Solyc03g095470.3.1	Solyc09g065830.3.1	Solyc01g099350.3.1
Solyc02g070640.3.1	Solyc03g080150.3.1	Solyc06g075810.3.1	Solyc03g117040.3.1						Solyc05g010710.2.1	Solyc07g064810.3.1	Solyc06g062530.3.1	Solyc01g109150.4.1
Solyc02g070650.2.1	Solyc06g071790.3.1	Solyc03g045090.3.1	Solyc07g053540.1.1						Solyc11g042930.2.1	Solyc11g039840.2.1	Solyc06g007200.3.1	Solyc03g121330.3.1
Solyc04g082260.3.1	Solyc10g074590.2.1	Solyc01g028860.3.1	Solyc01g101240.3.1						Solyc02g078900.3.1	Solyc10g007180.2.1	Solyc05g054310.3.1	Solyc08g074790.3.1
Solyc06g060790.1.1	Solyc03g078290.3.1	Solyc09g005720.3.1	Solyc12g088160.2.1						Solyc08g016750.3.1	Solyc04g005030.3.1	Solyc01g097520.3.1	Solyc08g063080.3.1
Solyc11g011130.2.1	Solyc02g005350.3.1	Solyc08g080940.3.1	Solyc12g006540.2.1						Solyc03g098240.3.1	Solyc12g014010.2.1	Solyc09g005523.1.1	Solyc10g074590.2.1
Solyc02g080670.3.1	Solyc03g114340.3.1	Solyc08g082430.3.1	Solyc03g071857.1.1						Solyc02g062270.3.1	Solyc09g090520.3.1	Solyc09g005530.3.1	Solyc01g102410.3.1
Solyc10g074690.2.1	Solyc01g106450.3.1	Solyc11g013170.2.1	Solyc11g043210.2.1						Solyc05g054310.3.1	Solyc09g082780.3.1	Solyc09g005810.3.1	Solyc01g007940.3.1
Solyc08g075390.3.1	Solyc02g078610.3.1	Solyc01g005410.3.1	Solyc09g075120.3.1						Solyc03g119130.3.1	Solyc11g070120.2.1	Solyc01g102660.3.1	Solyc10g009220.3.1
Solyc02g082080.1.1	Solyc01g066860.3.1	Solyc01g102410.3.1	Solyc03g082580.3.1						Solyc11g006465.1.1	Solyc02g082900.3.1	Solyc08g074690.3.1	Solyc06g083300.3.1
Solyc09g090020.3.1	Solyc01g007940.3.1	Solyc10g007960.1.1	Solyc03g082590.3.1						Solyc01g097390.3.1	Solyc10g081240.2.1	Solyc12g098540.2.1	Solyc12g088760.1.1
Solyc01g106050.3.1	Solyc10g081240.2.1	Solyc04g053080.3.1	Solyc03g095410.3.1						Solyc12g010520.2.1	Solyc10g074500.2.1	Solyc02g094180.3.1	Solyc02g083620.3.1
Solyc06g083820.3.1	Solyc01g097540.3.1	Solyc10g009220.3.1	Solyc06g071550.3.1						Solyc06g074780.1.1	Solyc02g062510.3.1	Solyc11g006070.2.1	Solyc10g086330.2.1
Solyc07g049460.3.1	Solyc01g095620.3.1	Solyc09g011660.3.1	Solyc04g007100.3.1						Solyc06g074790.1.1	Solyc01g104950.3.1	Solyc01g100720.3.1	Solyc10g005260.3.1
Solyc09g007850.3.1	Solyc03g044010.3.1	Solyc07g066580.3.1	Solyc02g087190.1.1						Solyc11g066430.1.1	Solyc01g106050.3.1	Solyc07g065050.3.1	Solyc05g054060.3.1
Solyc06g084090.3.1	Solyc02g093290.3.1	Solyc12g040580.1.1	Solyc09g018730.3.1						Solyc04g082780.3.1	Solyc05g005020.3.1	Solyc03g071857.1.1	Solyc01g079820.3.1
Solyc09g065755.1.1	Solyc03g045090.3.1	Solyc12g088160.2.1	Solyc01g088200.3.1						Solyc03g025950.3.1	Solyc01g104040.3.1	Solyc11g010790.1.1	Solyc07g043360.1.1
Solyc12g006830.2.1	Solyc01g091220.3.1	Solyc11g012080.2.1	Solyc08g075360.2.1						Solyc12g009640.1.1	Solyc09g005500.3.1	Solyc01g099350.3.1	Solyc10g081970.2.1
Solyc01g098780.3.1	Solyc03g083530.3.1	Solyc03g117940.3.1	Solyc02g044030.1.1						Solyc09g018790.3.1	Solyc10g078930.2.1	Solyc07g065490.3.1	Solyc10g081980.2.1
Solyc05g054980.3.1	Solyc05g051000.3.1	Solyc07g063550.3.1	Solyc02g044045.1.1						Solyc08g082620.3.1	Solyc10g076510.2.1	Solyc06g019170.3.1	Solyc08g081730.3.1
Solyc06g071870.3.1	Solyc10g018250.2.1	Solyc01g073970.3.1	Solyc06g072570.3.1						Solyc10g045550.2.1	Solyc06g050590.3.1	Solyc06g076780.3.1	Solyc01g112020.3.1
Solyc01g109580.3.1	Solyc11g072260.2.1	Solyc01g074000.3.1	Solyc10g082030.2.1						Solyc12g056530.2.1	Solyc04g009620.3.1	Solyc05g009190.3.1	Solyc01g079940.3.1
Solyc07g062500.3.1	Solyc04g081200.3.1	Solyc01g074010.3.1	Solyc05g013820.3.1						Solyc02g062810.3.1	Solyc02g089070.3.1	Solyc12g036790.2.1	Solyc01g097460.3.1
Solyc06g065475.1.1	Solyc11g008280.2.1	Solyc01g079110.3.1	Solyc10g080090.2.1						Solyc01g008290.3.1	Solyc06g066830.3.1	Solyc10g075120.2.1	Solyc05g018520.3.1
Solyc08g074690.3.1	Solyc09g090430.3.1	Solyc01g080600.3.1	Solyc08g013930.3.1						Solyc01g079950.3.1	Solyc08g080370.3.1	Solyc10g006760.3.1	Solyc11g073050.2.1
Solyc01g060180.3.1	Solyc01g103440.3.1	Solyc01g086800.3.1	Solyc10g005530.3.1						Solyc03g119080.4.1	Solyc04g058090.3.1	Solyc01g112020.3.1	Solyc11g071700.2.1
Solyc02g086520.3.1	Solyc09g091660.3.1	Solyc01g086820.3.1	Solyc01g107550.3.1						Solyc09g011670.3.1	Solyc04g016350.2.1	Solyc04g016360.3.1	Solyc03g120040.3.1
Solyc01g079450.3.1	Solyc05g018700.3.1	Solyc02g077480.1.1	Solyc06g076970.3.1						Solyc06g073740.3.1	Solyc00g322635.1.1	Solyc11g065930.2.1	Solyc09g007230.3.1
Solyc02g093230.3.1	Solyc01g094960.3.1	Solyc10g008910.1.1	Solyc07g039330.3.1						Solyc01g074030.3.1	Solyc04g076380.3.1	Solyc01g098880.3.1	Solyc07g008350.3.1
Solyc02g093250.3.1	Solyc11g069050.2.1	Solyc12g056540.1.1	Solyc08g067910.3.1						Solyc08g006360.2.1	Solyc10g081920.2.1	Solyc05g053540.3.1	Solyc06g066730.3.1
Solyc01g111260.2.1	Solyc09g082970.3.1	Solyc04g074580.1.1	Solyc12g017460.1.1						Solyc05g051290.3.1	Solyc01g079450.3.1	Solyc08g066880.3.1	Solyc04g007050.3.1
Solyc03g006580.3.1	Solyc10g086550.2.1	Solyc04g081150.3.1	Solyc06g074780.1.1						Solyc09g091740.3.1	Solyc02g069850.3.1	Solyc03g111670.3.1	Solyc08g065900.3.1
Solyc01g111250.3.1	Solyc05g053780.3.1	Solyc05g051515.1.1	Solyc03g097680.3.1						Solyc05g056390.2.1	Solyc10g052660.3.1	Solyc11g066670.1.1	Solyc11g071610.2.1
Solyc12g010360.2.1	Solyc06g076970.3.1	Solyc11g010230.2.1	Solyc03g096680.2.1						Solyc03g117480.3.1	Solyc03g007825.1.1	Solyc10g006400.3.1	Solyc04g007120.3.1
Solyc10g074590.2.1	Solyc07g045440.1.1	Solyc11g010240.2.1	Solyc03g083970.3.1						Solyc06g068240.3.1	Solyc10g081530.2.1	Solyc10g026527.1.1	Solyc02g068750.1.1
Solyc02g068450.3.1	Solyc01g028860.3.1	Solyc11g071610.2.1	Solyc03g121330.3.1						Solyc07g007600.3.1	Solyc06g009960.2.1	Solyc11g071460.2.1	Solyc02g064700.3.1
Solyc07g063550.3.1	Solyc09g010950.3.1	Solyc05g053780.3.1	Solyc11g071460.2.1						Solyc05g009890.1.1	Solyc01g060130.3.1	Solyc03g096680.2.1	Solyc01g107130.3.1
Solyc03g120090.1.1	Solyc04g014390.3.1	Solyc04g081740.3.1	Solyc12g044940.2.1						Solyc09g009510.3.1	Solyc07g043490.1.1	Solyc11g073280.2.1	Solyc01g009235.1.1
Solyc03g120350.3.1	Solyc10g074690.2.1	Solyc06g071720.1.1	Solyc03g005750.3.1						Solyc11g006690.1.1	Solyc09g018790.3.1	Solyc12g006540.2.1	Solyc01g088170.4.1
Solyc03g020010.1.1	Solyc02g014300.2.1	Solyc03g113030.3.1	Solyc01g107130.3.1						Solyc10g050860.2.1	Solyc08g083070.3.1	Solyc05g050980.3.1	Solyc04g054980.3.1
Solyc01g079880.3.1	Solyc01g079880.3.1	Solyc08g068190.3.1	Solyc02g069850.3.1						Solyc03g083520.3.1	Solyc10g047630.2.1	Solyc08g078850.3.1	Solyc03g006680.3.1
Solyc04g056270.3.1	Solyc03g117490.3.1	Solyc04g082160.3.1	Solyc10g052660.3.1						Solyc11g072270.2.1	Solyc09g009030.3.1	Solyc08g079020.3.1	Solyc12g045030.2.1
Solyc01g009400.3.1	Solyc06g005020.2.1	Solyc11g007690.2.1	Solyc11g010790.1.1						Solyc01g107750.3.1	Solyc07g047800.3.1	Solyc06g005970.2.1	Solyc03g083970.3.1
Solyc10g054040.2.1	Solyc08g082280.3.1	Solyc06g065580.3.1	Solyc02g080420.3.1						Solyc11g013810.2.1	Solyc06g069020.3.1	Solyc05g051660.1.1	Solyc06g082870.3.1
Solyc06g008940.3.1	Solyc04g050520.3.1	Solyc11g068400.2.1	Solyc10g005260.3.1						Solyc01g097880.3.1	Solyc12g014230.2.1	Solyc01g107750.3.1	Solyc06g009060.3.1
Solyc09g010400.3.1	Solyc11g069490.2.1	Solyc06g009750.3.1	Solyc04g050510.3.1						Solyc06g071070.1.1	Solyc01g108660.3.1	Solyc01g079950.3.1	Solyc09g057660.3.1
Solyc03g120040.3.1	Solyc03g082580.3.1	Solyc12g056230.2.1	Solyc08g075690.3.1						Solyc04g074910.3.1	Solyc01g006610.2.1	Solyc12g010520.2.1	Solyc10g081120.2.1
Solyc03g044330.1.1	Solyc03g082590.3.1	Solyc01g102660.3.1	Solyc09g005010.3.1						Solyc09g090600.3.1	Solyc01g049680.3.1	Solyc11g070030.2.1	Solyc09g075120.3.1
Solyc07g061940.3.1	Solyc04g076230.3.1	Solyc10g017530.3.1	Solyc05g052150.3.1						Solyc05g007470.3.1	Solyc06g082120.3.1	Solyc06g009750.3.1	Solyc03g120880.3.1
Solyc03g025530.3.1	Solyc07g047670.3.1	Solyc05g009980.3.1	Solyc10g083830.2.1						Solyc12g094460.2.1	Solyc08g080130.3.1	Solyc10g005590.3.1	Solyc06g007930.3.1
Solyc09g010420.3.1	Solyc03g115760.3.1	Solyc06g009290.3.1	Solyc03g120750.3.1						Solyc03g079930.3.1	Solyc11g073250.2.1	Solyc08g082430.3.1	Solyc03g120090.1.1
Solyc01g011340.3.1	Solyc04g081740.3.1	Solyc03g034200.3.1	Solyc10g051340.2.1						Solyc02g065740.3.1	Solyc11g073260.2.1	Solyc09g066100.3.1	Solyc01g111520.3.1
Solyc05g006590.3.1	Solyc01g105710.3.1	Solyc09g066430.3.1	Solyc01g079250.3.1						Solyc03g019720.4.1	Solyc02g077220.3.1	Solyc03g083390.3.1	Solyc10g076190.2.1
Solyc03g111140.3.1	Solyc03g096460.3.1	Solyc03g083520.3.1	Solyc06g060790.1.1						Solyc05g053570.3.1	Solyc08g065490.3.1	Solyc03g025610.2.1	Solyc12g044940.2.1
Solyc10g005960.1.1	Solyc11g007690.2.1	Solyc03g079900.3.1	Solyc09g014540.2.1						Solyc05g053590.3.1	Solyc06g067940.3.1	Solyc04g007760.3.1	Solyc05g053570.3.1
Solyc02g078940.3.1	Solyc10g007960.1.1	Solyc05g052900.3.1	Solyc09g014550.3.1						Solyc05g053600.3.1	Solyc06g009530.3.1	Solyc07g055300.3.1	Solyc05g053590.3.1
Solyc09g091740.3.1	Solyc10g079470.3.1	Solyc05g009190.3.1	Solyc08g079020.3.1						Solyc09g075090.1.1	Solyc08g078070.3.1	Solyc07g017900.3.1	Solyc05g053610.2.1
Solyc02g088790.3.1	Solyc03g033710.3.1	Solyc07g065660.3.1	Solyc10g075120.2.1						Solyc04g005690.3.1	Solyc10g074690.2.1	Solyc05g052070.3.1	Solyc09g091660.3.1
Solyc05g056020.3.1	Solyc04g008760.2.1	Solyc11g006660.2.1	Solyc06g007180.3.1						Solyc07g019670.3.1	Solyc05g054070.3.1	Solyc01g066690.3.1	Solyc07g019670.3.1
Solyc03g083390.3.1	Solyc06g049080.3.1	Solyc03g112360.1.1	Solyc03g113570.1.1						Solyc05g012260.3.1	Solyc10g083120.2.1	Solyc07g049660.3.1	Solyc05g053600.3.1
Solyc10g076220.2.1	Solyc10g083110.2.1	Solyc08g082700.3.1	Solyc01g066690.3.1						Solyc10g086550.2.1	Solyc06g074820.3.1	Solyc08g016420.3.1	Solyc12g098210.2.1
Solyc03g115380.2.1	Solyc12g006540.2.1	Solyc12g009400.2.1	Solyc10g006560.3.1						Solyc08g080130.3.1	Solyc03g034430.1.1	Solyc03g115650.3.1	Solyc10g081610.2.1
Solyc06g069550.1.1	Solyc12g099660.2.1	Solyc12g009410.2.1	Solyc12g005270.2.1						Solyc12g020050.2.1	Solyc08g074790.3.1	Solyc03g006270.3.1	Solyc01g067750.3.1
Solyc09g011520.3.1	Solyc06g054250.3.1	Solyc03g033690.2.1	Solyc06g073460.3.1						Solyc02g093290.3.1	Solyc03g082940.3.1	Solyc10g008840.3.1	Solyc07g063100.3.1
Solyc09g005720.3.1	Solyc05g056390.2.1	Solyc08g078510.3.1	Solyc11g007680.2.1						Solyc01g100390.3.1	Solyc11g012140.2.1	Solyc06g075810.3.1	Solyc10g074500.2.1
Solyc03g034200.3.1	Solyc07g064810.3.1	Solyc09g011580.2.1	Solyc12g056800.2.1						Solyc12g009840.2.1	Solyc04g071340.4.1	Solyc11g073250.2.1	Solyc01g073650.3.1
Solyc03g034440.2.1	Solyc11g068540.2.1	Solyc06g082260.3.1	Solyc04g010070.3.1						Solyc09g010950.3.1	Solyc03g118170.3.1	Solyc11g073260.2.1	Solyc08g066100.3.1
Solyc07g049240.3.1	Solyc01g104100.3.1	Solyc10g007260.3.1	Solyc08g069030.3.1						Solyc07g062700.3.1	Solyc01g100390.3.1	Solyc02g021400.2.1	Solyc01g079980.3.1
Solyc05g052140.3.1	Solyc06g073790.3.1	Solyc06g053480.3.1	Solyc09g092430.3.1						Solyc04g009350.3.1	Solyc07g007600.3.1	Solyc05g026045.1.1	Solyc07g066580.3.1
Solyc06g009280.1.1	Solyc06g073800.3.1	Solyc05g056390.2.1	Solyc01g008110.3.1						Solyc01g103220.3.1	Solyc07g008950.3.1	Solyc10g078630.2.1	Solyc06g083820.3.1
Solyc01g090170.3.1	Solyc06g073810.3.1	Solyc09g011620.1.1	Solyc09g015650.3.1						Solyc09g075290.3.1	Solyc12g009840.2.1	Solyc08g021995.1.1	Solyc05g052140.3.1
Solyc09g011580.2.1	Solyc12g042080.2.1	Solyc01g006900.3.1	Solyc01g079950.3.1						Solyc01g079250.3.1	Solyc01g102660.3.1	Solyc12g098330.2.1	Solyc08g069040.3.1
Solyc09g066100.3.1	Solyc05g052100.3.1	Solyc10g005670.2.1	Solyc12g098330.2.1						Solyc10g006560.3.1	Solyc03g117480.3.1	Solyc02g021420.3.1	Solyc03g083390.3.1
Solyc06g050590.3.1	Solyc04g054180.3.1	Solyc06g009400.3.1	Solyc09g011880.3.1						Solyc12g005270.2.1	Solyc06g068240.3.1	Solyc02g077430.3.1	Solyc09g010950.3.1
Solyc03g025880.3.1	Solyc03g034440.2.1	Solyc04g014250.3.1	Solyc02g065470.1.1						Solyc04g009410.3.1	Solyc12g009400.2.1	Solyc06g073740.3.1	Solyc01g067870.3.1
Solyc03g079930.3.1	Solyc05g052810.3.1	Solyc10g006290.3.1	Solyc07g066470.3.1						Solyc06g034120.3.1	Solyc12g009410.2.1	Solyc03g083970.3.1	Solyc12g096620.1.1
Solyc08g029160.1.1	Solyc06g072570.3.1	Solyc01g098880.3.1	Solyc09g090720.3.1						Solyc07g045160.3.1	Solyc07g019670.3.1	Solyc03g117040.3.1	Solyc01g102380.4.1
Solyc03g097680.3.1	Solyc11g006660.2.1	Solyc03g121910.1.1	Solyc06g067860.3.1						Solyc04g074040.3.1	Solyc06g083730.3.1	Solyc07g041870.3.1	Solyc01g096435.1.1
Solyc01g099350.3.1	Solyc02g092730.3.1	Solyc06g062845.1.1	Solyc02g070500.1.1						Solyc01g049960.3.1	Solyc04g051830.3.1	Solyc05g056400.3.1	Solyc05g043425.1.1
Solyc10g081720.2.1	Solyc01g101040.3.1	Solyc06g076450.3.1	Solyc01g099350.3.1						Solyc10g082030.2.1	Solyc01g005960.3.1	Solyc02g071475.1.1	Solyc01g098780.3.1
Solyc02g082220.3.1	Solyc01g111520.3.1	Solyc03g006270.3.1	Solyc09g011520.3.1						Solyc06g007360.3.1	Solyc03g006580.3.1	Solyc04g012040.3.1	Solyc05g050800.3.1
Solyc01g103750.3.1	Solyc12g040790.2.1	Solyc10g008840.3.1	Solyc05g052140.3.1						Solyc01g097970.3.1	Solyc06g065950.3.1	Solyc05g012080.3.1	Solyc10g086550.2.1
Solyc05g053540.3.1	Solyc04g049070.3.1	Solyc02g086145.1.1	Solyc04g049720.3.1						Solyc01g102800.3.1	Solyc05g053140.3.1	Solyc02g093340.3.1	Solyc06g071870.3.1
Solyc01g110450.3.1	Solyc05g056490.3.1	Solyc02g080420.3.1	Solyc01g104685.1.1						Solyc01g087540.3.1	Solyc02g090420.2.1	Solyc03g079900.3.1	Solyc01g097880.3.1
Solyc06g084760.2.1	Solyc04g053080.3.1	Solyc08g077220.3.1	Solyc01g067870.3.1						Solyc07g066580.3.1	Solyc06g082580.3.1	Solyc05g052900.3.1	Solyc07g056440.3.1
Solyc07g062510.2.1	Solyc03g113030.3.1	Solyc01g109150.4.1	Solyc01g099690.3.1						Solyc02g063130.3.1	Solyc01g006450.3.1	Solyc06g076450.3.1	Solyc03g096360.3.1
Solyc07g062520.3.1	Solyc11g010790.1.1	Solyc10g026527.1.1	Solyc02g082080.1.1						Solyc07g063550.3.1	Solyc07g014700.3.1	Solyc09g075290.3.1	Solyc11g070030.2.1
Solyc08g066110.3.1	Solyc01g097520.3.1	Solyc10g005260.3.1	Solyc05g006890.1.1						Solyc12g100270.2.1	Solyc02g081690.1.1	Solyc05g046210.2.1	Solyc11g043210.2.1
Solyc05g052780.3.1	Solyc06g066790.3.1	Solyc07g055840.3.1	Solyc02g090360.3.1						Solyc01g091730.3.1	Solyc05g054810.3.1	Solyc03g044010.3.1	Solyc05g055230.2.1
Solyc02g088550.3.1	Solyc01g087540.3.1	Solyc08g044270.3.1	Solyc03g119090.3.1						Solyc05g046210.2.1	Solyc04g010240.3.1	Solyc06g071870.3.1	Solyc07g047800.3.1
Solyc01g008310.3.1	Solyc03g032070.3.1	Solyc08g077510.3.1	Solyc06g073790.3.1						Solyc11g072550.2.1	Solyc06g075620.3.1	Solyc01g008290.3.1	Solyc10g080090.2.1
Solyc10g081180.2.1	Solyc05g055450.3.1	Solyc02g062500.3.1	Solyc06g073800.3.1						Solyc01g111520.3.1	Solyc04g050510.3.1	Solyc12g010360.2.1	Solyc06g073760.3.1
Solyc01g009620.3.1	Solyc05g005020.3.1	Solyc12g010360.2.1	Solyc06g073810.3.1						Solyc12g039120.2.1	Solyc04g080080.3.1	Solyc01g094350.3.1	Solyc06g073740.3.1
Solyc01g009630.3.1	Solyc08g075390.3.1	Solyc08g080410.3.1	Solyc12g042080.2.1						Solyc03g096920.3.1	Solyc02g078260.3.1	Solyc07g055840.3.1	Solyc03g079900.3.1
Solyc12g094460.2.1	Solyc04g082160.3.1	Solyc08g074550.3.1	Solyc09g091740.3.1						Solyc12g056230.2.1	Solyc08g075400.3.1	Solyc07g047670.3.1	Solyc05g052900.3.1
Solyc10g007060.3.1	Solyc09g091740.3.1	Solyc01g107130.3.1	Solyc10g078690.2.1						Solyc07g008370.3.1	Solyc08g006650.3.1	Solyc09g011570.3.1	Solyc10g074690.2.1
Solyc01g111230.3.1	Solyc06g061170.3.1	Solyc03g032000.3.1	Solyc03g093360.3.1						Solyc03g019730.3.1	Solyc03g113580.1.1	Solyc06g084230.3.1	Solyc09g005700.3.1
Solyc08g069030.3.1	Solyc03g111850.3.1	Solyc03g019720.4.1	Solyc05g046210.2.1						Solyc10g051340.2.1	Solyc03g120270.3.1	Solyc09g065330.3.1	Solyc04g008490.2.1
Solyc12g042930.2.1	Solyc11g006320.2.1	Solyc08g069040.3.1	Solyc02g087710.3.1						Solyc01g095410.3.1	Solyc10g080090.2.1	Solyc04g081740.3.1	Solyc01g096420.3.1
Solyc02g062500.3.1	Solyc01g110450.3.1	Solyc08g079020.3.1	Solyc06g065830.2.1						Solyc12g096590.2.1	Solyc07g043480.1.1	Solyc07g007550.3.1	Solyc08g065640.3.1
Solyc01g109350.3.1	Solyc05g056230.3.1	Solyc10g086550.2.1	Solyc12g039120.2.1						Solyc07g052530.3.1	Solyc02g090570.3.1	Solyc10g038120.2.1	Solyc03g034200.3.1
Solyc01g097880.3.1	Solyc01g111650.3.1	Solyc09g090430.3.1	Solyc07g056500.3.1						Solyc11g017300.2.1	Solyc10g051340.2.1	Solyc03g112360.1.1	Solyc03g019750.3.1
Solyc01g101240.3.1	Solyc11g010450.2.1	Solyc04g081400.3.1	Solyc03g033440.1.1						Solyc07g047740.3.1	Solyc09g090210.3.1	Solyc03g111630.3.1	Solyc04g074040.3.1
Solyc06g076970.3.1	Solyc06g084230.3.1	Solyc03g079930.3.1	Solyc03g032070.3.1						Solyc07g049240.3.1	Solyc06g082530.2.1	Solyc01g006610.2.1	Solyc01g074030.3.1
Solyc02g079060.3.1	Solyc09g065330.3.1	Solyc01g009100.3.1	Solyc10g081970.2.1						Solyc02g062510.3.1	Solyc06g082535.1.1	Solyc06g083690.3.1	Solyc01g006980.3.1
Solyc12g009890.2.1	Solyc05g012390.3.1	Solyc04g072660.3.1	Solyc10g081980.2.1						Solyc03g097110.3.1	Solyc11g069040.3.1	Solyc12g006460.2.1	Solyc03g025880.3.1
Solyc08g077080.1.1	Solyc06g053590.3.1	Solyc11g071490.2.1	Solyc07g056430.3.1						Solyc08g068210.3.1	Solyc06g060790.1.1	Solyc08g066110.3.1	Solyc07g016200.3.1
Solyc08g021995.1.1	Solyc10g009180.3.1	Solyc07g062610.3.1	Solyc07g056460.3.1						Solyc01g009380.3.1	Solyc03g111670.3.1	Solyc04g064710.3.1	Solyc01g100050.3.1
Solyc09g061840.3.1	Solyc08g067090.3.1	Solyc04g012040.3.1	Solyc05g007260.3.1						Solyc06g050400.2.1	Solyc02g093290.3.1	Solyc10g074980.2.1	Solyc11g013810.2.1
Solyc02g083590.3.1	Solyc12g036790.2.1	Solyc07g008350.3.1	Solyc04g064710.3.1						Solyc11g020030.2.1	Solyc11g012110.2.1	Solyc07g045440.1.1	Solyc12g006540.2.1
Solyc09g082860.3.1	Solyc12g096590.2.1	Solyc05g005800.3.1	Solyc12g010060.2.1						Solyc04g074550.3.1	Solyc03g112590.3.1	Solyc09g075350.3.1	Solyc12g008570.2.1
Solyc07g045290.3.1	Solyc05g054965.1.1	Solyc09g091740.3.1	Solyc11g072270.2.1						Solyc12g010060.2.1	Solyc05g056130.3.1	Solyc04g054310.3.1	Solyc04g007280.3.1
Solyc04g081200.3.1	Solyc02g088780.3.1	Solyc10g006400.3.1	Solyc01g088610.3.1						Solyc04g071340.4.1	Solyc12g037980.2.1	Solyc07g007030.1.1	Solyc10g005670.2.1
Solyc10g005670.2.1	Solyc01g090190.3.1	Solyc09g011670.3.1	Solyc01g088505.1.1						Solyc01g098780.3.1	Solyc06g082220.3.1	Solyc02g077880.3.1	Solyc01g066690.3.1
Solyc12g014380.2.1	Solyc05g024415.1.1	Solyc01g094030.3.1	Solyc05g018810.3.1						Solyc06g082870.3.1	Solyc02g094190.3.1	Solyc04g053080.3.1	Solyc03g044000.1.1
Solyc11g006660.2.1	Solyc06g073150.3.1	Solyc05g054590.3.1	Solyc05g052310.3.1						Solyc08g080940.3.1	Solyc03g082580.3.1	Solyc08g068210.3.1	Solyc09g091740.3.1
Solyc01g099240.3.1	Solyc06g073160.3.1	Solyc03g120040.3.1	Solyc07g005090.3.1						Solyc03g120040.3.1	Solyc03g082590.3.1	Solyc06g009820.3.1	Solyc08g044510.3.1
Solyc10g005260.3.1	Solyc08g076530.3.1	Solyc02g069850.3.1	Solyc10g007960.1.1						Solyc03g118755.1.1	Solyc10g045550.2.1	Solyc03g113405.1.1	Solyc07g055840.3.1
Solyc03g121830.1.1	Solyc08g082850.3.1	Solyc10g052660.3.1	Solyc02g081400.3.1						Solyc08g080680.3.1	Solyc05g006890.1.1	Solyc10g082030.2.1	Solyc10g079470.3.1
Solyc01g010360.3.1	Solyc09g075090.1.1	Solyc03g082580.3.1	Solyc01g008370.3.1						Solyc08g080140.3.1	Solyc01g109360.3.1	Solyc04g072560.3.1	Solyc07g006890.1.1
Solyc05g012420.3.1	Solyc03g112270.3.1	Solyc03g082590.3.1	Solyc08g066100.3.1						Solyc01g103440.3.1	Solyc10g074900.2.1	Solyc08g074550.3.1	Solyc04g015585.1.1
Solyc02g093270.3.1	Solyc11g068510.2.1	Solyc02g078100.3.1	Solyc07g007030.1.1						Solyc11g008770.2.1	Solyc08g075690.3.1	Solyc06g082260.3.1	Solyc10g080190.1.1
Solyc01g006980.3.1	Solyc02g091190.3.1	Solyc12g042900.2.1	Solyc11g068510.2.1						Solyc05g053620.3.1	Solyc11g012770.2.1	Solyc06g084440.3.1	Solyc01g103750.3.1
Solyc12g008570.2.1	Solyc07g017860.3.1	Solyc06g011350.3.1	Solyc01g079450.3.1						Solyc01g101240.3.1	Solyc09g061860.3.1	Solyc01g060180.3.1	Solyc02g092430.1.1
Solyc06g060420.3.1	Solyc07g063910.3.1	Solyc11g072270.2.1	Solyc01g010440.3.1						Solyc03g111670.3.1	Solyc02g081810.3.1	Solyc12g098675.1.1	Solyc07g008550.3.1
Solyc07g049180.3.1	Solyc10g006580.3.1	Solyc02g067470.3.1	Solyc01g107150.3.1						Solyc09g005720.3.1	Solyc01g107910.3.1	Solyc12g088160.2.1	Solyc07g064240.3.1
Solyc09g082990.3.1	Solyc03g119130.3.1	Solyc03g097110.3.1	Solyc09g066430.3.1						Solyc11g072200.2.1	Solyc10g008120.3.1	Solyc12g056960.2.1	Solyc06g082100.3.1
Solyc09g005700.3.1	Solyc02g021400.2.1	Solyc09g010400.3.1	Solyc11g071700.2.1						Solyc07g007030.1.1	Solyc09g005700.3.1	Solyc12g096760.2.1	Solyc08g074690.3.1
Solyc01g108600.3.1	Solyc05g026045.1.1	Solyc07g065050.3.1	Solyc00g140060.3.1						Solyc08g081730.3.1	Solyc10g007350.3.1	Solyc04g074550.3.1	Solyc01g110450.3.1
Solyc06g049080.3.1	Solyc10g078630.2.1	Solyc12g039120.2.1	Solyc06g036050.3.1						Solyc07g006800.1.1	Solyc01g111520.3.1	Solyc11g072290.2.1	Solyc03g007660.3.1
Solyc08g076640.1.1	Solyc04g079270.3.1	Solyc12g094460.2.1	Solyc07g048090.2.1						Solyc06g054250.3.1	Solyc06g083470.3.1	Solyc11g020040.2.1	Solyc05g055310.3.1
Solyc02g094190.3.1	Solyc07g047800.3.1	Solyc10g085920.2.1	Solyc11g011340.2.1						Solyc08g016420.3.1	Solyc12g056960.2.1	Solyc07g065230.1.1	Solyc08g069030.3.1
Solyc10g085550.2.1	Solyc03g119080.4.1	Solyc08g067100.2.1	Solyc04g074550.3.1						Solyc01g110450.3.1	Solyc12g011300.2.1	Solyc03g096540.3.1	Solyc10g079200.2.1
Solyc04g082700.3.1	Solyc04g010260.3.1	Solyc01g111100.4.1	Solyc04g081820.3.1						Solyc10g081850.2.1	Solyc01g009380.3.1	Solyc12g009590.2.1	Solyc01g009620.3.1
Solyc01g008080.3.1	Solyc01g006110.3.1	Solyc01g101240.3.1	Solyc11g006465.1.1						Solyc00g140060.3.1	Solyc02g070790.3.1	Solyc01g028860.3.1	Solyc01g009630.3.1
Solyc05g052070.3.1	Solyc03g025585.1.1	Solyc11g069490.2.1	Solyc02g081690.1.1						Solyc10g085225.1.1	Solyc04g008760.2.1	Solyc06g076970.3.1	Solyc03g019720.4.1
Solyc12g088040.2.1	Solyc10g050860.2.1	Solyc08g078030.3.1	Solyc04g014570.3.1						Solyc03g115760.3.1	Solyc04g081740.3.1	Solyc04g007100.3.1	Solyc09g083410.3.1
Solyc01g010940.3.1	Solyc02g062500.3.1	Solyc05g013700.3.1	Solyc03g121830.1.1						Solyc11g010790.1.1	Solyc03g097470.3.1	Solyc03g031670.3.1	Solyc12g038400.2.1
Solyc01g108680.3.1	Solyc01g079820.3.1	Solyc01g098780.3.1	Solyc03g120040.3.1						Solyc07g008800.3.1	Solyc04g015620.3.1	Solyc01g087850.2.1	Solyc06g009820.3.1
Solyc02g077000.3.1	Solyc02g091890.2.1	Solyc06g005800.3.1	Solyc04g007120.3.1						Solyc08g008210.3.1	Solyc07g045240.3.1	Solyc10g054040.2.1	Solyc02g079210.3.1
Solyc01g098020.2.1	Solyc02g067180.3.1	Solyc03g025270.3.1	Solyc05g009190.3.1						Solyc03g098050.3.1	Solyc05g052760.3.1	Solyc07g049670.3.1	Solyc07g063520.3.1
Solyc07g063910.3.1	Solyc03g044097.1.1	Solyc05g009220.3.1	Solyc06g082260.3.1						Solyc01g010540.3.1	Solyc07g062610.3.1	Solyc03g120010.3.1	Solyc06g007200.3.1
Solyc10g006580.3.1	Solyc03g044100.3.1	Solyc10g054040.2.1	Solyc01g098780.3.1						Solyc01g010580.3.1	Solyc06g036110.1.1	Solyc12g009640.1.1	Solyc03g113030.3.1
Solyc06g054250.3.1	Solyc03g093360.3.1	Solyc02g087930.3.1	Solyc05g052070.3.1						Solyc04g005680.3.1	Solyc07g008320.3.1	Solyc06g083300.3.1	Solyc04g008760.2.1
Solyc03g097020.3.1	Solyc09g065900.3.1	Solyc05g007560.3.1	Solyc06g065475.1.1						Solyc05g007250.3.1	Solyc05g050600.3.1	Solyc00g019950.1.1	Solyc05g046210.2.1
Solyc08g069040.3.1	Solyc08g074550.3.1	Solyc08g082850.3.1	Solyc08g082430.3.1						Solyc01g104100.3.1	Solyc01g095970.3.1	Solyc01g106320.2.1	Solyc12g014080.2.1
Solyc09g007230.3.1	Solyc01g103220.3.1	Solyc05g055770.3.1	Solyc04g007750.3.1						Solyc01g096040.3.1	Solyc11g068540.2.1	Solyc07g019620.2.1	Solyc03g006270.3.1
Solyc06g061170.3.1	Solyc05g012080.3.1	Solyc09g075090.1.1	Solyc07g062500.3.1						Solyc01g094960.3.1	Solyc03g119080.4.1	Solyc12g044690.2.1	Solyc06g076450.3.1
Solyc04g051200.2.1	Solyc07g053540.1.1	Solyc12g096590.2.1	Solyc02g077010.1.1						Solyc06g007520.3.1	Solyc09g064590.3.1	Solyc02g087190.1.1	Solyc10g008840.3.1
Solyc05g056390.2.1	Solyc04g056390.3.1	Solyc04g014570.3.1	Solyc11g067230.2.1						Solyc06g082650.3.1	Solyc02g062270.3.1	Solyc06g036050.3.1	Solyc07g052540.3.1
Solyc09g057660.3.1	Solyc06g082100.3.1	Solyc10g045550.2.1	Solyc03g007610.3.1						Solyc06g082670.3.1	Solyc07g032740.3.1	Solyc10g009180.3.1	Solyc05g026050.3.1
Solyc08g067090.3.1	Solyc02g078940.3.1	Solyc05g055450.3.1	Solyc04g063280.3.1						Solyc10g047630.2.1	Solyc01g109140.3.1	Solyc07g056140.3.1	Solyc11g020030.2.1
Solyc07g065900.3.1	Solyc12g008590.2.1	Solyc02g078940.3.1	Solyc08g079090.3.1						Solyc10g075120.2.1	Solyc04g050240.3.1	Solyc12g009110.2.1	Solyc09g090720.3.1
Solyc02g081810.3.1	Solyc02g080420.3.1	Solyc06g072570.3.1	Solyc05g053570.3.1						Solyc09g090720.3.1	Solyc02g093230.3.1	Solyc07g063550.3.1	Solyc10g085550.2.1
Solyc06g082800.3.1	Solyc02g084360.3.1	Solyc02g069150.3.1	Solyc05g053590.3.1						Solyc09g066430.3.1	Solyc02g093250.3.1	Solyc07g066470.3.1	Solyc11g073250.2.1
Solyc07g055290.3.1	Solyc04g081090.3.1	Solyc02g087090.3.1	Solyc03g034440.2.1						Solyc03g033690.2.1	Solyc12g088760.1.1	Solyc10g007070.3.1	Solyc11g073260.2.1
Solyc05g053670.3.1	Solyc10g054560.2.1	Solyc10g084200.2.1	Solyc08g069040.3.1						Solyc05g012390.3.1	Solyc05g052470.3.1	Solyc03g115760.3.1	Solyc07g014700.3.1
Solyc09g098280.3.1	Solyc10g054570.2.1	Solyc07g008800.3.1	Solyc09g010520.3.1						Solyc07g048090.2.1	Solyc04g055200.3.1	Solyc12g042480.2.1	Solyc01g107550.3.1
Solyc01g087740.1.1	Solyc10g054590.2.1	Solyc02g092440.3.1	Solyc08g068190.3.1						Solyc09g011450.3.1	Solyc03g096550.3.1	Solyc06g065950.3.1	Solyc05g051250.3.1
Solyc00g140060.3.1	Solyc09g010420.3.1	Solyc12g057070.2.1	Solyc10g085225.1.1						Solyc05g025740.3.1	Solyc05g054710.3.1	Solyc01g097340.3.1	Solyc04g074550.3.1
Solyc12g056530.2.1	Solyc06g067860.3.1	Solyc05g052100.3.1	Solyc09g009530.3.1						Solyc01g109620.3.1	Solyc01g107540.3.1	Solyc05g052310.3.1	Solyc11g006660.2.1
Solyc04g071340.4.1	Solyc07g062500.3.1	Solyc04g007750.3.1	Solyc12g009640.1.1						Solyc10g051350.2.1	Solyc07g006800.1.1	Solyc10g005100.3.1	Solyc01g106430.3.1
Solyc06g073300.1.1	Solyc02g067470.3.1	Solyc01g007740.3.1	Solyc02g067470.3.1						Solyc03g115650.3.1	Solyc10g085880.1.1	Solyc07g065220.2.1	Solyc10g007150.3.1
Solyc09g031780.3.1	Solyc10g005260.3.1	Solyc12g100180.2.1	Solyc03g120980.3.1						Solyc09g091670.3.1	Solyc04g007050.3.1	Solyc05g007470.3.1	Solyc02g079100.3.1
Solyc01g007740.3.1	Solyc08g016420.3.1	Solyc12g100190.2.1	Solyc08g067610.3.1						Solyc04g008490.2.1	Solyc09g091670.3.1	Solyc05g056580.3.1	Solyc12g042930.2.1
Solyc03g113790.3.1	Solyc10g081530.2.1	Solyc06g084090.3.1	Solyc08g067620.2.1						Solyc03g112360.1.1	Solyc01g081250.3.1	Solyc03g079940.3.1	Solyc04g076820.1.1
Solyc10g084670.2.1	Solyc01g095120.3.1	Solyc09g065755.1.1	Solyc09g082860.3.1						Solyc07g053030.3.1	Solyc01g087740.1.1	Solyc05g052100.3.1	Solyc05g056020.3.1
Solyc01g079540.3.1	Solyc11g072550.2.1	Solyc12g006830.2.1	Solyc12g009590.2.1						Solyc11g069180.2.1	Solyc01g096420.3.1	Solyc08g016170.3.1	Solyc09g090430.3.1
Solyc04g081880.3.1	Solyc01g099350.3.1	Solyc07g065280.3.1	Solyc03g083520.3.1						Solyc03g113730.3.1	Solyc01g102510.3.1	Solyc07g053540.1.1	Solyc03g117780.2.1
Solyc06g009660.3.1	Solyc06g050400.2.1	Solyc08g008340.3.1	Solyc11g068540.2.1						Solyc06g063240.3.1	Solyc10g083830.2.1	Solyc01g014210.1.1	Solyc08g005800.3.1
Solyc01g060130.3.1	Solyc11g020030.2.1	Solyc06g075470.2.1	Solyc11g062440.2.1						Solyc04g063280.3.1	Solyc02g079210.3.1	Solyc11g008770.2.1	Solyc11g010790.1.1
Solyc04g077060.3.1	Solyc03g079900.3.1	Solyc09g010930.3.1	Solyc03g121460.1.1						Solyc08g013930.3.1	Solyc07g066580.3.1	Solyc10g085225.1.1	Solyc11g070120.2.1
Solyc09g075290.3.1	Solyc05g052900.3.1	Solyc08g069110.3.1	Solyc02g093365.1.1						Solyc11g011220.2.1	Solyc07g062500.3.1	Solyc05g052140.3.1	Solyc11g011160.1.1
Solyc05g009190.3.1	Solyc09g090720.3.1	Solyc01g096580.3.1	Solyc07g065050.3.1						Solyc04g014720.3.1	Solyc01g094960.3.1	Solyc06g048430.3.1	Solyc12g017460.1.1
Solyc07g053480.3.1	Solyc07g041490.2.1	Solyc01g096590.3.1	Solyc11g012410.2.1						Solyc04g056270.3.1	Solyc03g095410.3.1	Solyc10g007960.1.1	Solyc09g007640.3.1
Solyc11g006970.2.1	Solyc05g007100.3.1	Solyc06g036050.3.1	Solyc03g079930.3.1						Solyc03g044097.1.1	Solyc10g086330.2.1	Solyc04g074380.3.1	Solyc10g084610.3.1
Solyc10g005590.3.1	Solyc06g066800.2.1	Solyc02g091490.4.1	Solyc04g007860.3.1						Solyc03g044100.3.1	Solyc12g015860.2.1	Solyc02g087710.3.1	Solyc07g007870.3.1
Solyc01g067370.3.1	Solyc01g103750.3.1	Solyc07g065220.2.1	Solyc07g065220.2.1						Solyc03g096680.2.1	Solyc01g006980.3.1	Solyc04g014460.3.1	Solyc03g116120.2.1
Solyc01g095410.3.1	Solyc01g109620.3.1	Solyc06g007200.3.1	Solyc08g075780.3.1						Solyc07g063520.3.1	Solyc03g117040.3.1	Solyc02g062510.3.1	Solyc06g074780.1.1
Solyc02g093530.3.1	Solyc10g051350.2.1	Solyc03g121330.3.1	Solyc12g096120.2.1						Solyc06g066830.3.1	Solyc11g011130.2.1	Solyc09g007230.3.1	Solyc06g074790.1.1
Solyc03g019750.3.1	Solyc03g079940.3.1	Solyc07g056430.3.1	Solyc11g040370.2.1						Solyc01g099410.3.1	Solyc01g080510.3.1	Solyc08g007420.3.1	Solyc11g066430.1.1
Solyc04g079270.3.1	Solyc09g066100.3.1	Solyc07g056460.3.1	Solyc01g101040.3.1						Solyc11g067230.2.1	Solyc01g095120.3.1	Solyc01g079820.3.1	Solyc03g025530.3.1
Solyc09g075090.1.1	Solyc08g044270.3.1	Solyc06g071050.3.1	Solyc04g008150.2.1						Solyc05g054710.3.1	Solyc12g036790.2.1	Solyc08g065900.3.1	Solyc04g014570.3.1
Solyc03g096550.3.1	Solyc01g006580.3.1	Solyc04g063280.3.1	Solyc12g099470.2.1						Solyc07g006530.3.1	Solyc06g063090.3.1	Solyc01g111520.3.1	Solyc07g048090.2.1
Solyc07g065280.3.1	Solyc08g082010.3.1	Solyc01g010360.3.1	Solyc04g011360.3.1						Solyc01g020470.2.1	Solyc03g005750.3.1	Solyc10g005260.3.1	Solyc06g007980.3.1
Solyc01g005410.3.1	Solyc08g016170.3.1	Solyc05g012420.3.1	Solyc06g061170.3.1						Solyc06g063000.3.1	Solyc05g023800.3.1	Solyc04g007120.3.1	Solyc07g039330.3.1
Solyc05g018810.3.1	Solyc03g033440.1.1	Solyc08g066110.3.1	Solyc03g025850.3.1						Solyc02g086520.3.1	Solyc01g104700.3.1	Solyc08g077240.3.1	Solyc06g065580.3.1
Solyc09g009890.3.1	Solyc08g079090.3.1	Solyc06g073300.1.1	Solyc01g106430.3.1						Solyc04g081880.3.1	Solyc04g080440.3.1	Solyc07g056430.3.1	Solyc02g088790.3.1
Solyc06g071050.3.1	Solyc03g082490.3.1	Solyc02g062810.3.1	Solyc02g070790.3.1						Solyc12g097080.2.1	Solyc10g008950.3.1	Solyc01g097880.3.1	Solyc01g011340.3.1
Solyc12g096620.1.1	Solyc04g007760.3.1	Solyc03g044000.1.1	Solyc04g076820.1.1						Solyc10g083165.1.1	Solyc08g005800.3.1	Solyc07g056460.3.1	Solyc05g006590.3.1
Solyc03g025270.3.1	Solyc08g044510.3.1	Solyc02g092430.1.1	Solyc12g042900.2.1						Solyc04g064500.3.1	Solyc09g098240.3.1	Solyc09g090520.3.1	Solyc04g064500.3.1
Solyc05g053610.2.1	Solyc02g094180.3.1	Solyc12g040570.1.1	Solyc01g090170.3.1						Solyc08g066110.3.1	Solyc10g084610.3.1	Solyc10g081530.2.1	Solyc03g111840.3.1
Solyc05g052100.3.1	Solyc01g008290.3.1	Solyc04g064500.3.1	Solyc09g083410.3.1						Solyc10g006400.3.1	Solyc01g009620.3.1	Solyc04g007750.3.1	Solyc07g066470.3.1
Solyc12g014080.2.1	Solyc04g074550.3.1	Solyc08g067910.3.1	Solyc03g079940.3.1						Solyc07g065220.2.1	Solyc01g009630.3.1	Solyc03g025850.3.1	Solyc07g055860.3.1
Solyc04g012040.3.1	Solyc12g010060.2.1	Solyc06g007360.3.1	Solyc11g073250.2.1						Solyc08g014290.1.1	Solyc06g069045.1.1	Solyc12g040790.2.1	Solyc07g008800.3.1
Solyc05g052760.3.1	Solyc05g005820.3.1	Solyc02g086610.3.1	Solyc11g073260.2.1						Solyc03g097680.3.1	Solyc11g013440.2.1	Solyc10g062160.2.1	Solyc07g042620.3.1
Solyc01g014210.1.1	Solyc09g075290.3.1	Solyc03g007610.3.1	Solyc06g083820.3.1						Solyc10g005670.2.1	Solyc02g071475.1.1	Solyc10g050860.2.1	Solyc03g116110.3.1
Solyc03g045090.3.1	Solyc07g041870.3.1	Solyc10g006560.3.1	Solyc05g053670.3.1						Solyc11g017240.2.1	Solyc05g056230.3.1	Solyc01g034020.3.1	Solyc06g076780.3.1
Solyc02g069590.2.1	Solyc06g074780.1.1	Solyc12g005270.2.1	Solyc05g053600.3.1						Solyc01g079820.3.1	Solyc11g043210.2.1	Solyc08g044270.3.1	Solyc10g026527.1.1
Solyc04g053080.3.1	Solyc06g074790.1.1	Solyc08g006605.1.1	Solyc02g021400.2.1						Solyc09g010400.3.1	Solyc01g094790.3.1	Solyc08g074410.3.1	Solyc02g069590.2.1
Solyc10g006400.3.1	Solyc11g066430.1.1	Solyc10g024320.2.1	Solyc05g026045.1.1						Solyc04g074380.3.1	Solyc08g016420.3.1	Solyc03g121830.1.1	Solyc01g101240.3.1
Solyc08g005590.3.1	Solyc08g068690.1.1	Solyc09g010950.3.1	Solyc10g078630.2.1						Solyc04g016360.3.1	Solyc06g073300.1.1	Solyc09g065190.2.1	Solyc11g068510.2.1
Solyc11g008510.2.1	Solyc08g068730.1.1	Solyc03g044660.3.1	Solyc06g007340.3.1						Solyc02g091900.3.1	Solyc01g088505.1.1	Solyc02g044030.1.1	Solyc09g082990.3.1
Solyc01g096420.3.1	Solyc05g046210.2.1	Solyc01g008370.3.1	Solyc03g096920.3.1						Solyc01g009100.3.1	Solyc02g094440.3.1	Solyc02g044045.1.1	Solyc03g033690.2.1
Solyc11g068400.2.1	Solyc02g021420.3.1	Solyc01g094700.3.1	Solyc03g083390.3.1						Solyc04g072660.3.1	Solyc09g090720.3.1	Solyc03g097680.3.1	Solyc04g015620.3.1
Solyc07g014700.3.1	Solyc08g069030.3.1	Solyc11g020040.2.1	Solyc12g100180.2.1						Solyc11g071490.2.1	Solyc01g104685.1.1	Solyc07g062500.3.1	Solyc08g074683.1.1
Solyc01g073970.3.1	Solyc10g047630.2.1	Solyc02g062460.3.1	Solyc12g100190.2.1						Solyc10g085550.2.1	Solyc01g086800.3.1	Solyc03g042560.2.1	Solyc05g051290.3.1
Solyc01g074000.3.1	Solyc01g097880.3.1	Solyc12g098820.2.1	Solyc06g048430.3.1						Solyc05g053830.3.1	Solyc02g092430.1.1	Solyc06g005800.3.1	Solyc01g111250.3.1
Solyc01g074010.3.1	Solyc00g140060.3.1	Solyc03g083390.3.1	Solyc07g055840.3.1						Solyc08g044510.3.1	Solyc01g067860.3.1	Solyc02g079410.2.1	Solyc01g111260.2.1
Solyc01g079110.3.1	Solyc07g042570.3.1	Solyc05g050980.3.1	Solyc12g096590.2.1						Solyc05g054060.3.1	Solyc07g045290.3.1	Solyc02g049070.3.1	Solyc01g090780.3.1
Solyc01g080600.3.1	Solyc04g014250.3.1	Solyc01g094930.3.1	Solyc07g056370.3.1						Solyc05g056400.3.1	Solyc06g009400.3.1	Solyc02g092970.3.1	Solyc06g007470.3.1
Solyc01g086800.3.1	Solyc03g025850.3.1	Solyc01g090170.3.1	Solyc01g006900.3.1						Solyc02g021420.3.1	Solyc11g066720.2.1	Solyc09g005700.3.1	Solyc01g097340.3.1
Solyc01g086820.3.1	Solyc02g071475.1.1	Solyc07g008170.2.1	Solyc02g088790.3.1						Solyc08g065490.3.1	Solyc03g111630.3.1	Solyc01g097870.3.1	Solyc06g074670.3.1
Solyc02g077480.1.1	Solyc04g074040.3.1	Solyc12g017460.1.1	Solyc07g066580.3.1						Solyc12g005030.2.1	Solyc09g075120.3.1	Solyc01g109350.3.1	Solyc02g077240.3.1
Solyc10g008910.1.1	Solyc05g053830.3.1	Solyc11g071580.2.1	Solyc11g069490.2.1						Solyc02g079170.3.1	Solyc07g005810.3.1	Solyc12g097080.2.1	Solyc06g011350.3.1
Solyc12g056540.1.1	Solyc08g066880.3.1	Solyc07g064270.3.1	Solyc03g113220.3.1						Solyc09g091070.2.1	Solyc02g080670.3.1	Solyc02g091560.3.1	Solyc03g115760.3.1
Solyc06g051010.1.1	Solyc11g072200.2.1	Solyc08g016180.3.1	Solyc02g072130.3.1						Solyc08g078070.3.1	Solyc11g011140.2.1	Solyc06g069020.3.1	Solyc12g056110.2.1
Solyc03g118755.1.1	Solyc12g098820.2.1	Solyc01g099350.3.1	Solyc01g005960.3.1						Solyc05g052310.3.1	Solyc04g049720.3.1	Solyc03g058380.3.1	Solyc05g009190.3.1
Solyc06g048430.3.1	Solyc08g075400.3.1	Solyc09g075150.3.1	Solyc02g069590.2.1						Solyc09g089830.3.1	Solyc09g082860.3.1	Solyc02g069850.3.1	Solyc08g080720.2.1
Solyc07g065080.4.1	Solyc10g005590.3.1	Solyc09g075160.3.1	Solyc04g072290.3.1						Solyc08g006605.1.1	Solyc12g099660.2.1	Solyc10g052660.3.1	Solyc07g045160.3.1
Solyc07g055840.3.1	Solyc10g081970.2.1	Solyc01g110290.3.1	Solyc08g082280.3.1						Solyc10g078490.2.1	Solyc01g109350.3.1	Solyc07g056370.3.1	Solyc05g053830.3.1
Solyc03g110960.3.1	Solyc10g081980.2.1	Solyc02g085780.3.1	Solyc05g054310.3.1						Solyc12g042950.2.1	Solyc10g079470.3.1	Solyc06g074430.3.1	Solyc06g071050.3.1
Solyc06g071960.3.1	Solyc05g049980.3.1	Solyc11g008510.2.1	Solyc10g038120.2.1						Solyc01g010360.3.1	Solyc12g010060.2.1	Solyc10g080090.2.1	Solyc10g074980.2.1
Solyc08g082760.3.1	Solyc05g051250.3.1	Solyc02g070210.3.1	Solyc01g096670.3.1						Solyc05g012420.3.1	Solyc01g098610.3.1	Solyc07g064930.3.1	Solyc05g056550.3.1
Solyc12g056800.2.1	Solyc06g083300.3.1	Solyc03g121640.3.1	Solyc11g068400.2.1						Solyc05g056550.3.1	Solyc11g040370.2.1	Solyc12g014290.2.1	Solyc02g086520.3.1
Solyc08g048500.3.1	Solyc01g010440.3.1	Solyc11g020300.2.1	Solyc01g009100.3.1						Solyc03g112770.3.1	Solyc12g099480.2.1	Solyc01g010940.3.1	Solyc08g082760.3.1
Solyc02g092430.1.1	Solyc08g079020.3.1	Solyc05g006730.3.1	Solyc04g072660.3.1						Solyc07g056140.3.1	Solyc09g059280.2.1	Solyc05g056390.2.1	Solyc03g119090.3.1
Solyc04g082560.3.1	Solyc11g068400.2.1	Solyc07g045290.3.1	Solyc11g071490.2.1						Solyc01g058730.3.1	Solyc04g064500.3.1	Solyc04g015100.3.1	Solyc05g054310.3.1
Solyc08g044270.3.1	Solyc03g005250.3.1	Solyc06g067860.3.1	Solyc01g097880.3.1						Solyc06g076970.3.1	Solyc05g056270.3.1	Solyc03g113490.3.1	Solyc12g099470.2.1
Solyc01g096060.3.1	Solyc01g090910.3.1	Solyc11g073250.2.1	Solyc08g044270.3.1						Solyc10g086090.2.1	Solyc01g008550.4.1	Solyc01g111670.3.1	Solyc03g097680.3.1
Solyc03g005660.3.1	Solyc09g007230.3.1	Solyc11g073260.2.1	Solyc06g075810.3.1						Solyc12g019460.2.1	Solyc09g083410.3.1	Solyc06g084090.3.1	Solyc05g026045.1.1
Solyc08g082430.3.1	Solyc10g082030.2.1	Solyc01g110130.3.1	Solyc08g078030.3.1						Solyc07g008880.3.1	Solyc01g009235.1.1	Solyc09g065755.1.1	Solyc05g052310.3.1
Solyc06g050400.2.1	Solyc03g110960.3.1	Solyc05g032820.2.1	Solyc07g062810.3.1						Solyc08g006330.3.1	Solyc01g088170.4.1	Solyc12g005200.2.1	Solyc05g056400.3.1
Solyc07g007670.3.1	Solyc06g071960.3.1	Solyc02g081810.3.1	Solyc06g050590.3.1						Solyc04g014460.3.1	Solyc01g088200.3.1	Solyc12g006830.2.1	Solyc08g083280.3.1
Solyc06g076450.3.1	Solyc07g062700.3.1	Solyc06g062500.3.1	Solyc02g067840.3.1						Solyc11g012410.2.1	Solyc05g012390.3.1	Solyc01g097970.3.1	Solyc10g081310.2.1
Solyc03g083970.3.1	Solyc02g069140.2.1	Solyc12g056110.2.1	Solyc11g011220.2.1						Solyc02g072130.3.1	Solyc04g072060.3.1	Solyc01g098780.3.1	Solyc11g068540.2.1
Solyc09g011670.3.1	Solyc03g006270.3.1	Solyc05g053230.3.1	Solyc08g016420.3.1						Solyc01g101040.3.1	Solyc11g069400.2.1	Solyc12g007110.2.1	Solyc08g016420.3.1
Solyc06g072570.3.1	Solyc10g008840.3.1	Solyc09g009700.3.1	Solyc02g068740.3.1						Solyc06g072570.3.1	Solyc01g088230.3.1	Solyc01g010440.3.1	Solyc07g064970.3.1
Solyc06g063240.3.1	Solyc01g011340.3.1	Solyc03g123800.2.1	Solyc10g005670.2.1						Solyc08g067090.3.1	Solyc04g014720.3.1	Solyc11g065920.2.1	Solyc07g056370.3.1
Solyc05g055770.3.1	Solyc05g006590.3.1	Solyc01g008540.3.1	Solyc09g092550.3.1						Solyc05g054965.1.1	Solyc12g096620.1.1	Solyc02g062240.3.1	Solyc11g012110.2.1
Solyc05g005020.3.1	Solyc02g090630.3.1	Solyc02g064670.1.1	Solyc06g084210.3.1						Solyc07g053540.1.1	Solyc06g066730.3.1	Solyc02g084020.3.1	Solyc02g021400.2.1
Solyc12g098330.2.1	Solyc04g074380.3.1	Solyc02g091890.2.1	Solyc10g074980.2.1						Solyc01g103940.3.1	Solyc05g056490.3.1	Solyc03g033600.3.1	Solyc10g078630.2.1
Solyc01g094350.3.1	Solyc09g011520.3.1	Solyc01g110520.3.1	Solyc05g056020.3.1						Solyc03g071690.3.1	Solyc11g042930.2.1	Solyc07g008350.3.1	Solyc03g032000.3.1
Solyc06g008120.1.1	Solyc07g065080.4.1	Solyc12g056960.2.1	Solyc10g007070.3.1						Solyc05g005510.3.1	Solyc07g009320.3.1	Solyc04g082160.3.1	Solyc04g078920.3.1
Solyc03g032000.3.1	Solyc02g093365.1.1	Solyc11g006320.2.1	Solyc05g054040.3.1						Solyc08g082280.3.1	Solyc04g005690.3.1	Solyc07g006800.1.1	Solyc05g056390.2.1
Solyc02g050205.1.1	Solyc12g045030.2.1	Solyc01g087210.3.1	Solyc11g011910.2.1						Solyc06g062845.1.1	Solyc03g121330.3.1	Solyc08g005970.3.1	Solyc03g096920.3.1
Solyc04g074580.1.1	Solyc02g062810.3.1	Solyc06g050590.3.1	Solyc02g087930.3.1						Solyc03g121910.1.1	Solyc04g081880.3.1	Solyc06g036350.3.1	Solyc07g063550.3.1
Solyc04g081150.3.1	Solyc07g056430.3.1	Solyc07g005090.3.1	Solyc05g007560.3.1						Solyc07g008550.3.1	Solyc09g008610.3.1	Solyc09g010400.3.1	Solyc02g070640.3.1
Solyc05g051515.1.1	Solyc07g056460.3.1	Solyc03g031720.3.1	Solyc04g074440.1.1						Solyc08g006350.3.1	Solyc01g009050.3.1	Solyc10g079470.3.1	Solyc02g070650.2.1
Solyc11g010230.2.1	Solyc07g049280.3.1	Solyc03g031740.2.1	Solyc12g045030.2.1						Solyc02g081400.3.1	Solyc03g119200.3.1	Solyc12g056940.2.1	Solyc09g075290.3.1
Solyc11g010240.2.1	Solyc11g009080.2.1	Solyc12g019890.2.1	Solyc08g083280.3.1						Solyc10g078690.2.1	Solyc01g111250.3.1	Solyc12g040570.1.1	Solyc02g077420.3.1
Solyc12g044860.2.1	Solyc05g052070.3.1	Solyc01g079610.3.1	Solyc01g109150.4.1						Solyc07g008340.3.1	Solyc01g111260.2.1	Solyc06g063090.3.1	Solyc02g077430.3.1
Solyc11g010780.1.1	Solyc07g063520.3.1	Solyc01g080640.3.1	Solyc12g040580.1.1						Solyc08g075360.2.1	Solyc02g065740.3.1	Solyc03g007240.3.1	Solyc01g014210.1.1
Solyc01g058730.3.1	Solyc11g012410.2.1	Solyc07g065510.3.1	Solyc11g020300.2.1						Solyc12g014380.2.1	Solyc06g071870.3.1	Solyc02g077020.3.1	Solyc07g008340.3.1
Solyc05g012390.3.1	Solyc06g076450.3.1	Solyc07g065520.3.1	Solyc04g026030.3.1						Solyc02g087930.3.1	Solyc08g007530.3.1	Solyc02g078900.3.1	Solyc07g008160.3.1
Solyc01g090780.3.1	Solyc10g006560.3.1	Solyc03g117870.3.1	Solyc05g056230.3.1						Solyc05g007560.3.1	Solyc06g054250.3.1	Solyc08g080720.2.1	Solyc01g007740.3.1
Solyc04g016260.3.1	Solyc12g005270.2.1	Solyc06g008170.3.1	Solyc07g063550.3.1						Solyc07g066470.3.1	Solyc10g083110.2.1	Solyc06g073300.1.1	Solyc02g085050.3.1
Solyc07g056540.3.1	Solyc06g073740.3.1	Solyc06g083780.3.1	Solyc09g061620.3.1						Solyc08g016180.3.1	Solyc03g117780.2.1	Solyc08g082760.3.1	Solyc01g109960.3.1
Solyc11g012410.2.1	Solyc07g043640.3.1	Solyc09g072870.3.1	Solyc10g074590.2.1						Solyc02g077220.3.1	Solyc10g050160.2.1	Solyc09g011670.3.1	Solyc06g082995.1.1
Solyc01g108660.3.1	Solyc04g076820.1.1	Solyc09g090610.3.1	Solyc10g009220.3.1						Solyc02g069590.2.1	Solyc01g095150.3.1	Solyc05g018615.1.1	Solyc09g015930.3.1
Solyc03g006270.3.1	Solyc07g064930.3.1	Solyc12g009110.2.1	Solyc08g016170.3.1						Solyc12g005720.1.1	Solyc12g042900.2.1	Solyc01g095410.3.1	Solyc12g094620.2.1
Solyc10g008840.3.1	Solyc10g083300.2.1	Solyc05g049980.3.1	Solyc09g010400.3.1						Solyc03g044000.1.1	Solyc04g014460.3.1	Solyc03g020010.1.1	Solyc12g098675.1.1
Solyc05g052310.3.1	Solyc03g093970.3.1	Solyc01g112250.3.1	Solyc01g088560.3.1						Solyc11g071600.2.1	Solyc02g079100.3.1	Solyc10g045550.2.1	Solyc12g014110.2.1
Solyc12g018990.2.1	Solyc02g089720.2.1	Solyc06g082870.3.1	Solyc03g078570.3.1						Solyc06g066440.3.1	Solyc08g016170.3.1	Solyc11g069340.2.1	Solyc01g010440.3.1
Solyc03g079900.3.1	Solyc05g052150.3.1	Solyc09g090190.3.1	Solyc05g051570.3.1						Solyc03g034430.1.1	Solyc01g102410.3.1	Solyc04g015620.3.1	Solyc03g121830.1.1
Solyc05g052900.3.1	Solyc06g071720.1.1	Solyc02g089720.2.1	Solyc01g109655.1.1						Solyc02g050205.1.1	Solyc11g009080.2.1	Solyc10g007350.3.1	Solyc01g028860.3.1
Solyc09g074320.3.1	Solyc03g121830.1.1	Solyc05g026050.3.1	Solyc03g071690.3.1						Solyc03g121830.1.1	Solyc04g009410.3.1	Solyc04g064870.3.1	Solyc01g090910.3.1
Solyc05g050800.3.1	Solyc06g062500.3.1	Solyc01g108660.3.1	Solyc09g056385.1.1						Solyc11g072290.2.1	Solyc05g052260.3.1	Solyc03g005680.3.1	Solyc07g008320.3.1
Solyc01g081070.3.1	Solyc01g009100.3.1	Solyc11g006465.1.1	Solyc01g110290.3.1						Solyc02g092430.1.1	Solyc10g086180.2.1	Solyc03g097020.3.1	Solyc08g005590.3.1
Solyc03g114340.3.1	Solyc04g072660.3.1	Solyc05g055090.3.1	Solyc02g086520.3.1						Solyc08g005800.3.1	Solyc08g065220.3.1	Solyc01g095120.3.1	Solyc04g074580.1.1
Solyc11g005620.1.1	Solyc11g071490.2.1	Solyc04g009800.3.1	Solyc05g009470.3.1						Solyc10g005530.3.1	Solyc01g098880.3.1	Solyc06g082995.1.1	Solyc04g081150.3.1
Solyc09g075120.3.1	Solyc10g084300.1.1	Solyc08g080130.3.1	Solyc02g091560.3.1						Solyc04g011360.3.1	Solyc09g007640.3.1	Solyc08g006605.1.1	Solyc05g051515.1.1
Solyc04g064500.3.1	Solyc01g105060.3.1	Solyc01g100970.3.1	Solyc12g087940.2.1						Solyc10g054040.2.1	Solyc04g074550.3.1	Solyc07g008800.3.1	Solyc11g010230.2.1
Solyc01g020470.2.1	Solyc05g013700.3.1	Solyc03g019730.3.1	Solyc02g062463.1.1						Solyc01g106430.3.1	Solyc04g074380.3.1	Solyc06g007360.3.1	Solyc11g010240.2.1
Solyc05g056400.3.1	Solyc12g009110.2.1	Solyc01g079250.3.1	Solyc07g056140.3.1						Solyc03g118030.3.1	Solyc09g082520.3.1	Solyc07g064810.3.1	Solyc01g073970.3.1
Solyc06g065580.3.1	Solyc02g082180.3.1	Solyc10g047950.2.1	Solyc04g072060.3.1						Solyc01g010440.3.1	Solyc04g014670.3.1	Solyc04g008520.3.1	Solyc01g074000.3.1
Solyc04g008150.2.1	Solyc06g064550.3.1	Solyc12g056800.2.1	Solyc01g102800.3.1						Solyc02g084360.3.1	Solyc03g113790.3.1	Solyc12g040580.1.1	Solyc01g074010.3.1
Solyc07g064810.3.1	Solyc04g080440.3.1	Solyc09g075350.3.1	Solyc01g008090.3.1						Solyc04g081090.3.1	Solyc07g045160.3.1	Solyc03g118800.3.1	Solyc01g079110.3.1
Solyc05g025740.3.1	Solyc06g083730.3.1	Solyc06g060420.3.1	Solyc10g084240.2.1						Solyc10g054560.2.1	Solyc05g006730.3.1	Solyc06g074670.3.1	Solyc01g080600.3.1
Solyc10g082030.2.1	Solyc01g102660.3.1	Solyc02g090860.3.1	Solyc09g011670.3.1						Solyc10g054570.2.1	Solyc11g006970.2.1	Solyc12g057070.2.1	Solyc01g086820.3.1
Solyc03g115650.3.1	Solyc04g008310.2.1	Solyc10g007060.3.1	Solyc04g012040.3.1						Solyc10g054590.2.1	Solyc05g013700.3.1	Solyc04g064500.3.1	Solyc02g077480.1.1
Solyc07g064270.3.1	Solyc06g074650.3.1	Solyc10g005530.3.1	Solyc01g088800.3.1						Solyc11g069410.2.1	Solyc01g109655.1.1	Solyc10g055200.1.1	Solyc10g008910.1.1
Solyc01g112280.3.1	Solyc01g103940.3.1	Solyc11g070120.2.1	Solyc06g084000.3.1						Solyc03g045090.3.1	Solyc03g025630.3.1	Solyc07g055080.3.1	Solyc12g056540.1.1
Solyc01g096580.3.1	Solyc03g112360.1.1	Solyc03g118270.1.1	Solyc08g029160.1.1						Solyc02g091490.4.1	Solyc03g032000.3.1	Solyc11g027880.2.1	Solyc01g086800.3.1
Solyc01g096590.3.1	Solyc06g084090.3.1	Solyc04g058090.3.1	Solyc12g056230.2.1						Solyc03g119980.3.1	Solyc08g079020.3.1	Solyc06g083730.3.1	Solyc03g032070.3.1
Solyc01g080640.3.1	Solyc09g065755.1.1	Solyc05g025740.3.1	Solyc11g006660.2.1						Solyc04g074360.2.1	Solyc07g048090.2.1	Solyc10g078690.2.1	Solyc07g017900.3.1
Solyc05g007260.3.1	Solyc12g006830.2.1	Solyc12g042380.2.1	Solyc02g084710.3.1						Solyc06g082800.3.1	Solyc04g072560.3.1	Solyc05g026050.3.1	Solyc08g066110.3.1
Solyc01g102700.3.1	Solyc01g096750.1.1	Solyc01g011340.3.1	Solyc06g053480.3.1						Solyc11g071610.2.1	Solyc09g097970.3.1	Solyc01g010360.3.1	Solyc02g062460.3.1
Solyc08g078390.3.1	Solyc04g080960.3.1	Solyc05g006590.3.1	Solyc01g099240.3.1						Solyc01g009235.1.1	Solyc02g082540.3.1	Solyc05g012420.3.1	Solyc02g078940.3.1
Solyc08g065490.3.1	Solyc07g005090.3.1	Solyc11g012770.2.1	Solyc05g055210.2.1						Solyc01g088170.4.1	Solyc05g009980.3.1	Solyc01g102800.3.1	Solyc01g097890.2.1
Solyc03g123830.3.1	Solyc12g056530.2.1	Solyc05g053620.3.1	Solyc10g085550.2.1						Solyc12g040580.1.1	Solyc02g086520.3.1	Solyc09g092430.3.1	Solyc02g091490.4.1
Solyc11g070120.2.1	Solyc02g077020.3.1	Solyc01g058380.1.1	Solyc07g006130.2.1						Solyc01g090170.3.1	Solyc11g012410.2.1	Solyc01g102590.3.1	Solyc10g079500.2.1
Solyc12g042060.2.1	Solyc05g056400.3.1	Solyc03g117040.3.1	Solyc03g115630.3.1						Solyc01g112280.3.1	Solyc02g093340.3.1	Solyc07g008170.2.1	Solyc04g050520.3.1
Solyc05g054965.1.1	Solyc06g066060.3.1	Solyc01g095620.3.1	Solyc10g055230.1.1						Solyc01g100970.3.1	Solyc08g080570.3.1	Solyc08g044510.3.1	Solyc04g063280.3.1
Solyc02g091900.3.1	Solyc04g011360.3.1	Solyc01g099630.3.1	Solyc06g071870.3.1						Solyc01g095120.3.1	Solyc06g084210.3.1	Solyc12g096190.2.1	Solyc06g054250.3.1
Solyc01g079820.3.1	Solyc11g072270.2.1	Solyc03g114340.3.1	Solyc03g119200.3.1						Solyc11g071580.2.1	Solyc02g094120.3.1	Solyc01g096520.3.1	Solyc03g093360.3.1
Solyc03g120980.3.1	Solyc12g005200.2.1	Solyc05g051660.1.1	Solyc12g057070.2.1						Solyc05g005160.3.1	Solyc05g046330.3.1	Solyc03g032000.3.1	Solyc03g112770.3.1
Solyc08g067610.3.1	Solyc01g079940.3.1	Solyc03g117810.3.1	Solyc06g011350.3.1						Solyc01g090190.3.1	Solyc04g064710.3.1	Solyc01g100050.3.1	Solyc06g009400.3.1
Solyc08g067620.2.1	Solyc04g051200.2.1	Solyc02g065630.3.1	Solyc09g009890.3.1						Solyc10g009180.3.1	Solyc09g057660.3.1	Solyc09g010560.2.1	Solyc01g104840.3.1
Solyc10g007600.3.1	Solyc02g069590.2.1	Solyc10g074590.2.1	Solyc09g009510.3.1						Solyc03g020010.1.1	Solyc05g009190.3.1	Solyc02g091900.3.1	Solyc01g090700.3.1
Solyc09g082320.3.1	Solyc05g052140.3.1	Solyc03g120350.3.1	Solyc08g078070.3.1						Solyc08g079020.3.1	Solyc08g044510.3.1	Solyc02g087930.3.1	Solyc05g055770.3.1
Solyc02g090860.3.1	Solyc04g064710.3.1	Solyc03g044097.1.1	Solyc04g007790.3.1						Solyc05g055230.2.1	Solyc09g065540.3.1	Solyc05g007560.3.1	Solyc01g097450.3.1
Solyc07g066470.3.1	Solyc01g007740.3.1	Solyc03g044100.3.1	Solyc04g074580.1.1						Solyc06g005350.3.1	Solyc07g008170.2.1	Solyc02g067180.3.1	Solyc06g065210.4.1
Solyc06g069530.3.1	Solyc07g008800.3.1	Solyc07g062500.3.1	Solyc04g081150.3.1						Solyc02g088790.3.1	Solyc08g069040.3.1	Solyc02g050205.1.1	Solyc12g088040.2.1
Solyc12g098675.1.1	Solyc03g044150.3.1	Solyc03g096810.3.1	Solyc05g051515.1.1						Solyc04g007980.3.1	Solyc06g048430.3.1	Solyc06g074780.1.1	Solyc04g054310.3.1
Solyc07g043360.1.1	Solyc10g083600.2.1	Solyc03g111670.3.1	Solyc11g010230.2.1						Solyc01g087850.2.1	Solyc04g077040.3.1	Solyc07g039330.3.1	Solyc01g094030.3.1
Solyc11g071580.2.1	Solyc01g008370.3.1	Solyc05g054310.3.1	Solyc11g010240.2.1						Solyc02g068450.3.1	Solyc04g007860.3.1	Solyc04g008280.2.1	Solyc06g009750.3.1
Solyc04g081230.3.1	Solyc04g077060.3.1	Solyc06g061170.3.1	Solyc03g044000.1.1						Solyc03g120670.3.1	Solyc01g096060.3.1	Solyc08g082850.3.1	Solyc09g082710.3.1
Solyc03g033690.2.1	Solyc09g083370.3.1	Solyc11g042930.2.1	Solyc02g092430.1.1						Solyc02g078940.3.1	Solyc02g064670.1.1	Solyc05g050200.3.1	Solyc03g005227.1.1
Solyc01g088505.1.1	Solyc06g009280.1.1	Solyc01g095410.3.1	Solyc11g020040.2.1						Solyc05g052150.3.1	Solyc06g060420.3.1	Solyc01g087540.3.1	Solyc09g074300.1.1
Solyc12g099660.2.1	Solyc06g063000.3.1	Solyc01g088800.3.1	Solyc01g010870.3.1						Solyc03g034200.3.1	Solyc01g086750.3.1	Solyc08g048500.3.1	Solyc07g007670.3.1
Solyc06g009400.3.1	Solyc09g091440.3.1	Solyc12g009640.1.1	Solyc01g095120.3.1						Solyc05g052140.3.1	Solyc11g011880.2.1	Solyc10g079930.1.1	Solyc05g054090.3.1
Solyc01g102380.4.1	Solyc10g081610.2.1	Solyc06g052080.3.1	Solyc07g042620.3.1						Solyc08g082430.3.1	Solyc10g007260.3.1	Solyc08g079090.3.1	Solyc03g113790.3.1
Solyc05g051290.3.1	Solyc06g067940.3.1	Solyc06g035760.3.1	Solyc06g073300.1.1						Solyc03g025850.3.1	Solyc03g121830.1.1	Solyc08g008340.3.1	Solyc12g057070.2.1
Solyc06g082995.1.1	Solyc08g077780.3.1	Solyc08g077240.3.1	Solyc01g007740.3.1						Solyc06g008120.1.1	Solyc09g010130.3.1	Solyc06g069530.3.1	Solyc06g060850.3.1
Solyc07g008800.3.1	Solyc11g072290.2.1	Solyc03g093360.3.1	Solyc02g079510.3.1						Solyc04g051200.2.1	Solyc10g017530.3.1	Solyc05g012390.3.1	Solyc02g090860.3.1
Solyc01g009100.3.1	Solyc02g085420.3.1	Solyc07g039330.3.1	Solyc02g071170.3.1						Solyc01g111240.3.1	Solyc12g056110.2.1	Solyc03g031720.3.1	Solyc02g067470.3.1
Solyc04g072660.3.1	Solyc02g092640.3.1	Solyc01g090710.3.1	Solyc07g049280.3.1						Solyc01g088505.1.1	Solyc05g025740.3.1	Solyc03g031740.2.1	Solyc06g071880.3.1
Solyc11g071490.2.1	Solyc03g044140.3.1	Solyc05g056020.3.1	Solyc06g009400.3.1						Solyc01g094350.3.1	Solyc03g117810.3.1	Solyc03g079930.3.1	Solyc11g072290.2.1
Solyc11g020040.2.1	Solyc12g009640.1.1	Solyc06g074650.3.1	Solyc07g017860.3.1						Solyc08g077240.3.1	Solyc12g057070.2.1	Solyc08g016180.3.1	Solyc12g010360.2.1
Solyc12g008360.2.1	Solyc01g098880.3.1	Solyc02g078610.3.1	Solyc04g064500.3.1						Solyc06g071870.3.1	Solyc06g068600.3.1	Solyc01g007740.3.1	Solyc01g008540.3.1
Solyc04g072290.3.1	Solyc12g056230.2.1	Solyc04g082780.3.1	Solyc07g045160.3.1						Solyc07g065650.2.1	Solyc01g005210.3.1	Solyc06g082800.3.1	Solyc06g081980.1.1
Solyc01g104700.3.1	Solyc01g097190.3.1	Solyc10g038120.2.1	Solyc08g016180.3.1						Solyc10g074980.2.1	Solyc07g041900.3.1	Solyc07g006530.3.1	Solyc02g068740.3.1
Solyc05g023800.3.1	Solyc05g013820.3.1	Solyc10g083110.2.1	Solyc10g047950.2.1						Solyc12g098675.1.1	Solyc07g043360.1.1	Solyc11g006660.2.1	Solyc04g014720.3.1
Solyc12g056110.2.1	Solyc03g034200.3.1	Solyc05g007490.3.1	Solyc01g112250.3.1						Solyc12g057070.2.1	Solyc02g087930.3.1	Solyc01g067870.3.1	Solyc02g087930.3.1
Solyc02g081960.3.1	Solyc01g097870.3.1	Solyc12g009890.2.1	Solyc10g074570.2.1						Solyc06g073300.1.1	Solyc05g007560.3.1	Solyc11g010990.2.1	Solyc05g007560.3.1
Solyc06g019170.3.1	Solyc01g014210.1.1	Solyc06g084520.3.1	Solyc06g069530.3.1						Solyc04g074580.1.1	Solyc01g099240.3.1	Solyc05g055210.2.1	Solyc01g095120.3.1
Solyc08g080720.2.1	Solyc08g080570.3.1	Solyc01g111240.3.1	Solyc04g082260.3.1						Solyc04g081150.3.1	Solyc06g071880.3.1	Solyc01g097190.3.1	Solyc11g017250.2.1
Solyc08g008445.1.1	Solyc05g053570.3.1	Solyc12g040790.2.1	Solyc11g011130.2.1						Solyc05g051515.1.1	Solyc05g053310.3.1	Solyc12g056110.2.1	Solyc03g120980.3.1
Solyc04g078920.3.1	Solyc05g053590.3.1	Solyc03g005600.3.1	Solyc08g081730.3.1						Solyc11g010230.2.1	Solyc09g015930.3.1	Solyc07g064270.3.1	Solyc08g067610.3.1
Solyc01g112250.3.1	Solyc05g056350.3.1	Solyc03g110960.3.1	Solyc07g008170.2.1						Solyc11g010240.2.1	Solyc06g066440.3.1	Solyc02g093365.1.1	Solyc08g067620.2.1
Solyc10g074570.2.1	Solyc06g065580.3.1	Solyc06g071960.3.1	Solyc04g081880.3.1						Solyc06g053590.3.1	Solyc01g088800.3.1	Solyc11g020870.2.1	Solyc08g068210.3.1
Solyc02g091490.4.1	Solyc04g054310.3.1	Solyc01g008820.3.1	Solyc06g007200.3.1						Solyc12g038400.2.1	Solyc03g005250.3.1	Solyc01g096040.3.1	Solyc01g107150.3.1
Solyc03g117810.3.1	Solyc07g064270.3.1	Solyc02g093530.3.1	Solyc12g040790.2.1						Solyc01g073970.3.1	Solyc07g063650.3.1	Solyc12g089210.2.1	Solyc11g072645.1.1
Solyc06g068600.3.1	Solyc12g098675.1.1	Solyc06g007980.3.1	Solyc01g094700.3.1						Solyc01g074000.3.1	Solyc12g098210.2.1	Solyc05g055770.3.1	Solyc05g055210.2.1
Solyc10g085920.2.1	Solyc06g062530.3.1	Solyc05g054760.3.1	Solyc09g011660.3.1						Solyc01g074010.3.1	Solyc01g090700.3.1	Solyc02g072130.3.1	Solyc07g006130.2.1
Solyc09g011660.3.1	Solyc09g010520.3.1	Solyc01g102800.3.1	Solyc11g018550.3.1						Solyc01g079110.3.1	Solyc06g073585.1.1	Solyc07g008160.3.1	Solyc10g085200.2.1
Solyc07g042620.3.1	Solyc01g087740.1.1	Solyc11g045120.2.1	Solyc06g084090.3.1						Solyc01g080600.3.1	Solyc02g085780.3.1	Solyc01g090170.3.1	Solyc12g009890.2.1
Solyc03g113730.3.1	Solyc04g014570.3.1	Solyc01g009235.1.1	Solyc09g065755.1.1						Solyc01g086800.3.1	Solyc01g107130.3.1	Solyc07g008880.3.1	Solyc05g005700.3.1
Solyc05g026157.1.1	Solyc03g121910.1.1	Solyc01g088170.4.1	Solyc12g006830.2.1						Solyc01g086820.3.1	Solyc01g094350.3.1	Solyc06g071050.3.1	Solyc04g079270.3.1
Solyc02g085050.3.1	Solyc09g011660.3.1	Solyc01g088200.3.1	Solyc04g016360.3.1						Solyc02g077480.1.1	Solyc10g078960.2.1	Solyc01g105560.3.1	Solyc05g013690.3.1
Solyc01g009280.3.1	Solyc02g088790.3.1	Solyc05g051850.3.1	Solyc06g007360.3.1						Solyc10g008910.1.1	Solyc05g025500.3.1	Solyc12g088730.2.1	Solyc06g062500.3.1
Solyc06g073960.3.1	Solyc02g088550.3.1	Solyc10g081970.2.1	Solyc08g074690.3.1						Solyc12g056540.1.1	Solyc06g050980.3.1	Solyc01g011340.3.1	Solyc04g076230.3.1
Solyc01g016470.3.1	Solyc06g062845.1.1	Solyc10g081980.2.1	Solyc10g079890.2.1						Solyc05g026157.1.1	Solyc02g068750.1.1	Solyc05g006590.3.1	Solyc01g008370.3.1
Solyc03g120010.3.1	Solyc11g065920.2.1	Solyc10g081530.2.1	Solyc02g050205.1.1						Solyc12g040570.1.1	Solyc12g087940.2.1	Solyc06g068650.3.1	Solyc08g081910.3.1
Solyc03g093360.3.1	Solyc11g065930.2.1	Solyc11g071700.2.1	Solyc03g122350.3.1						Solyc05g013820.3.1	Solyc02g091490.4.1	Solyc01g096580.3.1	Solyc08g081900.3.1
Solyc10g079890.2.1	Solyc10g085550.2.1	Solyc08g029160.1.1	Solyc06g068650.3.1						Solyc04g074390.3.1	Solyc07g008550.3.1	Solyc01g096590.3.1	Solyc03g113730.3.1
Solyc04g007750.3.1	Solyc04g007750.3.1	Solyc04g074380.3.1	Solyc05g048760.3.1						Solyc05g013340.3.1	Solyc09g098280.3.1	Solyc02g077740.3.1	Solyc01g081070.3.1
Solyc09g059310.3.1	Solyc03g111797.1.1	Solyc03g121270.3.1	Solyc03g058380.3.1						Solyc01g009420.3.1	Solyc12g098675.1.1	Solyc02g069590.2.1	Solyc08g008445.1.1
Solyc08g076530.3.1	Solyc03g097110.3.1	Solyc11g071800.2.1	Solyc08g008670.3.1						Solyc09g075150.3.1	Solyc04g074390.3.1	Solyc02g079170.3.1	Solyc12g098820.2.1
Solyc04g071540.3.1	Solyc01g096580.3.1	Solyc10g081610.2.1	Solyc04g014250.3.1						Solyc09g075160.3.1	Solyc09g082730.4.1	Solyc09g091740.3.1	Solyc01g096040.3.1
Solyc07g026770.3.1	Solyc01g096590.3.1	Solyc07g019620.2.1	Solyc11g042930.2.1						Solyc07g064270.3.1	Solyc05g007260.3.1	Solyc01g104840.3.1	Solyc12g006380.2.1
Solyc12g008730.2.1	Solyc06g073300.1.1	Solyc12g044690.2.1	Solyc03g033690.2.1						Solyc01g014210.1.1	Solyc03g111310.3.1	Solyc03g115630.3.1	Solyc01g087850.2.1
Solyc12g006540.2.1	Solyc10g075120.2.1	Solyc10g084210.2.1	Solyc01g087850.2.1						Solyc01g096520.3.1	Solyc02g086460.3.1	Solyc09g082990.3.1	Solyc05g009220.3.1
Solyc01g095120.3.1	Solyc11g071700.2.1	Solyc05g050800.3.1	Solyc03g058350.3.1						Solyc02g082920.3.1	Solyc05g056545.1.1	Solyc02g070640.3.1	Solyc06g053590.3.1
Solyc03g121640.3.1	Solyc04g007100.3.1	Solyc04g014460.3.1	Solyc01g005410.3.1						Solyc03g097410.1.1	Solyc01g109150.4.1	Solyc02g070650.2.1	Solyc03g005750.3.1
Solyc06g034020.3.1	Solyc02g086520.3.1	Solyc04g074040.3.1	Solyc01g100970.3.1						Solyc03g083390.3.1	Solyc07g053690.3.1	Solyc08g006820.3.1	Solyc11g012080.2.1
Solyc10g084200.2.1	Solyc07g053690.3.1	Solyc01g112280.3.1	Solyc07g005330.3.1						Solyc05g055210.2.1	Solyc01g095410.3.1	Solyc10g080590.2.1	Solyc02g085420.3.1
Solyc01g090690.3.1	Solyc06g050440.3.1	Solyc08g016420.3.1	Solyc01g107780.3.1						Solyc07g006130.2.1	Solyc07g065660.3.1		Solyc09g061860.3.1
Solyc01g067860.3.1	Solyc02g079500.4.1	Solyc03g118755.1.1	Solyc01g088480.3.1						Solyc12g009890.2.1	Solyc04g008520.3.1		Solyc08g077080.1.1
Solyc12g040580.1.1	Solyc04g047720.3.1	Solyc01g010940.3.1	Solyc03g113730.3.1						Solyc11g008510.2.1	Solyc01g067870.3.1		Solyc09g082860.3.1
Solyc07g043670.1.1	Solyc06g005350.3.1	Solyc06g050130.3.1	Solyc02g078940.3.1						Solyc07g063650.3.1	Solyc03g111120.3.1		Solyc07g043420.3.1
Solyc11g044750.2.1	Solyc08g075780.3.1	Solyc04g077615.1.1	Solyc08g078850.3.1						Solyc01g005410.3.1	Solyc01g112020.3.1		Solyc12g097080.2.1
Solyc11g011340.2.1	Solyc12g096120.2.1	Solyc04g077670.3.1	Solyc11g013170.2.1						Solyc01g096580.3.1	Solyc03g083390.3.1		Solyc01g101040.3.1
Solyc03g120670.3.1	Solyc10g078490.2.1	Solyc02g086520.3.1	Solyc05g056390.2.1						Solyc01g096590.3.1	Solyc01g102800.3.1		Solyc04g005690.3.1
Solyc05g054070.3.1	Solyc11g069180.2.1	Solyc03g112910.3.1	Solyc07g008800.3.1						Solyc12g099820.1.1	Solyc01g028860.3.1		Solyc05g013820.3.1
Solyc09g015930.3.1	Solyc09g011570.3.1	Solyc06g007340.3.1	Solyc06g082995.1.1						Solyc01g099830.3.1	Solyc10g006980.3.1		Solyc12g018990.2.1
Solyc01g104685.1.1	Solyc06g074670.3.1	Solyc03g115650.3.1	Solyc11g072290.2.1						Solyc02g091560.3.1	Solyc11g012160.2.1		Solyc02g081960.3.1
Solyc10g012370.3.1	Solyc03g120040.3.1	Solyc11g069410.2.1	Solyc06g071050.3.1						Solyc02g070640.3.1	Solyc12g040570.1.1		Solyc09g089830.3.1
Solyc02g031860.3.1	Solyc08g065640.3.1	Solyc01g097520.3.1	Solyc01g095410.3.1						Solyc02g070650.2.1	Solyc11g012080.2.1		Solyc02g090910.3.1
Solyc10g080580.1.1	Solyc12g087940.2.1	Solyc03g032070.3.1	Solyc09g065900.3.1						Solyc01g095200.3.1	Solyc11g072645.1.1		Solyc04g050240.3.1
Solyc04g014720.3.1	Solyc03g112660.3.1	Solyc09g009030.3.1	Solyc02g090860.3.1						Solyc06g071880.3.1	Solyc11g020870.2.1		Solyc01g096580.3.1
Solyc05g055880.3.1	Solyc01g098900.3.1	Solyc10g050860.2.1	Solyc03g117870.3.1						Solyc10g062160.2.1	Solyc10g062340.2.1		Solyc01g096590.3.1
Solyc03g006510.3.1	Solyc11g020040.2.1	Solyc04g051200.2.1	Solyc06g082130.3.1						Solyc12g017460.1.1	Solyc04g015680.3.1		Solyc02g071475.1.1
Solyc06g065590.3.1	Solyc06g084760.2.1	Solyc04g064710.3.1	Solyc06g083530.3.1						Solyc06g048410.3.1	Solyc10g085920.2.1		Solyc04g074380.3.1
Solyc07g006890.1.1	Solyc07g062510.2.1	Solyc02g071170.3.1	Solyc01g111650.3.1						Solyc07g056430.3.1	Solyc09g074300.1.1		Solyc04g074390.3.1
Solyc02g091560.3.1	Solyc07g062520.3.1	Solyc06g060850.3.1	Solyc04g080760.3.1						Solyc07g056460.3.1	Solyc12g089210.2.1		Solyc10g055230.1.1
Solyc10g085200.2.1	Solyc04g016360.3.1	Solyc09g007230.3.1	Solyc07g008610.2.1						Solyc04g054690.3.1	Solyc01g102830.3.1		Solyc02g093365.1.1
Solyc07g043560.3.1	Solyc03g119200.3.1	Solyc11g069340.2.1	Solyc01g108860.3.1						Solyc06g036050.3.1	Solyc03g121700.3.1		Solyc02g089720.2.1
Solyc05g010475.1.1	Solyc09g075280.2.1	Solyc01g098550.3.1	Solyc10g086550.2.1						Solyc01g080230.3.1	Solyc03g082720.3.1		Solyc12g096590.2.1
Solyc05g009220.3.1	Solyc07g056370.3.1	Solyc08g016170.3.1	Solyc09g010950.3.1						Solyc09g065830.3.1	Solyc04g054310.3.1		Solyc07g062970.3.1
Solyc01g094560.3.1	Solyc03g113490.3.1	Solyc01g096060.3.1	Solyc08g082850.3.1						Solyc09g092680.3.1	Solyc10g086550.2.1		Solyc04g049070.3.1
Solyc03g025520.3.1	Solyc11g071620.3.1	Solyc05g053570.3.1	Solyc11g008510.2.1						Solyc02g085780.3.1	Solyc09g010950.3.1		Solyc10g038120.2.1
Solyc06g036050.3.1	Solyc04g015585.1.1	Solyc05g053590.3.1	Solyc07g056510.3.1						Solyc04g076320.3.1	Solyc03g120540.3.1		Solyc05g005510.3.1
Solyc12g009400.2.1	Solyc10g080190.1.1	Solyc05g053600.3.1	Solyc04g015585.1.1						Solyc10g005100.3.1	Solyc05g005510.3.1		Solyc11g005150.2.1
Solyc12g009410.2.1	Solyc09g011670.3.1	Solyc03g097020.3.1	Solyc10g080190.1.1						Solyc04g015220.3.1	Solyc02g081960.3.1		Solyc01g090170.3.1
Solyc01g111650.3.1	Solyc09g092430.3.1	Solyc08g006790.3.1	Solyc06g065590.3.1						Solyc04g016230.3.1	Solyc09g065830.3.1		Solyc04g008310.2.1
Solyc01g111640.3.1	Solyc12g042380.2.1	Solyc06g084440.3.1	Solyc05g006730.3.1						Solyc01g112020.3.1	Solyc06g008170.3.1		Solyc09g011520.3.1
Solyc06g082100.3.1	Solyc04g054480.3.1	Solyc05g046210.2.1	Solyc09g008670.3.1						Solyc02g078990.3.1	Solyc06g083780.3.1		Solyc01g102800.3.1
Solyc07g063650.3.1	Solyc03g118755.1.1	Solyc04g056270.3.1	Solyc01g006825.1.1						Solyc03g093970.3.1	Solyc09g072870.3.1		Solyc07g045540.3.1
Solyc09g065830.3.1	Solyc11g043210.2.1	Solyc07g045160.3.1	Solyc02g070210.3.1						Solyc09g089780.3.1	Solyc09g090610.3.1		Solyc02g085780.3.1
Solyc11g071700.2.1	Solyc05g018615.1.1	Solyc06g005370.3.1	Solyc12g044720.2.1						Solyc09g089800.2.1	Solyc08g068210.3.1		Solyc06g069530.3.1
Solyc08g069110.3.1	Solyc06g036050.3.1	Solyc12g019460.2.1	Solyc12g089210.2.1						Solyc02g062700.3.1	Solyc06g060850.3.1		Solyc11g020300.2.1
Solyc11g070030.2.1	Solyc01g095410.3.1	Solyc12g045030.2.1	Solyc02g064670.1.1						Solyc07g065030.3.1	Solyc01g104840.3.1		Solyc12g044860.2.1
Solyc12g097080.2.1	Solyc11g071600.2.1	Solyc08g077080.1.1	Solyc07g045540.3.1						Solyc12g006380.2.1	Solyc07g062810.3.1		Solyc02g077740.3.1
Solyc04g008310.2.1	Solyc09g065830.3.1	Solyc03g120980.3.1	Solyc10g005100.3.1						Solyc10g007760.3.1	Solyc12g019310.2.1		Solyc01g020470.2.1
Solyc07g056430.3.1	Solyc01g096040.3.1	Solyc08g067610.3.1	Solyc10g055580.2.1						Solyc01g108340.3.1	Solyc09g010930.3.1		Solyc03g020010.1.1
Solyc07g056460.3.1	Solyc07g065230.1.1	Solyc08g067620.2.1	Solyc08g008340.3.1						Solyc12g042060.2.1	Solyc02g089720.2.1		Solyc01g088505.1.1
Solyc10g055230.1.1	Solyc05g052310.3.1	Solyc10g078690.2.1	Solyc07g039450.3.1						Solyc06g072510.3.1	Solyc07g064240.3.1		Solyc01g108150.3.1
Solyc10g038120.2.1	Solyc12g099290.2.1	Solyc04g072060.3.1	Solyc05g032820.2.1						Solyc06g008170.3.1	Solyc06g008120.1.1		Solyc01g111640.3.1
Solyc08g082010.3.1	Solyc01g090170.3.1	Solyc10g084240.2.1	Solyc06g075470.2.1						Solyc06g083780.3.1	Solyc03g111840.3.1		Solyc01g111650.3.1
Solyc04g081740.3.1	Solyc03g121360.1.1	Solyc02g091560.3.1	Solyc01g111640.3.1						Solyc09g072870.3.1	Solyc01g096780.3.1		Solyc10g080480.2.1
Solyc05g006730.3.1	Solyc06g062510.3.1	Solyc03g044150.3.1	Solyc10g055570.2.1						Solyc09g090610.3.1	Solyc01g101070.3.1		Solyc01g010360.3.1
Solyc01g095200.3.1	Solyc11g071610.2.1	Solyc12g097080.2.1	Solyc12g094460.2.1						Solyc09g007850.3.1	Solyc08g077080.1.1		Solyc05g012420.3.1
Solyc05g006750.3.1	Solyc02g093630.3.1	Solyc06g063090.3.1	Solyc08g065490.3.1						Solyc01g099240.3.1			Solyc03g112850.3.1
Solyc07g043420.3.1	Solyc09g010400.3.1	Solyc01g009050.3.1	Solyc03g121640.3.1						Solyc03g116620.3.1			Solyc06g071530.3.1
Solyc08g074682.1.1	Solyc12g057070.2.1	Solyc02g093630.3.1	Solyc09g009030.3.1						Solyc01g098610.3.1			Solyc07g047740.3.1
Solyc07g042570.3.1	Solyc10g079200.2.1	Solyc01g109580.3.1	Solyc05g053830.3.1						Solyc06g084210.3.1			Solyc02g091900.3.1
Solyc08g081910.3.1	Solyc09g010930.3.1	Solyc01g102380.4.1	Solyc05g051250.3.1						Solyc08g008445.1.1			Solyc07g049240.3.1
Solyc08g081900.3.1	Solyc03g007740.3.1	Solyc01g095120.3.1	Solyc12g042060.2.1						Solyc08g075780.3.1			Solyc08g068370.3.1
Solyc05g055210.2.1	Solyc01g110130.3.1	Solyc10g079470.3.1	Solyc05g053310.3.1						Solyc12g096120.2.1			Solyc07g053030.3.1
Solyc07g006130.2.1	Solyc02g050205.1.1	Solyc09g065900.3.1	Solyc05g054980.3.1						Solyc11g027870.2.1			Solyc08g075780.3.1
Solyc01g109620.3.1	Solyc12g042950.2.1	Solyc04g064870.3.1	Solyc01g097890.2.1						Solyc01g090690.3.1			Solyc12g096120.2.1
Solyc10g051350.2.1	Solyc09g064590.3.1	Solyc02g049070.3.1	Solyc05g055310.3.1									Solyc05g052070.3.1
Solyc06g075470.2.1	Solyc05g055210.2.1	Solyc09g008670.3.1	Solyc10g009410.1.1									Solyc12g042060.2.1
Solyc09g061620.3.1	Solyc01g097970.3.1	Solyc01g098900.3.1	Solyc04g074380.3.1									Solyc07g052550.2.1
Solyc02g069150.3.1	Solyc07g006130.2.1	Solyc08g082760.3.1	Solyc01g098700.3.1									Solyc08g077510.3.1
Solyc08g006605.1.1	Solyc08g066110.3.1	Solyc02g080790.3.1	Solyc04g074390.3.1									Solyc05g054710.3.1
Solyc06g083530.3.1	Solyc07g052240.3.1	Solyc05g050200.3.1	Solyc02g093640.3.1									Solyc08g006720.3.1
Solyc11g066270.2.1	Solyc05g048760.3.1	Solyc05g055730.3.1	Solyc10g037950.2.1									Solyc06g066440.3.1
Solyc07g043500.1.1	Solyc06g053480.3.1	Solyc11g013000.2.1	Solyc01g100050.3.1									Solyc11g008510.2.1
Solyc02g049070.3.1	Solyc03g096540.3.1	Solyc01g016470.3.1	Solyc08g006720.3.1									Solyc08g068330.3.1
Solyc03g119200.3.1	Solyc02g091560.3.1	Solyc05g056350.3.1	Solyc03g032000.3.1									Solyc10g084640.1.1
Solyc06g068650.3.1	Solyc02g087930.3.1	Solyc03g121830.1.1	Solyc04g054690.3.1									Solyc01g096780.3.1
Solyc02g093640.3.1	Solyc05g007560.3.1	Solyc08g075780.3.1	Solyc10g086090.2.1									Solyc12g055830.2.1
Solyc01g109655.1.1	Solyc03g044660.3.1	Solyc12g096120.2.1	Solyc12g040570.1.1									Solyc07g065660.3.1
Solyc01g102830.3.1	Solyc12g010360.2.1	Solyc05g026157.1.1	Solyc05g007490.3.1									Solyc05g026157.1.1
Solyc07g049280.3.1	Solyc02g092300.1.1	Solyc06g005350.3.1	Solyc02g081960.3.1									Solyc09g061620.3.1
Solyc07g065030.3.1	Solyc03g112770.3.1	Solyc02g091900.3.1	Solyc04g005690.3.1									Solyc04g071565.1.1
Solyc10g084640.1.1	Solyc06g048430.3.1	Solyc01g111650.3.1	Solyc01g079820.3.1									Solyc01g102830.3.1
Solyc12g089210.2.1	Solyc07g066580.3.1	Solyc01g097190.3.1	Solyc11g008280.2.1									Solyc06g065590.3.1
Solyc11g072645.1.1	Solyc06g076150.3.1	Solyc01g111640.3.1	Solyc05g043430.3.1									Solyc09g057670.3.1
Solyc04g009350.3.1	Solyc08g082760.3.1	Solyc02g078900.3.1	Solyc01g074010.3.1									Solyc08g068690.1.1
Solyc05g050200.3.1	Solyc06g062590.3.1	Solyc12g008470.2.1	Solyc05g007470.3.1									Solyc08g068710.1.1
Solyc02g081970.3.1	Solyc02g086610.3.1	Solyc09g089780.3.1	Solyc01g073970.3.1									Solyc08g068730.1.1
Solyc12g040570.1.1	Solyc06g009400.3.1	Solyc04g016360.3.1	Solyc01g074000.3.1									Solyc05g053230.3.1
Solyc10g086550.2.1	Solyc07g039450.3.1	Solyc06g073580.3.1	Solyc01g079110.3.1									Solyc02g081990.3.1
Solyc09g010950.3.1	Solyc11g008780.2.1	Solyc04g074390.3.1	Solyc01g080600.3.1									Solyc09g089780.3.1
Solyc07g008880.3.1	Solyc01g094930.3.1	Solyc04g039670.3.1	Solyc01g086800.3.1									Solyc10g007180.2.1
Solyc05g032820.2.1	Solyc05g005510.3.1	Solyc07g066270.3.1	Solyc01g086820.3.1									Solyc03g025950.3.1
Solyc01g099410.3.1	Solyc01g104840.3.1	Solyc07g045540.3.1	Solyc02g077480.1.1									Solyc06g074820.3.1
Solyc01g096435.1.1	Solyc01g103540.3.1	Solyc11g008770.2.1	Solyc10g008910.1.1									Solyc12g096760.2.1
Solyc03g097470.3.1	Solyc03g097840.3.1	Solyc02g086970.3.1	Solyc12g056540.1.1									Solyc10g081440.2.1
Solyc02g091190.3.1	Solyc07g066270.3.1	Solyc05g056570.3.1	Solyc09g011600.3.1									Solyc08g074410.3.1
Solyc06g066060.3.1	Solyc01g099240.3.1	Solyc06g069530.3.1	Solyc01g094030.3.1									Solyc02g087250.3.1
Solyc08g061000.3.1	Solyc06g072510.3.1	Solyc07g042620.3.1	Solyc06g008170.3.1									Solyc01g080230.3.1
Solyc06g083030.3.1	Solyc12g095860.2.1	Solyc02g031860.3.1	Solyc06g083780.3.1									Solyc08g007610.1.1
Solyc08g044510.3.1	Solyc11g044750.2.1	Solyc01g099830.3.1	Solyc09g072870.3.1									Solyc04g054180.3.1
Solyc06g076780.3.1	Solyc08g066330.2.1	Solyc02g070780.3.1	Solyc09g090610.3.1									Solyc09g061230.3.1
Solyc10g084210.2.1	Solyc11g070140.2.1	Solyc10g047000.2.1	Solyc09g005720.3.1									Solyc07g041900.3.1
Solyc10g007180.2.1	Solyc07g039330.3.1	Solyc11g027870.2.1	Solyc05g009220.3.1									Solyc06g060420.3.1
Solyc08g068210.3.1	Solyc08g082430.3.1	Solyc05g054980.3.1	Solyc05g055770.3.1									Solyc08g076970.3.1
Solyc03g082600.3.1	Solyc06g075810.3.1	Solyc09g011600.3.1	Solyc01g010360.3.1									Solyc02g082460.3.1
Solyc10g078690.2.1	Solyc04g056270.3.1	Solyc11g069370.2.1	Solyc05g012420.3.1									Solyc03g032210.3.1
Solyc08g082620.3.1	Solyc11g069370.2.1	Solyc07g049280.3.1	Solyc04g076320.3.1									Solyc07g056500.3.1
Solyc11g065490.2.1	Solyc12g018990.2.1	Solyc01g079820.3.1	Solyc10g005590.3.1									Solyc06g082260.3.1
Solyc08g076540.3.1	Solyc03g113730.3.1	Solyc04g074910.3.1	Solyc02g089720.2.1									Solyc04g064760.3.1
Solyc05g054710.3.1	Solyc03g007610.3.1	Solyc11g069090.2.1	Solyc07g043360.1.1									Solyc09g065900.3.1
Solyc06g009830.3.1	Solyc03g097680.3.1	Solyc03g121980.3.1	Solyc04g078380.2.1									Solyc02g091560.3.1
Solyc05g054760.3.1	Solyc07g008170.2.1	Solyc01g106480.3.1	Solyc04g050240.3.1									Solyc09g089680.3.1
Solyc02g070790.3.1	Solyc01g110360.3.1	Solyc05g054810.3.1	Solyc04g039670.3.1									Solyc01g008650.3.1
Solyc06g074430.3.1	Solyc02g084440.3.1	Solyc01g066840.3.1	Solyc02g070780.3.1									Solyc02g085660.1.1
Solyc04g025540.3.1	Solyc02g071180.3.1	Solyc12g088760.1.1	Solyc10g086220.2.1									Solyc09g007850.3.1
Solyc05g005780.3.1	Solyc08g077220.3.1	Solyc10g081100.2.1	Solyc01g102660.3.1									Solyc11g011340.2.1
Solyc10g076190.2.1	Solyc09g020130.3.1	Solyc07g064970.3.1	Solyc05g049980.3.1									Solyc11g069410.2.1
Solyc05g056550.3.1	Solyc10g081440.2.1	Solyc01g096670.3.1	Solyc01g112020.3.1									Solyc04g008810.3.1
Solyc10g047630.2.1	Solyc04g082260.3.1	Solyc06g072300.3.1	Solyc07g055860.3.1									Solyc02g078900.3.1
Solyc06g053460.2.1	Solyc04g074360.2.1	Solyc08g068210.3.1	Solyc03g005260.3.1									Solyc10g080440.2.1
Solyc04g007860.3.1	Solyc02g091490.4.1	Solyc01g107150.3.1	Solyc01g108340.3.1									Solyc01g009100.3.1
Solyc06g072300.3.1	Solyc09g075150.3.1	Solyc12g011160.2.1	Solyc02g069150.3.1									Solyc04g072660.3.1
Solyc11g007960.2.1	Solyc09g075160.3.1	Solyc04g073970.3.1	Solyc09g005110.3.1									Solyc11g071490.2.1
Solyc05g012080.3.1	Solyc02g085730.3.1	Solyc02g078260.3.1	Solyc10g055200.1.1									Solyc02g085730.3.1
Solyc04g071320.3.1	Solyc06g048410.3.1	Solyc12g049270.2.1	Solyc02g062810.3.1									Solyc08g006480.3.1
Solyc10g079130.2.1	Solyc01g095200.3.1	Solyc11g020870.2.1	Solyc03g093970.3.1									Solyc06g060790.1.1
Solyc04g009410.3.1	Solyc01g108340.3.1	Solyc11g042610.2.1	Solyc01g016470.3.1									Solyc08g075360.2.1
Solyc01g096040.3.1	Solyc11g017250.2.1	Solyc02g070640.3.1	Solyc09g090190.3.1									Solyc06g083440.3.1
Solyc01g103940.3.1	Solyc01g005410.3.1	Solyc02g070650.2.1	Solyc03g005600.3.1									Solyc02g079500.4.1
Solyc01g091730.3.1	Solyc04g039670.3.1	Solyc01g091370.3.1	Solyc11g012420.2.1									Solyc01g101070.3.1
Solyc10g081610.2.1	Solyc01g109140.3.1	Solyc09g091670.3.1	Solyc01g110130.3.1									Solyc03g095470.3.1
Solyc08g016170.3.1	Solyc12g056110.2.1	Solyc01g097540.3.1	Solyc04g047770.3.1									Solyc01g008290.3.1
Solyc11g073250.2.1	Solyc07g065660.3.1	Solyc04g071340.4.1	Solyc12g056110.2.1									Solyc04g011360.3.1
Solyc11g073260.2.1	Solyc09g005720.3.1	Solyc05g056270.3.1	Solyc02g049070.3.1									Solyc12g014310.2.1
Solyc03g111850.3.1	Solyc02g094200.3.1	Solyc06g076430.3.1	Solyc12g008360.2.1									Solyc11g065920.2.1
Solyc11g068540.2.1	Solyc03g116620.3.1	Solyc10g018350.2.1	Solyc04g079270.3.1									Solyc09g082970.3.1
Solyc04g008490.2.1	Solyc07g052530.3.1	Solyc06g065590.3.1	Solyc03g117780.2.1									Solyc01g110520.3.1
Solyc03g095470.3.1	Solyc07g052540.3.1	Solyc09g092680.3.1	Solyc08g080680.3.1									Solyc04g051200.2.1
Solyc06g074780.1.1	Solyc07g052550.2.1	Solyc12g087940.2.1	Solyc12g014230.2.1									Solyc08g008340.3.1
Solyc08g014420.3.1	Solyc09g009890.3.1	Solyc06g066790.3.1	Solyc03g094010.3.1									Solyc04g016360.3.1
Solyc12g019460.2.1	Solyc01g081520.3.1	Solyc02g068150.3.1	Solyc12g020050.2.1									Solyc04g016350.2.1
Solyc03g096920.3.1	Solyc04g008520.3.1	Solyc10g083300.2.1	Solyc05g013690.3.1									Solyc10g086510.2.1
Solyc12g096760.2.1	Solyc08g008670.3.1	Solyc06g084210.3.1	Solyc01g009380.3.1									Solyc04g077040.3.1
Solyc01g098880.3.1	Solyc01g100970.3.1	Solyc06g007520.3.1	Solyc02g088930.3.1									Solyc07g056430.3.1
Solyc10g009220.3.1	Solyc04g010220.3.1	Solyc06g082650.3.1	Solyc03g120010.3.1									Solyc07g056460.3.1
Solyc06g071880.3.1	Solyc04g072290.3.1	Solyc06g082670.3.1	Solyc11g012770.2.1									Solyc05g056290.3.1
Solyc08g075780.3.1	Solyc01g108660.3.1	Solyc01g094350.3.1	Solyc08g080410.3.1									Solyc10g049620.2.1
Solyc12g096120.2.1	Solyc02g081960.3.1	Solyc11g072550.2.1	Solyc03g025950.3.1									Solyc06g073560.3.1
Solyc12g014310.2.1	Solyc04g005690.3.1	Solyc01g079950.3.1	Solyc05g013850.2.1									Solyc09g011540.2.1
Solyc08g008050.3.1	Solyc07g062490.1.1	Solyc03g115760.3.1	Solyc03g115760.3.1									Solyc02g086970.3.1
Solyc08g066740.3.1	Solyc04g049630.3.1	Solyc06g082100.3.1	Solyc06g053590.3.1									Solyc03g121700.3.1
Solyc02g082540.3.1	Solyc01g008540.3.1	Solyc04g076820.1.1	Solyc10g081530.2.1									Solyc07g043150.1.1
Solyc11g020030.2.1	Solyc02g031860.3.1	Solyc07g056140.3.1	Solyc08g074410.3.1									Solyc05g018615.1.1
Solyc01g109960.3.1	Solyc12g089210.2.1	Solyc04g071320.3.1	Solyc03g120670.3.1									Solyc11g010990.2.1
Solyc01g088800.3.1	Solyc06g071050.3.1	Solyc03g121700.3.1	Solyc06g007610.2.1									Solyc09g009700.3.1
Solyc04g058090.3.1	Solyc07g063650.3.1	Solyc04g010070.3.1	Solyc06g052080.3.1									Solyc10g082030.2.1
Solyc02g084360.3.1	Solyc06g009750.3.1	Solyc07g055860.3.1	Solyc02g085730.3.1									Solyc01g006825.1.1
Solyc04g081090.3.1	Solyc03g033690.2.1	Solyc04g014670.3.1	Solyc06g007520.3.1
Solyc10g054560.2.1	Solyc01g080530.3.1	Solyc07g065900.3.1	Solyc06g082650.3.1
Solyc10g054570.2.1	Solyc03g115630.3.1	Solyc07g065490.3.1	Solyc06g082670.3.1
Solyc10g054590.2.1	Solyc04g074390.3.1	Solyc01g102510.3.1	Solyc06g009750.3.1
Solyc00g282510.2.1	Solyc03g044000.1.1	Solyc01g091730.3.1	Solyc04g073970.3.1
Solyc10g011920.2.1	Solyc02g092430.1.1	Solyc02g084690.3.1	Solyc01g079880.3.1
Solyc01g088610.3.1	Solyc02g078900.3.1	Solyc07g066470.3.1	Solyc03g119080.4.1
Solyc01g100050.3.1	Solyc03g111840.3.1	Solyc06g082800.3.1	Solyc03g096810.3.1
Solyc02g088930.3.1	Solyc06g008120.1.1	Solyc07g043460.3.1	Solyc01g103940.3.1
Solyc10g008950.3.1	Solyc05g054980.3.1	Solyc10g007350.3.1	Solyc03g098290.3.1
Solyc02g087250.3.1	Solyc01g073970.3.1	Solyc11g062440.2.1	Solyc07g065490.3.1
Solyc01g095620.3.1	Solyc01g074000.3.1	Solyc08g005970.3.1	Solyc06g071880.3.1
Solyc06g071550.3.1	Solyc01g074010.3.1	Solyc12g010520.2.1	Solyc01g098880.3.1
Solyc07g008350.3.1	Solyc01g079110.3.1	Solyc08g068690.1.1	Solyc08g006760.3.1
Solyc02g032820.3.1	Solyc01g080600.3.1	Solyc08g068730.1.1	Solyc08g006770.3.1
Solyc03g096680.2.1	Solyc01g086800.3.1	Solyc08g081730.3.1	Solyc03g110960.3.1
Solyc12g005030.2.1	Solyc01g086820.3.1	Solyc05g013690.3.1	Solyc06g071960.3.1
Solyc07g007030.1.1	Solyc02g077480.1.1	Solyc12g008360.2.1	Solyc10g079470.3.1
Solyc09g015650.3.1	Solyc10g008910.1.1	Solyc09g005810.3.1	Solyc06g009820.3.1
Solyc04g074040.3.1	Solyc12g056540.1.1	Solyc09g005523.1.1	Solyc10g084670.2.1
Solyc08g077780.3.1	Solyc01g099830.3.1	Solyc09g005530.3.1	Solyc06g062500.3.1
Solyc05g048760.3.1	Solyc01g010360.3.1	Solyc06g066800.2.1	Solyc10g006400.3.1
Solyc08g008670.3.1	Solyc05g012420.3.1	Solyc04g077040.3.1	Solyc10g081610.2.1
Solyc01g006825.1.1	Solyc03g042560.2.1	Solyc01g107750.3.1	Solyc02g086730.2.1
Solyc02g064700.3.1	Solyc06g053670.1.1	Solyc12g095860.2.1	Solyc01g110520.3.1
Solyc05g021100.2.1	Solyc12g005030.2.1	Solyc11g011130.2.1	Solyc04g054180.3.1
Solyc08g061920.2.1	Solyc01g112250.3.1	Solyc12g014290.2.1	Solyc04g055200.3.1
Solyc02g087930.3.1	Solyc01g102590.3.1	Solyc09g089830.3.1	Solyc06g050130.3.1
Solyc05g007560.3.1	Solyc08g008445.1.1	Solyc07g062400.3.1	Solyc01g091370.3.1
Solyc04g007120.3.1	Solyc07g056140.3.1	Solyc10g007070.3.1	Solyc06g048410.3.1
Solyc01g006900.3.1	Solyc10g084210.2.1	Solyc02g076990.3.1	Solyc06g050400.2.1
Solyc05g013820.3.1	Solyc04g026380.3.1	Solyc01g067720.3.1	Solyc11g020030.2.1
Solyc02g072130.3.1	Solyc05g013340.3.1	Solyc01g090350.3.1	Solyc02g082880.2.1
Solyc11g068640.2.1	Solyc02g064700.3.1	Solyc01g099410.3.1	Solyc06g069020.3.1
Solyc02g071170.3.1	Solyc02g085780.3.1	Solyc02g077010.1.1	Solyc01g079980.3.1
Solyc05g015390.3.1	Solyc12g097080.2.1	Solyc04g054310.3.1	Solyc01g011340.3.1
Solyc08g016420.3.1	Solyc01g102510.3.1	Solyc11g070030.2.1	Solyc05g006590.3.1
Solyc04g007280.3.1	Solyc07g056510.3.1	Solyc10g074980.2.1	Solyc07g042570.3.1
Solyc11g068510.2.1	Solyc01g088800.3.1	Solyc01g090910.3.1	Solyc04g053080.3.1
Solyc12g096590.2.1	Solyc08g006605.1.1	Solyc08g076530.3.1	Solyc02g084360.3.1
Solyc03g117020.3.1	Solyc05g026157.1.1	Solyc01g081070.3.1	Solyc04g081090.3.1
Solyc03g097410.1.1	Solyc12g040570.1.1	Solyc12g056940.2.1	Solyc10g054560.2.1
Solyc01g094030.3.1	Solyc02g062700.3.1	Solyc07g007510.3.1	Solyc10g054570.2.1
Solyc12g044600.3.1	Solyc02g068450.3.1	Solyc09g061620.3.1	Solyc10g054590.2.1
Solyc04g047770.3.1	Solyc10g081310.2.1	Solyc02g092970.3.1	Solyc01g102380.4.1
Solyc08g068330.3.1	Solyc01g006430.3.1	Solyc08g075400.3.1	Solyc12g098820.2.1
Solyc04g055200.3.1	Solyc05g055730.3.1	Solyc01g098700.3.1	Solyc12g100120.2.1
Solyc10g079470.3.1	Solyc04g074580.1.1	Solyc02g085420.3.1	Solyc11g017300.2.1
Solyc05g046210.2.1	Solyc04g081150.3.1	Solyc01g099240.3.1	Solyc02g093340.3.1
Solyc11g011880.2.1	Solyc05g051515.1.1	Solyc01g094560.3.1	Solyc11g066680.1.1
Solyc07g006800.1.1	Solyc11g010230.2.1	Solyc03g025520.3.1	Solyc08g014330.3.1
Solyc10g062160.2.1	Solyc11g010240.2.1	Solyc05g055210.2.1	Solyc07g064270.3.1
Solyc07g008160.3.1	Solyc08g008340.3.1	Solyc07g006130.2.1	Solyc12g049270.2.1
Solyc04g015620.3.1	Solyc12g038400.2.1	Solyc03g031670.3.1	Solyc02g091900.3.1
Solyc05g005510.3.1	Solyc08g065900.3.1	Solyc03g097680.3.1	Solyc03g083900.3.1
Solyc01g108840.3.1	Solyc07g065490.3.1	Solyc08g074410.3.1	Solyc02g093630.3.1
Solyc12g094620.2.1	Solyc11g070120.2.1	Solyc12g005030.2.1	Solyc04g026380.3.1
Solyc02g090390.3.1	Solyc01g094237.1.1	Solyc12g042060.2.1	Solyc05g013340.3.1
Solyc07g045160.3.1	Solyc10g007760.3.1	Solyc01g104840.3.1	Solyc07g008880.3.1
Solyc09g091440.3.1	Solyc07g065650.2.1	Solyc12g098980.2.1	Solyc04g026020.3.1
Solyc01g096780.3.1	Solyc02g085833.1.1	Solyc08g065550.1.1	Solyc05g018615.1.1
Solyc02g071700.3.1	Solyc01g112280.3.1	Solyc02g082180.3.1	Solyc01g094350.3.1
Solyc04g016360.3.1	Solyc03g020010.1.1	Solyc12g098740.2.1	Solyc02g085780.3.1
Solyc07g056140.3.1	Solyc09g010750.2.1	Solyc02g078990.3.1	Solyc06g076150.3.1
Solyc03g112770.3.1	Solyc08g080680.3.1	Solyc02g092300.1.1	Solyc12g097080.2.1
Solyc03g098290.3.1	Solyc06g065950.3.1	Solyc04g009350.3.1	Solyc03g042560.2.1
Solyc11g069410.2.1	Solyc05g007260.3.1	Solyc01g006825.1.1	Solyc03g097020.3.1
Solyc02g070180.2.1	Solyc01g067740.3.1	Solyc10g081310.2.1	Solyc12g098980.2.1
Solyc07g021540.3.1	Solyc05g009890.1.1	Solyc08g007420.3.1	Solyc03g123800.2.1
Solyc07g040900.2.1	Solyc04g063230.3.1	Solyc08g078850.3.1	Solyc06g084440.3.1
Solyc01g107130.3.1	Solyc09g092680.3.1	Solyc06g007710.3.1	Solyc08g008445.1.1
Solyc02g084690.3.1	Solyc08g075360.2.1	Solyc03g005227.1.1	Solyc04g008310.2.1
Solyc03g111840.3.1	Solyc03g019690.1.1	Solyc09g074300.1.1	Solyc12g038400.2.1
Solyc02g078990.3.1	Solyc02g069800.1.1	Solyc09g082710.3.1	Solyc04g076230.3.1
Solyc04g014990.2.1	Solyc01g112150.3.1	Solyc03g005680.3.1	Solyc01g096580.3.1
Solyc12g055830.2.1	Solyc11g006465.1.1	Solyc05g005700.3.1	Solyc01g096590.3.1
Solyc02g085780.3.1	Solyc11g008770.2.1	Solyc02g070180.2.1	Solyc05g050200.3.1
Solyc01g097190.3.1	Solyc03g111340.3.1	Solyc06g076150.3.1	Solyc05g026157.1.1
Solyc06g008170.3.1	Solyc10g076610.2.1	Solyc05g024415.1.1	Solyc07g006530.3.1
Solyc06g083780.3.1	Solyc05g054240.3.1	Solyc12g038400.2.1	Solyc06g084760.2.1
Solyc09g072870.3.1	Solyc02g062510.3.1	Solyc01g102590.3.1	Solyc07g062510.2.1
Solyc09g090610.3.1	Solyc06g036350.3.1	Solyc07g056510.3.1	Solyc07g062520.3.1
Solyc09g056380.1.1	Solyc12g096520.2.1	Solyc05g048850.3.1	Solyc05g053230.3.1
Solyc09g010930.3.1	Solyc08g082620.3.1	Solyc01g091310.3.1	Solyc04g051200.2.1
Solyc09g009210.3.1	Solyc02g077000.3.1	Solyc05g010300.3.1	Solyc09g065830.3.1
Solyc11g008340.2.1	Solyc03g045050.3.1	Solyc09g075680.1.1	Solyc12g095860.2.1
Solyc02g062810.3.1	Solyc03g120090.1.1	Solyc06g008120.1.1	Solyc10g009180.3.1
Solyc03g093970.3.1	Solyc03g118270.1.1	Solyc06g083530.3.1	Solyc05g054965.1.1
Solyc04g082780.3.1	Solyc01g009400.3.1	Solyc06g068650.3.1	Solyc01g096830.3.1
Solyc09g089790.3.1	Solyc09g011620.1.1	Solyc06g072230.1.1	Solyc03g020010.1.1
Solyc12g038400.2.1	Solyc10g085920.2.1
Solyc04g016240.3.1	Solyc12g010520.2.1
Solyc06g063090.3.1	Solyc07g008780.3.1
Solyc07g009160.3.1	Solyc05g007470.3.1
[truncated: 380 more rows]
