# Supplementary material for: Proteomic Dynamics in the Interaction of Susceptible and Resistant Tomato Cultivars and Potato Cyst Nematodes
Source: Int J Mol Sci. 2025 Mar 20;26(6):2823. doi: 10.3390/ijms26062823 (PMC11943225; doi:10.3390/ijms26062823)
Supplement: Supplementary file 1 [file ijms-26-02823-s001.zip › Supplementary Table S3.xlsx]

## Sheet: S Fig Caption
HeatMap with GO terms:
Row AgriGO results including Biological Process, Molecular Function, Cellular Component GO domains, FDR and the number of representing proteins in a given category.
In AgriGO’s SEAcompare tool (HeatMap), The colored blocks in the heatmap represent the number of proteins in each term. The yellow-to-red indicates the level from low to high, and grey indicates 0

## Sheet: HeatMap
GO Information				CM										MM_3ind		MM_3sup		MM_7ind		MM_7sup		MM_10ind		MM_10sup		L10_ind		L10_sup		LA1792_ind		LA1792_sup
No	GO Term	Onto	Description	MM_3ind	MM_3sup	MM_7ind	MM_7sup	MM_10ind	MM_10sup	L10_ind	L10_sup	LA1792_ind	LA1792_sup	FDR	Num	FDR	Num	FDR	Num	FDR	Num	FDR	Num	FDR	Num	FDR	Num	FDR	Num	FDR	Num	FDR	Num
1	GO:0042743	P	hydrogen peroxide metabolic process											0.0095	5	---	---	0.0013	6	0.0041	9	7.8e-07	9	0.0038	10	---	---	9.5e-05	10	---	---	0.0079	6
2	GO:0072593	P	reactive oxygen species metabolic process											0.0095	5	---	---	0.0013	6	0.00037	12	1.5e-06	9	0.0038	11	---	---	5.8e-05	11	---	---	0.0015	8
3	GO:1901564	P	organonitrogen compound metabolic process											0.0095	17	0.023	43	---	---	0.0022	46	---	---	0.0093	44	2.2e-06	33	2.2e-07	48	1.7e-12	55	8.3e-09	46
4	GO:0042744	P	hydrogen peroxide catabolic process											0.0095	5	---	---	0.0013	6	0.0041	9	7.8e-07	9	0.0038	10	---	---	9.5e-05	10	---	---	0.0079	6
5	GO:0043043	P	peptide biosynthetic process											0.01	10	---	---	---	---	---	---	---	---	---	---	---	---	3e-05	26	4.6e-05	23	2.9e-06	25
6	GO:0043604	P	amide biosynthetic process											0.01	10	---	---	---	---	0.038	22	---	---	---	---	---	---	3e-05	26	4.6e-05	23	2.9e-06	25
7	GO:0009056	P	catabolic process											0.01	10	---	---	---	---	---	---	0.00014	13	---	---	---	---	2.4e-05	25	0.031	14	---	---
8	GO:0006979	P	response to oxidative stress											0.01	5	0.0016	13	0.0042	6	0.00034	14	8.9e-06	9	0.0038	13	---	---	0.00011	12	---	---	0.012	7
9	GO:0055114	P	oxidation-reduction process											0.01	20	0.0001	66	0.0013	24	2.2e-05	68	5.8e-06	29	0.0044	59	0.0013	32	0.0073	42	0.023	35	0.014	34
10	GO:1901566	P	organonitrogen compound biosynthetic process											0.01	13	0.025	34	---	---	0.0012	38	---	---	0.014	34	0.00059	22	1.4e-05	36	1e-08	40	5e-08	37
11	GO:0043603	P	cellular amide metabolic process											0.01	10	---	---	---	---	0.049	22	---	---	---	---	---	---	2.4e-05	27	3.3e-05	24	2.5e-06	26
12	GO:0006518	P	peptide metabolic process											0.01	10	---	---	---	---	---	---	---	---	---	---	---	---	2.4e-05	27	2.8e-05	24	2.5e-06	26
13	GO:0006412	P	translation											0.01	10	---	---	---	---	---	---	---	---	---	---	---	---	3e-05	26	4.6e-05	23	2.9e-06	25
14	GO:0044248	P	cellular catabolic process											0.012	8	---	---	0.021	8	---	---	1.6e-05	13	---	---	---	---	0.00012	20	---	---	---	---
15	GO:0044710	P	single-organism metabolic process											0.026	27	7.7e-06	104	0.0042	32	2.4e-07	109	1.3e-05	39	0.0017	96	3.4e-06	56	2.4e-05	78	1e-05	71	2.5e-06	70
16	GO:0003824	F	catalytic activity											0.031	64	7.5e-11	249	5.8e-06	79	6.1e-10	246	1.6e-09	88	1.2e-09	248	1.1e-06	118	0.00087	163	5.8e-05	155	---	---
17	GO:0016491	F	oxidoreductase activity											0.031	21	9e-06	71	0.00075	25	3e-07	76	3.1e-06	31	0.00046	66	0.0024	34	0.0039	46	0.014	39	---	---
18	GO:0016684	F	oxidoreductase activity, acting on peroxide as acceptor											0.031	5	0.0019	12	0.0029	6	0.00024	14	8.4e-06	9	0.0013	13	---	---	0.00018	12	---	---	---	---
19	GO:0004601	F	peroxidase activity											0.031	5	0.0018	12	0.0029	6	0.00023	14	8.4e-06	9	0.0013	13	---	---	0.00017	12	---	---	---	---
20	GO:0016209	F	antioxidant activity											0.037	5	0.00047	14	0.0038	6	8.5e-05	16	1.5e-05	9	0.0013	14	---	---	2.4e-05	14	---	---	0.0098	9
21	GO:0043228	C	non-membrane-bounded organelle											0.023	11	---	---	---	---	---	---	---	---	---	---	---	---	1.8e-15	48	---	---	1.2e-06	30
22	GO:0043232	C	intracellular non-membrane-bounded organelle											0.023	11	---	---	---	---	---	---	---	---	---	---	---	---	1.8e-15	48	---	---	1.2e-06	30
23	GO:0005737	C	cytoplasm											0.023	16	0.005	43	---	---	0.00066	48	---	---	0.00051	47	0.0091	25	1.7e-06	43	3.9e-10	50	0.00028	32
24	GO:0032991	C	macromolecular complex											0.023	17	0.005	48	---	---	0.0011	51	---	---	0.0049	47	---	---	1.1e-18	74	0.00047	37	4e-06	42
25	GO:0005622	C	intracellular											0.038	25	---	---	---	---	0.011	78	---	---	0.0049	79	---	---	5.7e-10	84	0.00047	60	0.00019	57
26	GO:0044424	C	intracellular part											0.042	23	---	---	---	---	0.012	73	---	---	0.015	72	---	---	3e-09	79	0.00076	56	0.00025	54
27	GO:0044464	C	cell part											0.042	25	---	---	---	---	0.012	80	---	---	0.0049	83	---	---	1.6e-09	86	0.00047	62	0.00022	59
28	GO:0044444	C	cytoplasmic part											0.042	12	0.0088	35	---	---	0.0023	38	---	---	0.0018	38	---	---	9.5e-07	38	1e-06	37	0.00022	28
29	GO:0005623	C	cell											0.042	25	---	---	---	---	0.012	80	---	---	0.0049	83	---	---	1.6e-09	86	0.00047	62	0.00022	59
30	GO:0008152	P	metabolic process											---	---	0.00045	233	0.015	70	6.7e-05	237	0.00056	76	0.014	222	0.0016	110	0.0004	173	---	---	0.0014	143
31	GO:0044699	P	single-organism process											---	---	0.00066	128	0.021	39	0.00023	130	0.00028	46	0.016	118	0.0021	62	0.0018	93	4.6e-05	91	0.0014	81
32	GO:0005975	P	carbohydrate metabolic process											---	---	0.037	29	0.015	12	---	---	0.028	11	---	---	---	---	0.0077	23	---	---	0.012	19
33	GO:0016787	F	hydrolase activity											---	---	4.5e-06	96	---	---	0.00027	87	---	---	0.0002	91	---	---	0.0087	60	---	---	---	---
34	GO:0008236	F	serine-type peptidase activity											---	---	8.6e-05	18	---	---	0.00012	18	---	---	0.0021	15	---	---	---	---	---	---	---	---
35	GO:0017171	F	serine hydrolase activity											---	---	8.6e-05	18	---	---	0.00012	18	---	---	0.0021	15	---	---	---	---	---	---	---	---
36	GO:0048037	F	cofactor binding											---	---	8.6e-05	28	---	---	0.004	23	0.037	8	0.0021	24	---	---	0.0093	17	---	---	---	---
37	GO:0050660	F	flavin adenine dinucleotide binding											---	---	8.6e-05	14	---	---	0.0087	10	---	---	0.0016	12	---	---	0.0039	9	---	---	---	---
38	GO:0050662	F	coenzyme binding											---	---	0.00017	20	---	---	0.0015	18	---	---	0.0018	18	---	---	0.0011	15	---	---	---	---
39	GO:0016887	F	ATPase activity											---	---	0.0012	18	---	---	---	---	---	---	0.005	16	---	---	0.013	12	---	---	---	---
40	GO:0016614	F	oxidoreductase activity, acting on CH-OH group of donors											---	---	0.0015	13	---	---	---	---	---	---	0.041	9	0.012	7	0.028	8	---	---	---	---
41	GO:0004185	F	serine-type carboxypeptidase activity											---	---	0.0041	7	---	---	0.041	5	---	---	0.036	5	---	---	---	---	---	---	---	---
42	GO:0004180	F	carboxypeptidase activity											---	---	0.0045	7	---	---	0.043	5	---	---	0.039	5	---	---	---	---	---	---	---	---
43	GO:0070008	F	serine-type exopeptidase activity											---	---	0.0063	7	---	---	0.02	6	---	---	0.047	5	---	---	---	---	---	---	---	---
44	GO:1901265	F	nucleoside phosphate binding											---	---	0.0067	95	---	---	---	---	---	---	0.005	96	---	---	---	---	---	---	---	---
45	GO:0000166	F	nucleotide binding											---	---	0.0067	95	---	---	---	---	---	---	0.005	96	---	---	---	---	---	---	---	---
46	GO:0036094	F	small molecule binding											---	---	0.0095	95	---	---	---	---	---	---	0.005	97	---	---	---	---	---	---	---	---
47	GO:0004252	F	serine-type endopeptidase activity											---	---	0.011	10	---	---	0.0018	12	---	---	0.024	9	---	---	---	---	---	---	---	---
48	GO:0009055	F	electron carrier activity											---	---	0.012	12	---	---	---	---	---	---	---	---	---	---	---	---	---	---	---	---
49	GO:0016817	F	hydrolase activity, acting on acid anhydrides											---	---	0.013	25	---	---	---	---	0.048	9	0.0042	27	0.02	14	---	---	---	---	---	---
50	GO:0016820	F	hydrolase activity, acting on acid anhydrides, catalyzing transmembrane movement of substances											---	---	0.014	8	---	---	0.017	8	---	---	0.0021	10	---	---	---	---	---	---	---	---
51	GO:0008233	F	peptidase activity											---	---	0.014	24	---	---	0.01	25	---	---	---	---	---	---	---	---	---	---	---	---
52	GO:0016462	F	pyrophosphatase activity											---	---	0.015	24	---	---	---	---	---	---	0.0029	27	0.032	13	---	---	---	---	---	---
53	GO:0070011	F	peptidase activity, acting on L-amino acid peptides											---	---	0.015	23	---	---	0.0061	25	---	---	0.039	21	---	---	---	---	---	---	---	---
54	GO:0016818	F	hydrolase activity, acting on acid anhydrides, in phosphorus-containing anhydrides											---	---	0.016	24	---	---	---	---	---	---	0.0033	27	0.033	13	---	---	---	---	---	---
55	GO:0005509	F	calcium ion binding											---	---	0.017	13	---	---	0.037	12	---	---	0.035	12	---	---	---	---	---	---	---	---
56	GO:0008238	F	exopeptidase activity											---	---	0.017	7	---	---	---	---	---	---	---	---	---	---	---	---	---	---	---	---
57	GO:0019829	F	cation-transporting ATPase activity											---	---	0.019	5	---	---	0.021	5	---	---	0.005	6	---	---	0.0083	5	---	---	---	---
58	GO:0042625	F	ATPase coupled ion transmembrane transporter activity											---	---	0.019	5	---	---	0.021	5	---	---	0.005	6	---	---	0.0083	5	---	---	---	---
59	GO:0022853	F	active ion transmembrane transporter activity											---	---	0.021	5	---	---	0.023	5	---	---	0.0051	6	---	---	0.0087	5	---	---	---	---
60	GO:0042626	F	ATPase activity, coupled to transmembrane movement of substances											---	---	0.025	7	---	---	0.013	8	---	---	0.0018	10	---	---	---	---	---	---	---	---
61	GO:0008135	F	translation factor activity, RNA binding											---	---	0.037	6	0.0022	5	0.017	7	---	---	0.036	6	0.0025	6	---	---	0.034	5	---	---
62	GO:0015405	F	P-P-bond-hydrolysis-driven transmembrane transporter activity											---	---	0.037	7	---	---	0.019	8	---	---	0.0021	10	---	---	---	---	---	---	---	---
63	GO:0015399	F	primary active transmembrane transporter activity											---	---	0.037	7	---	---	0.019	8	---	---	0.0021	10	---	---	---	---	---	---	---	---
64	GO:0016667	F	oxidoreductase activity, acting on a sulfur group of donors											---	---	0.037	7	---	---	0.043	7	---	---	---	---	---	---	---	---	---	---	---	---
65	GO:0051536	F	iron-sulfur cluster binding											---	---	0.037	6	---	---	---	---	---	---	---	---	---	---	0.049	5	---	---	---	---
66	GO:0051540	F	metal cluster binding											---	---	0.037	6	---	---	---	---	---	---	---	---	---	---	0.049	5	---	---	---	---
67	GO:0004175	F	endopeptidase activity											---	---	0.038	14	---	---	0.004	18	---	---	---	---	---	---	---	---	---	---	---	---
68	GO:0017111	F	nucleoside-triphosphatase activity											---	---	0.038	21	---	---	---	---	---	---	0.017	23	0.045	12	---	---	---	---	---	---
69	GO:0043492	F	ATPase activity, coupled to movement of substances											---	---	0.041	7	---	---	0.021	8	---	---	0.0026	10	---	---	---	---	---	---	---	---
70	GO:0005198	F	structural molecule activity											---	---	0.047	18	---	---	---	---	---	---	---	---	---	---	1.2e-05	25	0.0091	16	2.2e-05	22
71	GO:0031975	C	envelope											---	---	0.0011	10	---	---	0.00027	11	---	---	2.3e-07	15	---	---	0.0064	6	---	---	0.011	5
72	GO:0031967	C	organelle envelope											---	---	0.0011	10	---	---	0.00027	11	---	---	2.3e-07	15	---	---	0.0052	6	---	---	0.009	5
73	GO:0005635	C	nuclear envelope											---	---	0.0011	5	---	---	0.00081	5	---	---	0.00046	5	---	---	---	---	---	---	---	---
74	GO:0031090	C	organelle membrane											---	---	0.0025	11	---	---	0.018	8	---	---	3.6e-05	14	---	---	0.0024	8	0.028	6	0.035	5
75	GO:0016469	C	proton-transporting two-sector ATPase complex											---	---	0.005	7	---	---	0.033	5	---	---	0.011	6	---	---	6.2e-06	9	---	---	0.0038	5
76	GO:0044422	C	organelle part											---	---	0.005	29	---	---	0.014	26	---	---	0.0018	30	---	---	1.8e-15	47	---	---	0.00019	23
77	GO:0044446	C	intracellular organelle part											---	---	0.005	29	---	---	0.014	26	---	---	0.0018	30	---	---	1.8e-15	47	---	---	0.00019	23
78	GO:0012505	C	endomembrane system											---	---	0.0058	11	---	---	---	---	---	---	0.022	9	---	---	---	---	---	---	---	---
79	GO:0005739	C	mitochondrion											---	---	0.0058	8	---	---	0.0023	9	---	---	7.2e-06	13	---	---	---	---	---	---	0.003	6
80	GO:0098805	C	whole membrane											---	---	0.013	6	---	---	---	---	---	---	0.01	6	---	---	0.0069	5	0.0014	6	---	---
81	GO:0043234	C	protein complex											---	---	0.014	31	---	---	0.012	31	---	---	0.025	29	---	---	4.5e-13	48	---	---	0.007	21
82	GO:0098588	C	bounding membrane of organelle											---	---	0.029	6	---	---	---	---	---	---	0.019	6	---	---	0.015	5	0.0032	6	---	---
83	GO:0031966	C	mitochondrial membrane											---	---	0.042	5	---	---	0.012	6	---	---	4.1e-05	10	---	---	---	---	---	---	0.0033	5
84	GO:0005740	C	mitochondrial envelope											---	---	0.047	5	---	---	0.012	6	---	---	5.3e-05	10	---	---	---	---	---	---	0.0039	5
85	GO:0098796	C	membrane protein complex											---	---	0.047	12	---	---	---	---	---	---	---	---	---	---	0.0001	15	0.038	9	0.035	8
86	GO:0006950	P	response to stress											---	---	---	---	0.041	10	---	---	3.4e-05	16	---	---	---	---	---	---	---	---	---	---
87	GO:0020037	F	heme binding											---	---	---	---	0.00061	13	0.017	22	5e-06	16	---	---	---	---	---	---	0.0091	17	---	---
88	GO:0046906	F	tetrapyrrole binding											---	---	---	---	0.00061	13	0.02	22	5.9e-06	16	---	---	---	---	---	---	0.011	17	---	---
89	GO:0008168	F	methyltransferase activity											---	---	---	---	0.0029	8	---	---	0.0035	8	---	---	0.033	8	---	---	---	---	---	---
90	GO:0016741	F	transferase activity, transferring one-carbon groups											---	---	---	---	0.0034	8	---	---	0.0043	8	---	---	0.02	9	---	---	---	---	---	---
91	GO:0044281	P	small molecule metabolic process											---	---	---	---	---	---	0.00083	39	---	---	0.022	33	1.1e-07	31	0.0004	31	1.1e-07	38	1.6e-05	31
92	GO:0015031	P	protein transport											---	---	---	---	---	---	0.0027	15	---	---	0.0093	14	---	---	0.012	10	1.7e-06	17	---	---
93	GO:0045184	P	establishment of protein localization											---	---	---	---	---	---	0.0033	15	---	---	0.013	14	---	---	0.015	10	2.1e-06	17	---	---
94	GO:0006886	P	intracellular protein transport											---	---	---	---	---	---	0.0033	13	---	---	0.022	11	---	---	0.0042	10	2.1e-06	15	---	---
95	GO:0046907	P	intracellular transport											---	---	---	---	---	---	0.0033	14	---	---	0.022	12	---	---	0.0038	11	7.7e-06	15	---	---
96	GO:0051649	P	establishment of localization in cell											---	---	---	---	---	---	0.0033	14	---	---	0.022	12	---	---	0.0039	11	7.9e-06	15	---	---
97	GO:0006397	P	mRNA processing											---	---	---	---	---	---	0.0033	9	---	---	0.014	8	---	---	---	---	---	---	---	---
98	GO:0008104	P	protein localization											---	---	---	---	---	---	0.0041	15	---	---	0.014	14	---	---	0.02	10	3.2e-06	17	---	---
99	GO:0070727	P	cellular macromolecule localization											---	---	---	---	---	---	0.0056	13	---	---	0.039	11	---	---	0.0077	10	6.1e-06	15	---	---
100	GO:0034613	P	cellular protein localization											---	---	---	---	---	---	0.0056	13	---	---	0.039	11	---	---	0.0077	10	6.1e-06	15	---	---
101	GO:0051641	P	cellular localization											---	---	---	---	---	---	0.0065	14	---	---	0.041	12	---	---	0.0073	11	2.4e-05	15	---	---
102	GO:0016192	P	vesicle-mediated transport											---	---	---	---	---	---	0.0066	12	---	---	0.022	11	---	---	---	---	0.00042	11	---	---
103	GO:0016071	P	mRNA metabolic process											---	---	---	---	---	---	0.023	9	---	---	---	---	---	---	---	---	---	---	---	---
104	GO:0009308	P	amine metabolic process											---	---	---	---	---	---	0.029	5	---	---	---	---	---	---	---	---	0.0026	5	---	---
105	GO:0033036	P	macromolecule localization											---	---	---	---	---	---	0.04	15	---	---	---	---	---	---	---	---	4.7e-05	17	---	---
106	GO:0006508	P	proteolysis											---	---	---	---	---	---	0.049	24	---	---	---	---	---	---	0.013	20	---	---	---	---
107	GO:0003723	F	RNA binding											---	---	---	---	---	---	0.0044	22	---	---	0.036	18	---	---	0.013	16	---	---	---	---
108	GO:0016651	F	oxidoreductase activity, acting on NAD(P)H											---	---	---	---	---	---	0.0071	9	---	---	0.014	8	---	---	---	---	---	---	---	---
109	GO:0003743	F	translation initiation factor activity											---	---	---	---	---	---	0.021	5	---	---	---	---	---	---	---	---	---	---	---	---
110	GO:0003924	F	GTPase activity											---	---	---	---	---	---	0.03	7	---	---	0.0099	8	0.0051	6	---	---	---	---	---	---
111	GO:0044428	C	nuclear part											---	---	---	---	---	---	0.012	12	---	---	0.019	11	---	---	---	---	---	---	---	---
112	GO:0019866	C	organelle inner membrane											---	---	---	---	---	---	0.012	5	---	---	0.00047	7	---	---	---	---	---	---	0.00075	5
113	GO:0005743	C	mitochondrial inner membrane											---	---	---	---	---	---	0.012	5	---	---	0.00046	7	---	---	---	---	---	---	0.00072	5
114	GO:1990904	C	ribonucleoprotein complex											---	---	---	---	---	---	0.015	20	---	---	0.045	18	---	---	6.5e-07	26	0.00047	19	2.5e-05	21
115	GO:0044429	C	mitochondrial part											---	---	---	---	---	---	0.015	6	---	---	0.0001	10	---	---	---	---	---	---	0.0057	5
116	GO:0030529	C	intracellular ribonucleoprotein complex											---	---	---	---	---	---	0.015	20	---	---	0.045	18	---	---	6.5e-07	26	0.00047	19	2.5e-05	21
117	GO:0009607	P	response to biotic stimulus											---	---	---	---	---	---	---	---	1.3e-05	7	---	---	---	---	---	---	---	---	---	---
118	GO:0006952	P	defense response											---	---	---	---	---	---	---	---	0.00041	7	---	---	---	---	---	---	---	---	---	---
119	GO:0050896	P	response to stimulus											---	---	---	---	---	---	---	---	0.0028	19	---	---	---	---	---	---	---	---	---	---
120	GO:0005525	F	GTP binding											---	---	---	---	---	---	---	---	0.0044	7	0.026	12	0.0024	10	---	---	0.001	13	---	---
121	GO:0019001	F	guanyl nucleotide binding											---	---	---	---	---	---	---	---	0.0044	7	0.029	12	0.0024	10	---	---	0.001	13	---	---
122	GO:0016798	F	hydrolase activity, acting on glycosyl bonds											---	---	---	---	---	---	---	---	0.0044	9	---	---	---	---	---	---	---	---	---	---
123	GO:0032561	F	guanyl ribonucleotide binding											---	---	---	---	---	---	---	---	0.0044	7	0.026	12	0.0024	10	---	---	0.001	13	---	---
124	GO:0004553	F	hydrolase activity, hydrolyzing O-glycosyl compounds											---	---	---	---	---	---	---	---	0.011	8	---	---	---	---	---	---	---	---	---	---
125	GO:0016829	F	lyase activity											---	---	---	---	---	---	---	---	0.029	6	---	---	0.032	8	---	---	---	---	---	---
126	GO:0016705	F	oxidoreductase activity, acting on paired donors, with incorporation or reduction of molecular oxygen											---	---	---	---	---	---	---	---	0.048	7	---	---	---	---	---	---	---	---	---	---
127	GO:0005506	F	iron ion binding											---	---	---	---	---	---	---	---	0.048	7	---	---	---	---	---	---	---	---	---	---
128	GO:0006810	P	transport											---	---	---	---	---	---	---	---	---	---	0.0063	55	---	---	---	---	---	---	---	---
129	GO:0051234	P	establishment of localization											---	---	---	---	---	---	---	---	---	---	0.007	55	---	---	---	---	---	---	---	---
130	GO:0051179	P	localization											---	---	---	---	---	---	---	---	---	---	0.0076	55	---	---	---	---	---	---	---	---
131	GO:0098660	P	inorganic ion transmembrane transport											---	---	---	---	---	---	---	---	---	---	0.013	10	---	---	0.00064	10	---	---	0.0029	8
132	GO:0034220	P	ion transmembrane transport											---	---	---	---	---	---	---	---	---	---	0.014	10	---	---	0.00083	10	---	---	0.0034	8
133	GO:1902600	P	hydrogen ion transmembrane transport											---	---	---	---	---	---	---	---	---	---	0.035	6	---	---	5.6e-05	9	---	---	0.0083	5
134	GO:0098662	P	inorganic cation transmembrane transport											---	---	---	---	---	---	---	---	---	---	0.049	8	---	---	0.00047	10	---	---	0.018	6
135	GO:0005484	F	SNAP receptor activity											---	---	---	---	---	---	---	---	---	---	0.0021	5	---	---	---	---	---	---	---	---
136	GO:0042623	F	ATPase activity, coupled											---	---	---	---	---	---	---	---	---	---	0.0043	12	---	---	---	---	---	---	---	---
137	GO:0016836	F	hydro-lyase activity											---	---	---	---	---	---	---	---	---	---	0.026	5	---	---	---	---	---	---	---	---
138	GO:0022804	F	active transmembrane transporter activity											---	---	---	---	---	---	---	---	---	---	0.047	12	---	---	---	---	---	---	---	---
139	GO:0043227	C	membrane-bounded organelle											---	---	---	---	---	---	---	---	---	---	0.015	40	---	---	---	---	---	---	0.012	26
140	GO:0043231	C	intracellular membrane-bounded organelle											---	---	---	---	---	---	---	---	---	---	0.015	40	---	---	---	---	---	---	0.012	26
141	GO:0043229	C	intracellular organelle											---	---	---	---	---	---	---	---	---	---	0.018	55	---	---	1.4e-10	68	---	---	1.9e-05	48
142	GO:0043226	C	organelle											---	---	---	---	---	---	---	---	---	---	0.018	55	---	---	1.4e-10	68	---	---	1.9e-05	48
143	GO:0006082	P	organic acid metabolic process											---	---	---	---	---	---	---	---	---	---	---	---	1.1e-06	22	---	---	2.1e-06	26	0.0077	16
144	GO:0043436	P	oxoacid metabolic process											---	---	---	---	---	---	---	---	---	---	---	---	5.9e-05	17	---	---	0.00022	19	0.019	13
145	GO:0019752	P	carboxylic acid metabolic process											---	---	---	---	---	---	---	---	---	---	---	---	5.9e-05	17	---	---	0.00021	19	0.038	12
146	GO:0044283	P	small molecule biosynthetic process											---	---	---	---	---	---	---	---	---	---	---	---	0.00012	12	---	---	0.00039	13	---	---
147	GO:0044711	P	single-organism biosynthetic process											---	---	---	---	---	---	---	---	---	---	---	---	0.00042	18	---	---	2.5e-05	25	---	---
148	GO:0016053	P	organic acid biosynthetic process											---	---	---	---	---	---	---	---	---	---	---	---	0.00046	10	---	---	0.00085	11	---	---
149	GO:0044763	P	single-organism cellular process											---	---	---	---	---	---	---	---	---	---	---	---	0.0039	39	---	---	4.6e-05	59	---	---
150	GO:0046394	P	carboxylic acid biosynthetic process											---	---	---	---	---	---	---	---	---	---	---	---	0.0055	7	---	---	0.047	6	---	---
151	GO:1901607	P	alpha-amino acid biosynthetic process											---	---	---	---	---	---	---	---	---	---	---	---	0.0055	5	---	---	---	---	---	---
152	GO:0006520	P	cellular amino acid metabolic process											---	---	---	---	---	---	---	---	---	---	---	---	0.0055	8	---	---	0.0078	9	0.038	7
153	GO:1901605	P	alpha-amino acid metabolic process											---	---	---	---	---	---	---	---	---	---	---	---	0.007	6	---	---	---	---	---	---
154	GO:0016616	F	oxidoreductase activity, acting on the CH-OH group of donors, NAD or NADP as acceptor											---	---	---	---	---	---	---	---	---	---	---	---	0.0048	6	---	---	---	---	---	---
155	GO:0015991	P	ATP hydrolysis coupled proton transport											---	---	---	---	---	---	---	---	---	---	---	---	---	---	2.2e-07	9	---	---	---	---
156	GO:0015988	P	energy coupled proton transmembrane transport, against electrochemical gradient											---	---	---	---	---	---	---	---	---	---	---	---	---	---	2.2e-07	9	---	---	---	---
157	GO:0090662	P	ATP hydrolysis coupled transmembrane transport											---	---	---	---	---	---	---	---	---	---	---	---	---	---	2.2e-07	9	---	---	---	---
158	GO:0044723	P	single-organism carbohydrate metabolic process											---	---	---	---	---	---	---	---	---	---	---	---	---	---	8e-05	17	---	---	0.0014	13
159	GO:0015992	P	proton transport											---	---	---	---	---	---	---	---	---	---	---	---	---	---	0.00021	9	---	---	0.018	5
160	GO:0006818	P	hydrogen transport											---	---	---	---	---	---	---	---	---	---	---	---	---	---	0.00021	9	---	---	0.018	5
161	GO:0005996	P	monosaccharide metabolic process											---	---	---	---	---	---	---	---	---	---	---	---	---	---	0.00021	7	---	---	0.003	5
162	GO:0072524	P	pyridine-containing compound metabolic process											---	---	---	---	---	---	---	---	---	---	---	---	---	---	0.00021	9	---	---	---	---
163	GO:0046496	P	nicotinamide nucleotide metabolic process											---	---	---	---	---	---	---	---	---	---	---	---	---	---	0.00065	8	---	---	---	---
164	GO:0098655	P	cation transmembrane transport											---	---	---	---	---	---	---	---	---	---	---	---	---	---	0.00065	10	---	---	0.022	6
165	GO:0019362	P	pyridine nucleotide metabolic process											---	---	---	---	---	---	---	---	---	---	---	---	---	---	0.00065	8	---	---	---	---
166	GO:0006733	P	oxidoreduction coenzyme metabolic process											---	---	---	---	---	---	---	---	---	---	---	---	---	---	0.00081	8	---	---	---	---
167	GO:0006732	P	coenzyme metabolic process											---	---	---	---	---	---	---	---	---	---	---	---	---	---	0.0014	10	0.017	7	---	---
168	GO:0051603	P	proteolysis involved in cellular protein catabolic process											---	---	---	---	---	---	---	---	---	---	---	---	---	---	0.0038	9	---	---	---	---
169	GO:0044257	P	cellular protein catabolic process											---	---	---	---	---	---	---	---	---	---	---	---	---	---	0.0038	9	---	---	---	---
170	GO:0015672	P	monovalent inorganic cation transport											---	---	---	---	---	---	---	---	---	---	---	---	---	---	0.0039	9	---	---	---	---
171	GO:0019693	P	ribose phosphate metabolic process											---	---	---	---	---	---	---	---	---	---	---	---	---	---	0.0063	10	0.0069	9	0.0021	10
172	GO:0030163	P	protein catabolic process											---	---	---	---	---	---	---	---	---	---	---	---	---	---	0.0071	9	---	---	---	---
173	GO:0043632	P	modification-dependent macromolecule catabolic process											---	---	---	---	---	---	---	---	---	---	---	---	---	---	0.0073	8	---	---	---	---
174	GO:0006511	P	ubiquitin-dependent protein catabolic process											---	---	---	---	---	---	---	---	---	---	---	---	---	---	0.0073	8	---	---	---	---
175	GO:0019941	P	modification-dependent protein catabolic process											---	---	---	---	---	---	---	---	---	---	---	---	---	---	0.0073	8	---	---	---	---
176	GO:0051186	P	cofactor metabolic process											---	---	---	---	---	---	---	---	---	---	---	---	---	---	0.0077	10	0.021	8	---	---
177	GO:0046031	P	ADP metabolic process											---	---	---	---	---	---	---	---	---	---	---	---	---	---	0.0079	5	---	---	---	---
178	GO:0009179	P	purine ribonucleoside diphosphate metabolic process											---	---	---	---	---	---	---	---	---	---	---	---	---	---	0.0079	5	---	---	---	---
179	GO:0006757	P	ATP generation from ADP											---	---	---	---	---	---	---	---	---	---	---	---	---	---	0.0079	5	---	---	---	---
180	GO:0009135	P	purine nucleoside diphosphate metabolic process											---	---	---	---	---	---	---	---	---	---	---	---	---	---	0.0079	5	---	---	---	---
181	GO:0009185	P	ribonucleoside diphosphate metabolic process											---	---	---	---	---	---	---	---	---	---	---	---	---	---	0.0079	5	---	---	---	---
182	GO:0006096	P	glycolytic process											---	---	---	---	---	---	---	---	---	---	---	---	---	---	0.0079	5	---	---	---	---
183	GO:1901575	P	organic substance catabolic process											---	---	---	---	---	---	---	---	---	---	---	---	---	---	0.009	15	---	---	---	---
184	GO:0019538	P	protein metabolic process											---	---	---	---	---	---	---	---	---	---	---	---	---	---	0.011	64	---	---	0.03	51
185	GO:0044724	P	single-organism carbohydrate catabolic process											---	---	---	---	---	---	---	---	---	---	---	---	---	---	0.012	5	---	---	---	---
186	GO:0006165	P	nucleoside diphosphate phosphorylation											---	---	---	---	---	---	---	---	---	---	---	---	---	---	0.012	5	---	---	---	---
187	GO:0046939	P	nucleotide phosphorylation											---	---	---	---	---	---	---	---	---	---	---	---	---	---	0.012	5	---	---	---	---
188	GO:0009132	P	nucleoside diphosphate metabolic process											---	---	---	---	---	---	---	---	---	---	---	---	---	---	0.013	5	---	---	---	---
189	GO:0055086	P	nucleobase-containing small molecule metabolic process											---	---	---	---	---	---	---	---	---	---	---	---	---	---	0.014	11	0.0021	12	0.0098	10
190	GO:0006090	P	pyruvate metabolic process											---	---	---	---	---	---	---	---	---	---	---	---	---	---	0.015	5	---	---	---	---
191	GO:0044265	P	cellular macromolecule catabolic process											---	---	---	---	---	---	---	---	---	---	---	---	---	---	0.015	9	---	---	---	---
192	GO:0009117	P	nucleotide metabolic process											---	---	---	---	---	---	---	---	---	---	---	---	---	---	0.015	10	0.0072	10	0.0054	10
193	GO:0006753	P	nucleoside phosphate metabolic process											---	---	---	---	---	---	---	---	---	---	---	---	---	---	0.015	10	0.0073	10	0.0054	10
194	GO:0016052	P	carbohydrate catabolic process											---	---	---	---	---	---	---	---	---	---	---	---	---	---	0.021	5	---	---	---	---
195	GO:0009057	P	macromolecule catabolic process											---	---	---	---	---	---	---	---	---	---	---	---	---	---	0.022	10	---	---	---	---
196	GO:0044237	P	cellular metabolic process											---	---	---	---	---	---	---	---	---	---	---	---	---	---	0.022	112	---	---	---	---
197	GO:0044267	P	cellular protein metabolic process											---	---	---	---	---	---	---	---	---	---	---	---	---	---	0.026	52	---	---	---	---
198	GO:0071704	P	organic substance metabolic process											---	---	---	---	---	---	---	---	---	---	---	---	---	---	0.047	122	---	---	0.021	104
199	GO:0046982	F	protein heterodimerization activity											---	---	---	---	---	---	---	---	---	---	---	---	---	---	1.1e-10	20	---	---	0.004	9
200	GO:0003735	F	structural constituent of ribosome											---	---	---	---	---	---	---	---	---	---	---	---	---	---	8.7e-06	24	0.0091	15	2.2e-05	21
201	GO:0019200	F	carbohydrate kinase activity											---	---	---	---	---	---	---	---	---	---	---	---	---	---	2.4e-05	7	---	---	---	---
202	GO:0015078	F	hydrogen ion transmembrane transporter activity											---	---	---	---	---	---	---	---	---	---	---	---	---	---	0.0011	10	---	---	---	---
203	GO:0051537	F	2 iron, 2 sulfur cluster binding											---	---	---	---	---	---	---	---	---	---	---	---	---	---	0.0024	5	---	---	---	---
204	GO:0046983	F	protein dimerization activity											---	---	---	---	---	---	---	---	---	---	---	---	---	---	0.0061	22	---	---	---	---
205	GO:0015077	F	monovalent inorganic cation transmembrane transporter activity											---	---	---	---	---	---	---	---	---	---	---	---	---	---	0.0061	10	---	---	---	---
206	GO:0022890	F	inorganic cation transmembrane transporter activity											---	---	---	---	---	---	---	---	---	---	---	---	---	---	0.0097	11	---	---	---	---
207	GO:0008324	F	cation transmembrane transporter activity											---	---	---	---	---	---	---	---	---	---	---	---	---	---	0.024	11	---	---	---	---
208	GO:0044815	C	DNA packaging complex											---	---	---	---	---	---	---	---	---	---	---	---	---	---	1.7e-17	23	---	---	4.3e-05	9
209	GO:0000786	C	nucleosome											---	---	---	---	---	---	---	---	---	---	---	---	---	---	1.7e-17	23	---	---	4.1e-05	9
210	GO:0032993	C	protein-DNA complex											---	---	---	---	---	---	---	---	---	---	---	---	---	---	1.8e-17	23	---	---	4.5e-05	9
211	GO:0000785	C	chromatin											---	---	---	---	---	---	---	---	---	---	---	---	---	---	1.4e-16	23	---	---	9.8e-05	9
212	GO:0044427	C	chromosomal part											---	---	---	---	---	---	---	---	---	---	---	---	---	---	1.5e-14	23	---	---	0.00042	9
213	GO:0005694	C	chromosome											---	---	---	---	---	---	---	---	---	---	---	---	---	---	1.1e-13	23	---	---	0.00076	9
214	GO:0005840	C	ribosome											---	---	---	---	---	---	---	---	---	---	---	---	---	---	4.7e-07	24	0.0032	15	4e-06	21
215	GO:0033176	C	proton-transporting V-type ATPase complex											---	---	---	---	---	---	---	---	---	---	---	---	---	---	9.5e-07	7	---	---	---	---
216	GO:0033179	C	proton-transporting V-type ATPase, V0 domain											---	---	---	---	---	---	---	---	---	---	---	---	---	---	2.1e-05	5	---	---	---	---
217	GO:0044391	C	ribosomal subunit											---	---	---	---	---	---	---	---	---	---	---	---	---	---	2.2e-05	8	---	---	0.00045	6
218	GO:0033177	C	proton-transporting two-sector ATPase complex, proton-transporting domain											---	---	---	---	---	---	---	---	---	---	---	---	---	---	0.00049	5	---	---	---	---
219	GO:0030117	C	membrane coat											---	---	---	---	---	---	---	---	---	---	---	---	---	---	0.0018	5	0.00047	6	---	---
220	GO:0048475	C	coated membrane											---	---	---	---	---	---	---	---	---	---	---	---	---	---	0.0018	5	0.00047	6	---	---
221	GO:1901135	P	carbohydrate derivative metabolic process											---	---	---	---	---	---	---	---	---	---	---	---	---	---	---	---	9.4e-05	17	0.038	10
222	GO:0071702	P	organic substance transport											---	---	---	---	---	---	---	---	---	---	---	---	---	---	---	---	0.00039	17	---	---
223	GO:1902582	P	single-organism intracellular transport											---	---	---	---	---	---	---	---	---	---	---	---	---	---	---	---	0.00039	6	---	---
224	GO:0006576	P	cellular biogenic amine metabolic process											---	---	---	---	---	---	---	---	---	---	---	---	---	---	---	---	0.00051	5	---	---
225	GO:0072594	P	establishment of protein localization to organelle											---	---	---	---	---	---	---	---	---	---	---	---	---	---	---	---	0.00051	6	---	---
226	GO:0044106	P	cellular amine metabolic process											---	---	---	---	---	---	---	---	---	---	---	---	---	---	---	---	0.00051	5	---	---
227	GO:0006605	P	protein targeting											---	---	---	---	---	---	---	---	---	---	---	---	---	---	---	---	0.00083	6	---	---
228	GO:0033365	P	protein localization to organelle											---	---	---	---	---	---	---	---	---	---	---	---	---	---	---	---	0.0011	6	---	---
229	GO:1902580	P	single-organism cellular localization											---	---	---	---	---	---	---	---	---	---	---	---	---	---	---	---	0.0011	6	---	---
230	GO:1901576	P	organic substance biosynthetic process											---	---	---	---	---	---	---	---	---	---	---	---	---	---	---	---	0.0043	54	---	---
231	GO:0044249	P	cellular biosynthetic process											---	---	---	---	---	---	---	---	---	---	---	---	---	---	---	---	0.007	53	---	---
232	GO:0009116	P	nucleoside metabolic process											---	---	---	---	---	---	---	---	---	---	---	---	---	---	---	---	0.0071	9	0.012	8
233	GO:1901657	P	glycosyl compound metabolic process											---	---	---	---	---	---	---	---	---	---	---	---	---	---	---	---	0.0071	9	0.012	8
234	GO:0009058	P	biosynthetic process											---	---	---	---	---	---	---	---	---	---	---	---	---	---	---	---	0.0072	55	---	---
235	GO:1901137	P	carbohydrate derivative biosynthetic process											---	---	---	---	---	---	---	---	---	---	---	---	---	---	---	---	0.0086	8	0.047	6
236	GO:0009259	P	ribonucleotide metabolic process											---	---	---	---	---	---	---	---	---	---	---	---	---	---	---	---	0.012	8	0.0083	8
237	GO:0009260	P	ribonucleotide biosynthetic process											---	---	---	---	---	---	---	---	---	---	---	---	---	---	---	---	0.013	5	0.003	6
238	GO:0046390	P	ribose phosphate biosynthetic process											---	---	---	---	---	---	---	---	---	---	---	---	---	---	---	---	0.013	5	0.003	6
239	GO:0019637	P	organophosphate metabolic process											---	---	---	---	---	---	---	---	---	---	---	---	---	---	---	---	0.014	12	0.04	10
240	GO:0007264	P	small GTPase mediated signal transduction											---	---	---	---	---	---	---	---	---	---	---	---	---	---	---	---	0.014	6	---	---
241	GO:0006807	P	nitrogen compound metabolic process											---	---	---	---	---	---	---	---	---	---	---	---	---	---	---	---	0.016	61	0.0083	59
242	GO:0009161	P	ribonucleoside monophosphate metabolic process											---	---	---	---	---	---	---	---	---	---	---	---	---	---	---	---	0.018	7	---	---
243	GO:0072521	P	purine-containing compound metabolic process											---	---	---	---	---	---	---	---	---	---	---	---	---	---	---	---	0.018	8	0.012	8
244	GO:0072522	P	purine-containing compound biosynthetic process											---	---	---	---	---	---	---	---	---	---	---	---	---	---	---	---	0.018	5	0.0043	6
245	GO:0009123	P	nucleoside monophosphate metabolic process											---	---	---	---	---	---	---	---	---	---	---	---	---	---	---	---	0.018	7	---	---
246	GO:0009150	P	purine ribonucleotide metabolic process											---	---	---	---	---	---	---	---	---	---	---	---	---	---	---	---	0.028	7	0.0079	8
247	GO:0009119	P	ribonucleoside metabolic process											---	---	---	---	---	---	---	---	---	---	---	---	---	---	---	---	0.029	7	0.0083	8
248	GO:0006163	P	purine nucleotide metabolic process											---	---	---	---	---	---	---	---	---	---	---	---	---	---	---	---	0.033	7	0.0089	8
249	GO:0032787	P	monocarboxylic acid metabolic process											---	---	---	---	---	---	---	---	---	---	---	---	---	---	---	---	0.043	7	---	---
250	GO:0009167	P	purine ribonucleoside monophosphate metabolic process											---	---	---	---	---	---	---	---	---	---	---	---	---	---	---	---	0.043	6	---	---
251	GO:0009126	P	purine nucleoside monophosphate metabolic process											---	---	---	---	---	---	---	---	---	---	---	---	---	---	---	---	0.043	6	---	---
252	GO:0009165	P	nucleotide biosynthetic process											---	---	---	---	---	---	---	---	---	---	---	---	---	---	---	---	0.045	5	0.012	6
253	GO:1901293	P	nucleoside phosphate biosynthetic process											---	---	---	---	---	---	---	---	---	---	---	---	---	---	---	---	0.045	5	0.012	6
254	GO:0043021	F	ribonucleoprotein complex binding											---	---	---	---	---	---	---	---	---	---	---	---	---	---	---	---	0.00079	5	---	---
255	GO:0008080	F	N-acetyltransferase activity											---	---	---	---	---	---	---	---	---	---	---	---	---	---	---	---	0.0042	6	---	---
256	GO:0016410	F	N-acyltransferase activity											---	---	---	---	---	---	---	---	---	---	---	---	---	---	---	---	0.0046	6	---	---
257	GO:0016407	F	acetyltransferase activity											---	---	---	---	---	---	---	---	---	---	---	---	---	---	---	---	0.0049	6	---	---
258	GO:0044877	F	macromolecular complex binding											---	---	---	---	---	---	---	---	---	---	---	---	---	---	---	---	0.0061	6	---	---
259	GO:0000287	F	magnesium ion binding											---	---	---	---	---	---	---	---	---	---	---	---	---	---	---	---	0.0061	8	---	---
260	GO:0016853	F	isomerase activity											---	---	---	---	---	---	---	---	---	---	---	---	---	---	---	---	0.01	9	---	---
261	GO:0016757	F	transferase activity, transferring glycosyl groups											---	---	---	---	---	---	---	---	---	---	---	---	---	---	---	---	0.02	16	---	---
262	GO:0016746	F	transferase activity, transferring acyl groups											---	---	---	---	---	---	---	---	---	---	---	---	---	---	---	---	0.04	10	---	---
263	GO:0016758	F	transferase activity, transferring hexosyl groups											---	---	---	---	---	---	---	---	---	---	---	---	---	---	---	---	0.047	13	---	---
264	GO:0009206	P	purine ribonucleoside triphosphate biosynthetic process											---	---	---	---	---	---	---	---	---	---	---	---	---	---	---	---	---	---	0.0014	6
265	GO:0009201	P	ribonucleoside triphosphate biosynthetic process											---	---	---	---	---	---	---	---	---	---	---	---	---	---	---	---	---	---	0.0014	6
266	GO:0009142	P	nucleoside triphosphate biosynthetic process											---	---	---	---	---	---	---	---	---	---	---	---	---	---	---	---	---	---	0.0014	6
267	GO:0009145	P	purine nucleoside triphosphate biosynthetic process											---	---	---	---	---	---	---	---	---	---	---	---	---	---	---	---	---	---	0.0014	6
268	GO:0046129	P	purine ribonucleoside biosynthetic process											---	---	---	---	---	---	---	---	---	---	---	---	---	---	---	---	---	---	0.0019	6
269	GO:0042451	P	purine nucleoside biosynthetic process											---	---	---	---	---	---	---	---	---	---	---	---	---	---	---	---	---	---	0.0019	6
270	GO:0042455	P	ribonucleoside biosynthetic process											---	---	---	---	---	---	---	---	---	---	---	---	---	---	---	---	---	---	0.0023	6
271	GO:0009163	P	nucleoside biosynthetic process											---	---	---	---	---	---	---	---	---	---	---	---	---	---	---	---	---	---	0.0023	6
272	GO:1901659	P	glycosyl compound biosynthetic process											---	---	---	---	---	---	---	---	---	---	---	---	---	---	---	---	---	---	0.0023	6
273	GO:0009152	P	purine ribonucleotide biosynthetic process											---	---	---	---	---	---	---	---	---	---	---	---	---	---	---	---	---	---	0.0025	6
274	GO:0006164	P	purine nucleotide biosynthetic process											---	---	---	---	---	---	---	---	---	---	---	---	---	---	---	---	---	---	0.003	6
275	GO:0009205	P	purine ribonucleoside triphosphate metabolic process											---	---	---	---	---	---	---	---	---	---	---	---	---	---	---	---	---	---	0.004	8
276	GO:0009144	P	purine nucleoside triphosphate metabolic process											---	---	---	---	---	---	---	---	---	---	---	---	---	---	---	---	---	---	0.004	8
277	GO:0009199	P	ribonucleoside triphosphate metabolic process											---	---	---	---	---	---	---	---	---	---	---	---	---	---	---	---	---	---	0.0043	8
278	GO:0009141	P	nucleoside triphosphate metabolic process											---	---	---	---	---	---	---	---	---	---	---	---	---	---	---	---	---	---	0.0049	8
279	GO:0046128	P	purine ribonucleoside metabolic process											---	---	---	---	---	---	---	---	---	---	---	---	---	---	---	---	---	---	0.0077	8
280	GO:0042278	P	purine nucleoside metabolic process											---	---	---	---	---	---	---	---	---	---	---	---	---	---	---	---	---	---	0.0077	8
281	GO:0090407	P	organophosphate biosynthetic process											---	---	---	---	---	---	---	---	---	---	---	---	---	---	---	---	---	---	0.014	7
282	GO:0044238	P	primary metabolic process											---	---	---	---	---	---	---	---	---	---	---	---	---	---	---	---	---	---	0.038	97
283	GO:0034641	P	cellular nitrogen compound metabolic process											---	---	---	---	---	---	---	---	---	---	---	---	---	---	---	---	---	---	0.046	50
284	GO:0006811	P	ion transport											---	---	---	---	---	---	---	---	---	---	---	---	---	---	---	---	---	---	0.047	11
285	GO:0005634	C	nucleus											---	---	---	---	---	---	---	---	---	---	---	---	---	---	---	---	---	---	0.0083	20
