# Supplementary material for: Proteomic Dynamics in the Interaction of Susceptible and Resistant Tomato Cultivars and Potato Cyst Nematodes
Source: Int J Mol Sci. 2025 Mar 20;26(6):2823. doi: 10.3390/ijms26062823 (PMC11943225; doi:10.3390/ijms26062823)
Supplement: Supplementary file 1 [file ijms-26-02823-s001.zip › Supplementary Table S4.xlsx]

## Sheet: S Table caption
Data table with DEP data for Heatmap
LFQ analysis summary of proteins in infected versus uninfected samples. Only differentially expressed proteins (DEPs) with an log2FC ≥ 1.0 or log2FC ≤ -1.0 in at least one pairwise comparison are listed and visualized.

## Sheet: DEP
ID	MM3dpi	MM7dpi	MM10dpi	L10	LA1792
Solyc00g026160.3.1	-0.35	-1.99	-2.87	1.01	0.92
Solyc00g174340.2.1	3.34	5	5	4.58	3.32
Solyc01g014210.1.1	-0.1	-0.1	-0.02	-1.77	-2.44
Solyc01g067330.3.1	0.21	-1.28	-2.66	0.12	0.1
Solyc01g067340.2.1	0.21	-1.28	-2.66	0.12	0.1
Solyc01g081600.3.1	-1.58	3.57	3.89	0.37	-0.16
Solyc01g087540.3.1	-0.13	3.17	4.36	0.83	1.06
Solyc01g094370.3.1	-1.63	-1.89	-3.13	-2.46	-2.24
Solyc01g097520.3.1	1.12	1.36	0.63	2.52	0.83
Solyc01g099630.3.1	0.53	2.65	3.53	-0.53	0.13
Solyc01g102380.4.1	-1.54	-1.22	-1.4	-2.49	-2.37
Solyc01g104400.3.1	-0.93	4.28	3.65	-0.78	0.03
Solyc01g105070.3.1	0.58	5.25	5.31	1.84	1.37
Solyc02g069490.3.1	2.7	3.05	3.01	1.58	1.86
Solyc02g069800.1.1	0.1	2.98	1.49	2.4	2.65
Solyc02g077240.3.1	1.44	2.92	3.32	2.58	0.36
Solyc02g077420.3.1	0.86	2.09	3.52	0.7	0.67
Solyc02g077880.3.1	-1.53	-1.73	-1.72	-2.2	-2.61
Solyc02g080220.3.1	1.26	1.75	5	1.12	2.16
Solyc02g081880.3.1	-1.43	-0.8	-1.27	-2.06	-2.56
Solyc02g082920.3.1	-0.28	5	5	3.55	2.16
Solyc02g093270.3.1	1.16	1.13	2.38	1.78	2.41
Solyc03g005260.3.1	1.62	1.01	5	2.82	2.58
Solyc03g019690.1.1	2.63	3.26	2.51	3.46	3.4
Solyc03g025850.3.1	-1.72	-1.74	-2.11	-2.38	-1.94
Solyc03g032210.3.1	-1.06	-1.21	-2.72	-2	-3.19
Solyc03g082720.3.1	-0.78	-1.3	-1.05	-1.59	-2.35
Solyc03g111140.3.1	-1.69	-2.58	-2.81	-2.24	-3.09
Solyc04g007750.3.1	0.26	1.66	4.18	1.21	0.51
Solyc04g007760.3.1	1.93	7.18	5	3.25	4
Solyc04g015340.3.1	0.13	-1.3	-1.48	-0.1	-1.3
Solyc04g080540.2.1	-1.54	-2.57	-1.99	-1.29	-0.1
Solyc05g005160.3.1	1.86	0.79	1.56	2.2	2.01
Solyc05g007470.3.1	0.35	1.31	1.02	2.21	2.54
Solyc05g012110.3.1	-0.7	-1.63	-2.77	-1.79	-1.66
Solyc05g046000.3.1	0.6	-2.3	-3.29	-2.04	-2.13
Solyc05g049980.3.1	2.61	2.36	3.15	1.34	1.38
Solyc05g051290.3.1	-0.75	-0.46	-1.9	-2.24	-1.51
Solyc05g052760.3.1	-1.06	-2.18	-2.92	-1.45	-2.24
Solyc06g008620.1.1	0.25	2.6	2.83	1.22	1.23
Solyc06g011350.3.1	-1.33	-2.06	-3.84	-0.1	-0.27
Solyc06g034220.3.1	3.33	1.47	1.46	2.48	-0.92
Solyc06g035920.3.1	-1.7	-0.1	-2.7	-0.1	-2.07
Solyc06g036110.1.1	-0.22	0.34	0.1	-1.56	-2.28
Solyc06g068140.3.1	-2.4	-2.67	-2.44	-2.45	-2.8
Solyc06g074230.3.1	-0.31	-0.72	-0.58	-1.2	-2.07
Solyc06g075650.3.1	-0.32	-1.3	-2.61	-0.1	0.04
Solyc07g006890.1.1	0.66	2.08	1.96	1.86	2.09
Solyc07g008130.3.1	-0.92	-1.21	-1.28	-2.37	-1.89
Solyc07g009230.3.1	-2.14	0.24	0.07	-2.19	-3.63
Solyc07g017570.2.1	-1	-1.71	-2.42	-2.54	-1.22
Solyc07g043390.3.1	2.44	4.42	5	1.11	1.49
Solyc07g043420.3.1	1.71	2.67	3.43	1.25	2.02
Solyc07g043460.3.1	2.39	2.05	5	1.53	1.01
Solyc07g047740.3.1	0.4	-2.28	-4.13	-1.8	-1.18
Solyc07g049670.3.1	-0.79	5	-0.64	2.44	2.68
Solyc07g052530.3.1	-0.1	-1.8	-2.79	-1.73	-1.64
Solyc08g008050.3.1	-1.29	-2.13	-4.15	-1.37	0.1
Solyc08g074683.1.1	0.1	1.88	2.52	-0.1	-0.5
Solyc08g075830.3.1	0.07	-2.76	-3.79	-2.16	-2.01
Solyc08g076880.3.1	-2.79	-1.81	-0.9	-3.88	-3.13
Solyc08g079250.3.1	-1.26	-1.47	-1.37	-0.1	0.1
Solyc08g079920.2.1	-0.55	-1.6	-1.8	-2.43	-2.22
Solyc08g079930.2.1	-0.98	-1.25	-1.45	-2.19	-2.89
Solyc08g080240.3.1	-0.92	-1.43	-1.59	-2.34	-2.36
Solyc08g080570.3.1	-0.75	-2.3	-3.06	-2.31	-1.35
Solyc09g005400.3.1	0.3	5	5	2.33	5
Solyc09g082530.2.1	-0.8	-0.7	-2.46	-1.65	-1.47
Solyc09g090970.3.1	1.05	2.85	2.24	2.17	2.77
Solyc09g091000.3.1	3.23	5	5	4.6	3
Solyc10g005100.3.1	-1.66	-2.12	-2.45	-1.97	-1.58
Solyc10g007960.1.1	2.02	5	2.73	1.44	5
Solyc10g008900.3.1	-0.93	-1.57	-2.22	-1.76	-1.37
Solyc10g081120.2.1	-1.65	-1.14	-1.34	-2.5	-2.29
Solyc10g086090.2.1	-1.65	-1.11	-1.2	-1.82	-2.24
Solyc11g011160.1.1	-0.92	-2.03	-1.75	-2.35	-1.81
Solyc11g013000.2.1	-0.51	-0.07	0.68	1.03	2.23
Solyc11g013810.2.1	0.89	0.92	1.72	2.31	1.83
Solyc11g061980.1.1	-0.92	-1.47	-1.87	-0.1	-0.68
Solyc11g069280.2.1	-0.6	-1.42	-3.08	-2.12	-1.45
Solyc11g069430.2.1	-1.45	-1.93	-2.87	-1.9	-1.69
Solyc11g072200.2.1	0.15	2.83	4.79	2.58	1.59
Solyc12g006460.2.1	1.99	2.66	2.84	1.59	1.96
Solyc12g006470.2.1	2.75	4.28	4.22	1.42	2.64
Solyc12g009300.3.1	0.29	2.63	3.07	2.47	0.76
Solyc12g009930.2.1	2.1	1.98	2.17	2.44	2.52
Solyc12g056220.2.1	-1.2	-2.09	-2.81	-2.1	-2.38
Solyc12g094620.2.1	1.87	5.75	7.36	2.63	2.3
Solyc12g096770.1.1	0.86	3.35	5	-0.01	0.14
Solyc12g098540.2.1	-0.06	4	5.69	-0.76	-0.02

## Sheet: AgriGO upregulated
GO term	Ontology	Description	Number in input list	Number in BG/Ref	p-value	FDR
GO:0044710	P	single-organism metabolic process	12	2968	0.00033	0.0014				GO term
GO:0006950	P	response to stress	6	690	0.00033	0.0014				GO:0006950
GO:0055114	P	oxidation-reduction process	9	1718	0.00039	0.0014				Description
GO:0005975	P	carbohydrate metabolic process	5	768	0.0039	0.0087				response to stress
GO:0044699	P	single-organism process	13	4381	0.0034	0.0087				FDR
GO:0050896	P	response to stimulus	6	1377	0.011	0.02				0.0014
GO:0020037	F	heme binding	5	547	0.0009	0.0026				Name	Annotation
GO:0003824	F	catalytic activity	21	8492	0.00048	0.0026				Solyc01g105070.3.1	LECEVI16G peroxidase precursor
GO:0016491	F	oxidoreductase activity	9	1818	0.00059	0.0026				Solyc04g007750.3.1	Sn-1 protein
GO:0046906	F	tetrapyrrole binding	5	566	0.001	0.0026				Solyc04g007760.3.1	Sn-1 protein
										Solyc09g005400.3.1	MLP
										Solyc09g091000.3.1	Major allergen d 1
										Solyc12g094620.2.1	catalase
										GO term
	0.0014									GO:0055114
										Description
										oxidation-reduction process
										FDR
										0.0014
					GO term	Description	FDR	Name	Annotation	Name	Annotation
					GO:0006950	response to stress	0.0014	Solyc01g105070.3.1	LECEVI16G peroxidase precursor	Solyc01g105070.3.1	LECEVI16G peroxidase precursor
								Solyc04g007750.3.1	Sn-1 protein	Solyc02g069490.3.1	Sterol reductase
								Solyc04g007760.3.1	Sn-1 protein	Solyc07g043420.3.1	2-oxoglutarate-dependent dioxygenase 2
								Solyc09g005400.3.1	MLP	Solyc07g043460.3.1	Cytochrome P450, putative
								Solyc09g091000.3.1	Major allergen d 1	Solyc08g074683.1.1	polyphenol oxidase precursor
								Solyc12g094620.2.1	catalase	Solyc10g007960.1.1	Allene oxide synthase
										Solyc11g072200.2.1	2-oxoglutarate (2OG) and Fe(II)-dependent oxygenase superfamily protein (AT5G24530.1)
					GO:0055114	oxidation-reduction process	0.0014	Solyc01g105070.3.1	LECEVI16G peroxidase precursor	Solyc12g006460.2.1	Cytochrome P450
								Solyc02g069490.3.1	Sterol reductase	Solyc12g094620.2.1	catalase
								Solyc07g043420.3.1	2-oxoglutarate-dependent dioxygenase 2
								Solyc07g043460.3.1	Cytochrome P450, putative	GO term
								Solyc08g074683.1.1	polyphenol oxidase precursor	GO:0050896
								Solyc10g007960.1.1	Allene oxide synthase	Description
								Solyc11g072200.2.1	2-oxoglutarate (2OG) and Fe(II)-dependent oxygenase superfamily protein (AT5G24530.1)	response to stimulus
								Solyc12g006460.2.1	Cytochrome P450	FDR
								Solyc12g094620.2.1	catalase	0.02
										Name	Annotation
					GO:0050896	response to stimulus	0.02	Solyc01g105070.3.1	LECEVI16G peroxidase precursor	Solyc01g105070.3.1	LECEVI16G peroxidase precursor
								Solyc04g007750.3.1	Sn-1 protein	Solyc04g007750.3.1	Sn-1 protein
								Solyc04g007760.3.1	Sn-1 protein	Solyc04g007760.3.1	Sn-1 protein
								Solyc09g005400.3.1	MLP	Solyc09g005400.3.1	MLP
								Solyc09g091000.3.1	Major allergen d 1	Solyc09g091000.3.1	Major allergen d 1
								Solyc12g094620.2.1	catalase	Solyc12g094620.2.1	catalase

## Sheet: AgriGO downregulated
GO term	Ontology	Description	Number in input list	Number in BG/Ref	p-value	FDR
GO:0006950	P	response to stress	5	690	0.00016	0.0013
GO:0050896	P	response to stimulus	6	1377	0.00047	0.0019
GO:0044710	P	single-organism metabolic process	7	2968	0.0052	0.014
GO:0055114	P	oxidation-reduction process	5	1718	0.0091	0.018
GO:0016491	F	oxidoreductase activity	5	1818	0.011	0.034
GO:0016020	C	membrane	6	2272	0.0062	0.0062
						GO term	Description	FDR	Name	Annotation
						GO:0006950	response to stress	0.0013	Solyc05g046000.3.1	Peroxidase
									Solyc07g017570.2.1	Defensin protein
									Solyc07g047740.3.1	TOMTPX2A peroxidase
									Solyc07g052530.3.1	Peroxidase
									Solyc08g075830.3.1	Peroxidase
						GO:0050896	response to stimulus	0.0019	Solyc05g046000.3.1	Peroxidase
									Solyc07g017570.2.1	Defensin protein
									Solyc07g047740.3.1	TOMTPX2A peroxidase
									Solyc07g052530.3.1	Peroxidase
									Solyc08g075830.3.1	Peroxidase
									Solyc10g005100.3.1	plasma-membrane associated cation-binding protein 1 (AT4G20260.6)
						GO:0055114	oxidation-reduction process	0.018	Solyc00g026160.3.1	Ferric reductase oxidase
									Solyc05g046000.3.1	Peroxidase
									Solyc07g047740.3.1	TOMTPX2A peroxidase
									Solyc07g052530.3.1	Peroxidase
									Solyc08g075830.3.1	Peroxidase
									GO term
									GO:0006950
									Description
									response to stress
									FDR
									0.0013
									Protein ID	Annotation
									Solyc05g046000.3.1	Peroxidase
									Solyc07g017570.2.1	Defensin protein
									Solyc07g047740.3.1	TOMTPX2A peroxidase
									Solyc07g052530.3.1	Peroxidase
									Solyc08g075830.3.1	Peroxidase
									GO term
									GO:0050896
									Description
									response to stimulus
									FDR
									0.0019
									Protein ID	Annotation
									Solyc05g046000.3.1	Peroxidase
									Solyc07g017570.2.1	Defensin protein
									Solyc07g047740.3.1	TOMTPX2A peroxidase
									Solyc07g052530.3.1	Peroxidase
									Solyc08g075830.3.1	Peroxidase
									Solyc10g005100.3.1	plasma-membrane associated cation-binding protein 1 (AT4G20260.6)
									GO term
									oxidation-reduction process
									Description
									0.018
									FDR
									GO:0055114
									Protein ID	Annotation
									Solyc00g026160.3.1	Ferric reductase oxidase
									Solyc05g046000.3.1	Peroxidase
									Solyc07g047740.3.1	TOMTPX2A peroxidase
									Solyc07g052530.3.1	Peroxidase
									Solyc08g075830.3.1	Peroxidase
