# Supplementary material for: Proteomic Dynamics in the Interaction of Susceptible and Resistant Tomato Cultivars and Potato Cyst Nematodes
Source: Int J Mol Sci. 2025 Mar 20;26(6):2823. doi: 10.3390/ijms26062823 (PMC11943225; doi:10.3390/ijms26062823)
Supplement: Supplementary file 1 [file ijms-26-02823-s001.zip › Supplementary Table S5.xlsx]

## Sheet: Arkusz1
Primers used in PCR reactions
Gene	Sequences (5’ – 3’)
Tomato genes
APY2	F: AGTGTGGAATGGTGGTGGTG R: TCAACAATGCCAACCTGAGC
AAA-ATPase	F: AGGGAGGATGTGGAGTGGAG R: GCTTCCACGCCTTACCAATC
GABA-T	F: GCTTCAAGGAATGGCCAAGA R: AGACATAAGAACCCTCCGCTT
NIA2	F:AGAGGCTATGCTTATTCTGGTGG R: GCAAGTCAAGCACCTCAACC
Arabidopsis genes
GABA-T	LP: GCTCTCCCTCTCAAACAATCC RP: TGATAAAACGGCAAGGTGTTC rev seq- GAACACCTTGCCGTTTTATCA
AAA-ATPase	LP: GATTCTCTCCCACATCAGCAG RP: TCCATGAATATAGCGGTGAGC rev-seq GCTCACCGCTATATTCATGGA
APY2	LP: TCAATGAAAGTTGTCCCAAGC RP: CATGGACTTTGAGAAAGCAGC rev-seq CCTTCTAATGGTTTTGGTGCA
NIA2	LP: TGGCATATTCCTTCTTGATGC RP: AGTCACAAATGGTCCCATACG rev-seq GCATCAAGAAGGAATATGCCA
